# Supplementary material for: RNA-seq profiling reveals PBMC RNA as a potential biomarker for hepatocellular carcinoma
Source: Sci Rep. 2021 Sep 7;11:17797. doi: 10.1038/s41598-021-96952-x (PMC8423838; doi:10.1038/s41598-021-96952-x)
Supplement: Supplementary file 4 — Supplementary Table S2. [file 41598_2021_96952_MOESM4_ESM.xlsx]

## Sheet: Sheet1
Sample No	Detection technique used	Gender	Ages	Infection	Antiviral drug	Cirrhosis	Ascites	Drinking	Child-pugh	Treat or Not	Treatment	Metastasis	Tumor size	BCLC classification	ALT（U/L）	AST(U/L)	GGT(U/L)	TB(umol/L)	ALB(g/L)	PT(s)	AFP(ng/ml)	WBC(10^9/L)	Neutrophil(10^9/L)	Lymphocyte(10^9/L)	Platelet (10^9/L)
7	RNA-Seq,qRT-PCR	Male	58	HBV	No	No	No	Yes	B	No	\	Liver metastasis	160mm*130mm	D	71	70.3	520.6	18.1	28.6	12.7	11.3	6.76	4.77	2	251
9	RNA-Seq,qRT-PCR	Male	46	HBV	No	No	Yes	No	C	No	\	Multiple metastases	160mm*130mm	D	46.6	124.8	360.8	269.4	25.8	15	622.2	17.62	16.11	0.57	303
10	RNA-Seq,qRT-PCR	Male	37	HBV	Yes	No	No	No	A	Yes	Interventional therapy	\	60mm*90mm	C	35	144.8	548.8	27.5	35.3	12.7	80000	7.85	5.97	1.24	413
11	RNA-Seq,qRT-PCR	Female	67	HBV	Yes	Yes	No	No	A	No	\	\	45mm*54mm*48mm	A	30.6	28	129.5	16.1	38.1	13	302.8	11.87	5.82	1.5	215
21	RNA-Seq,qRT-PCR	Male	26	HBV	Yes	No	No	No	A	Yes	Excision	\	40mm*30mm	\	55.6	26	24.1	15.7	43.9	13.2	3.6	6.24	3.54	2.15	204
23	RNA-Seq,qRT-PCR	Female	30	HBV	Yes	No	Yes	No	A	Yes	Excision	Lymph node metastasis	\	C	70.2	69.5	174.2	15.5	35.2	14	191120	4.01	2.21	1.37	243
24	RNA-Seq,qRT-PCR	Male	36	HBV	Yes	Yes	No	No	A	No	\	Lymph node metastasis	110mm*80mm*70mm	C	55.2	54.6	104.2	14.9	30.8	14.6	1.5	10.08	7.88	1.17	329
26	RNA-Seq,qRT-PCR	Female	14	HBV	No	No	No	No	A	Yes	Interventional therapy	Bone metastatis	130mm*95mm*75mm	D	43.6	75.7	225.5	9.4	34.6	13.1	202000	5.44	4.32	0.77	284
29	RNA-Seq,qRT-PCR	Male	72	HBV	No	No	Yes	No	B	Yes	Interventional therapy	Lymph node metastasis	43mm*50mm	C	98.3	350.9	1143.6	64.3	40	12.7	2000	12.47	10.12	1.77	289
31	RNA-Seq,qRT-PCR	Male	69	HBV	Yes	Yes	Yes	No	A	Yes	Interventional therapy	Multiple metastases	62mm*61mm; 76mm*75mm	D	47	50.7	269.2	25.3	39.6	12.5	6.6	6.89	4.1	1.53	98
39	RNA-Seq,qRT-PCR	Male	46	HBV	No	No	No	No	A	Yes	Excision	\	19mm*17mm	A0	73.8	28.2	71.6	21	50	12.5	12.1	11.38	7.58	2.98	143
41	RNA-Seq,qRT-PCR	Female	74	HBV	Yes	Yes	No	No	A	No	\	Multiple metastases	32mm*27mm; 34mm*29mm	B	42.6	45.2	62.3	17.1	43.8	12.7	193.6	6.16	4.11	1.57	198
42	RNA-Seq,qRT-PCR	Male	78	HBV	Yes	Yes	No	No	A	Yes	Interventional therapy	\	\	A	15.4	16.1	28.4	12.9	41.9	12.6	2.4	4.61	3.12	0.94	128
44	RNA-Seq,qRT-PCR	Male	47	HBV	Yes	Yes	No	No	A	Yes	Interventional therapy	\	21mm*12mm	A	19.8	22	84.8	12	41.5	13.1	402.9	4.3	2.47	1.41	132
46	RNA-Seq,qRT-PCR	Male	76	HBV	No	Yes	Yes	No	B	Yes	Excision	Multiple metastases	\	D	17.9	44.2	133.5	36.7	37.1	14.8	13.8	4.68	2.93	1.41	154
51	RNA-Seq,qRT-PCR	Female	59	HBV	Yes	Yes	No	No	A	Yes	Interventional therapy	\	26mm*24mm; 10mm*8mm	A	33	42.6	240.6	23.5	40.4	12.3	3.8	3.34	1.99	0.99	134
56	RNA-Seq,qRT-PCR	Female	63	HBV	Yes	Yes	No	No	A	No	\	\	68mm*50mm	A	\	\	\	\	\	\	\	\	\	\	\
8	qRT-PCR	Female	85	HCV	No	Yes	Yes	No	B	No	\	\	\	D	22.7	25.7	29	13.1	44.7	12.3	3.6	5.31	3.69	1.04	148
12	qRT-PCR	Male	44	HBV	Yes	Yes	No	No	A	Yes	Interventional therapy	\	\	\	40.2	36.9	170.7	17	37.4	14.2	36100.9	2.56	1.47	0.82	105
13	qRT-PCR	Male	53	HBV	Yes	Yes	Yes	No	A	Yes	Interventional therapy	\	\	A	72.7	45	31.9	13.6	37.1	13.2	14.3	9.71	8.73	0.56	120
14	qRT-PCR	Female	75	HCV	No	Yes	Yes	No	C	No	\	\	70mm*38mm	D	21.6	23.2	26.8	15.9	47.1	12.5	1.4	7.8	5.06	2.16	267
15	qRT-PCR	Male	50	HBV	No	No	No	No	A	No	\	\	38mm*23mm	A	10.9	19.8	18.3	11.1	46.2	12.9	87.1	4.91	3.17	1.2	127
16	qRT-PCR	Male	74	HBV	Yes	Yes	No	No	A	No	\	\	26mm*32mm	B	24.1	19.9	21	24	44.3	13	38.6	5.7	3.77	1.62	299
17	qRT-PCR	Male	34	HBV	Yes	No	No	No	C	Yes	Interventional therapy	Multiple metastases	88mm*94mm	D	18.6	18.2	32.7	7.3	39.2	13	2078.1	5.25	2.76	1.83	137
18	qRT-PCR	Male	67	HBV	Yes	Yes	No	No	A	Yes	Interventional therapy	\	\	\	203.8	1301.9	542.1	350.6	31	16.5	979400	6.62	5.84	0.55	356
19	qRT-PCR	Male	40	HBV	No	Yes	No	No	A	No	\	\	\	\	14.8	21.7	39.5	23.2	48.5	12.6	3.6	4.98	2.25	2.39	147
20	qRT-PCR	Male	63	HBV	No	Yes	Yes	No	B	No	\	Liver metastasis	65mm*52mm*74mm	D	33	29.8	37	11.1	48.1	12.7	5.1	3.82	1.98	1.54	137
22	qRT-PCR	Male	78	HCV	Yes	Yes	No	No	A	Yes	Interventional therapy	\	\	A	56.3	87.9	85	17.2	34.7		34101.3	2.98	1.85	0.89	114
25	qRT-PCR	Male	54	HBV	Yes	Yes	Yes	No	B	Yes	Interventional therapy	\	\	C	27.1	45.1	161.5	18.7	42	14.7	43.8	5.1	2.44	2.03	125
27	qRT-PCR	Male	55	HBV	Yes	No	No	No	B	Yes	Interventional therapy	Lymph node metastasis	163mm*143mm	D	20.7	36	51.1	62.8	35.9	17.3	8.5	2.01	1.28	0.54	29
28	qRT-PCR	Male	55	HBV	Yes	Yes	No	No	A	Yes	Interventional therapy	\	23mm*16mm*25mm	\	60.1	99.6	452	36.9	28.4	13.6	15600	6.77	5.84	0.57	240
30	qRT-PCR	Female	59	HBV	No	\	\	\	\	\	\	\	\	\	19.3	24.5	23.5	22.7	45.7	13.3	1.3	3.19	2.15	0.82	125
32	qRT-PCR	Male	74	HBV	Yes	Yes	Yes	No	A	No	\	\	22mm*25mm	A	33.6	39.8	37.3	10	43	12.7	1996.2	4.12	2.2	1.54	133
33	qRT-PCR	Male	63	HBV	Yes	Yes	Yes	No	A	Yes	Excision	\	85mm*25mm	\	17.4	24.9	30	29.6	47.4	12.1	5.2	4.11	2.41	1.16	79
34	qRT-PCR	Male	53	HBV	Yes	Yes	No	No	A	No	\	\	45mm*41mm	A	27.1	25	65.6	10.4	47.3	13.6	3	4.4	3.01	1.2	198
36	qRT-PCR	Male	63	HBV	No	Yes	No	No	A	Yes	Interventional therapy	Liver metastasis	\	C	19.6	17.6	41.1	13.9	39.5	12.7	26.3	8.96	7.16	1.36	164
37	qRT-PCR	Female	82	HCV	No	Yes	No	No	A	Yes	Interventional therapy	\	33mm*30mm	A	88.5	124	430.1	34.6	32.9	16.8	\	6.32	4.48	1.25	409
38	qRT-PCR	Male	58	HBV	Yes	No	No	No	A	Yes	Interventional therapy	\	\	A	31.6	48.7	69	16.6	46.7	\	330.6	6.79	4.66	1.59	131
40	qRT-PCR	Male	63	HBV	No	No	No	No	A	No	\	\	\	C	20.4	22.3	35.2	32.3	31.2	16.3	115.7	3.69	2.24	1.14	59
43	qRT-PCR	Female	58	HCV	Yes	Yes	No	No	A	Yes	Interventional therapy	\	15mm*14mm	A	18.2	43.8	75	41.8	35.4	16.3	1041	9.19	7.19	0.87	64
45	qRT-PCR	Male	70	HBV	No	Yes	No	Yes	A	No	\	Multiple metastases	40mm*38mm	C	78	130.1	213	31.7	35.9	13.4	311401	6.39	4.59	1.29	168
47	qRT-PCR	Male	52	HBV	Yes	Yes	Yes	No	B	No	\	\	21mm*22mm	A	278.7	221.8	49.2	24.5	52.4	13.3	2.1	11.47	7.98	2.66	96
48	qRT-PCR	Male	48	HBV	Yes	Yes	Yes	No	B	Yes	Interventional therapy	Lung metastasis	43mm*38mm	D	59.5	209	231.4	28.3	28.7	11.7	66300.1	6.29	3.8	1.87	365
49	qRT-PCR	Female	63	HBV	Yes	Yes	No	No	A	No	\	\	\	\	24.9	41.5	104.8	31.3	34.6	17.1	3	5.12	3.36	1.23	59
50	qRT-PCR	Female	58	HBV	No	\	\	\	\	\	\	\	\	\	13.1	20	50.1	43.1	26.3	19.9	58.9	1.93	1.52	0.2	133
52	qRT-PCR	Male	14	HBV	Yes	Yes	Yes	No	A	Yes	Excision	Multiple metastases	96mm*57mm*83mm	D	16.9	39.4	60.9	30.7	32.1	14.6	722.3	6.28	4.05	1.72	90
53	qRT-PCR	Male	47	HBV	No	No	No	No	A	No	\	\	16mm*16mm	C	14	22.8	16.1	30.1	36.1	16.1	4.9	1.15	0.65	0.43	57
54	qRT-PCR	Male	59	HCV	No	Yes	No	Yes	A	No	\	\	\	A	29.1	306	400.1	31.3	40.3	13.1	\	8.68	7.15	0.74	889
55	qRT-PCR	Male	57	HBV	Yes	Yes	No	No	A	No	\	\	10mm*8mm	A0	72.5	45	31.9	13.6	37.1	13.2	14.3	9.71	8.73	0.56	120
57	qRT-PCR	Female	39	HBV	No	Yes	Yes	No	A	No	\	Multiple metastases	68mm*50mm	B	\	\	\	\	\	\	\	\	\	\	\
