# Supplementary material for: RNA-seq profiling reveals PBMC RNA as a potential biomarker for hepatocellular carcinoma
Source: Sci Rep. 2021 Sep 7;11:17797. doi: 10.1038/s41598-021-96952-x (PMC8423838; doi:10.1038/s41598-021-96952-x)
Supplement: Supplementary file 5 — Supplementary Table S3. [file 41598_2021_96952_MOESM5_ESM.xlsx]

## Sheet: Sheet1
	Quanlity Control					Align_region			mapping statistics
Sample	raw_reads	clean_reads	Q20	Q30	GC_pct	exon	intron	intergenic	total_map	unique_map	multi_map	read1_map	read2_map	positive_map	negative_map	splice_map	unsplice_map	proper_map
C10	64068690	62724182	97.73	93.61	46.17	3705318783(41.174%)	4845513235(53.8439%)	448349262(4.9821%)	60151444(95.9%)	58511652(93.28%)	1639792(2.61%)	29273208(46.67%)	29238444(46.61%)	29230354(46.6%)	29281298(46.68%)	7889755(12.58%)	50621897(80.71%)	56973510(90.83%)
C12	68752808	67353238	97.24	92.45	45.16	4187326456(43.1749%)	5090291477(52.4853%)	420897743(4.3398%)	64821243(96.24%)	63376251(94.1%)	1444992(2.15%)	31758943(47.15%)	31617308(46.94%)	31661168(47.01%)	31715083(47.09%)	8409651(12.49%)	54966600(81.61%)	61721174(91.64%)
C19	84591346	82792432	97.27	92.49	44.46	4527677090(37.8791%)	6921268805(57.9042%)	504017462(4.2167%)	79890269(96.49%)	78208981(94.46%)	1681288(2.03%)	39233734(47.39%)	38975247(47.08%)	39067998(47.19%)	39140983(47.28%)	8939699(10.8%)	69269282(83.67%)	76130672(91.95%)
C2	71115114	69314538	96.87	91.76	46.97	4977097016(50.5722%)	4384005995(44.5458%)	480461549(4.882%)	65788025(94.91%)	63676228(91.87%)	2111797(3.05%)	32002491(46.17%)	31673737(45.7%)	31802510(45.88%)	31873718(45.98%)	10295141(14.85%)	53381087(77.01%)	61878506(89.27%)
C22	66242286	64656630	97.9	94	45.59	3903899515(41.7804%)	4984114682(53.3411%)	455844832(4.8785%)	62451451(96.59%)	60947821(94.26%)	1503630(2.33%)	30506812(47.18%)	30441009(47.08%)	30450249(47.1%)	30497572(47.17%)	8391256(12.98%)	52556565(81.29%)	59451128(91.95%)
C23	63879138	62729348	97.29	92.52	44.69	3814944362(42.1374%)	4835528388(53.4102%)	403101064(4.4524%)	60509196(96.46%)	59253024(94.46%)	1256172(2.0%)	29726402(47.39%)	29526622(47.07%)	29599579(47.19%)	29653445(47.27%)	7768103(12.38%)	51484921(82.07%)	57691142(91.97%)
C24	67432928	65729620	97.56	93.19	45.05	4042120125(42.5464%)	5042928374(53.0807%)	415443682(4.3729%)	63502420(96.61%)	62139460(94.54%)	1362960(2.07%)	31111178(47.33%)	31028282(47.21%)	31042256(47.23%)	31097204(47.31%)	8106816(12.33%)	54032644(82.2%)	60539346(92.1%)
C28	64539302	63343156	96.9	91.72	45.03	3587577291(39.4299%)	5072372795(55.7487%)	438681792(4.8214%)	60813988(96.01%)	59409931(93.79%)	1404057(2.22%)	29845607(47.12%)	29564324(46.67%)	29675132(46.85%)	29734799(46.94%)	7496223(11.83%)	51913708(81.96%)	57728636(91.14%)
C29	67474108	66398814	97.39	92.84	46.86	3710411679(39.3436%)	5121038035(54.3012%)	599353532(6.3553%)	63029330(94.93%)	60772388(91.53%)	2256942(3.4%)	30424838(45.82%)	30347550(45.7%)	30361180(45.73%)	30411208(45.8%)	8256461(12.43%)	52515927(79.09%)	59248152(89.23%)
C3	85969764	83937046	97.2	92.37	46.2	6263317090(51.9842%)	5279161860(43.8159%)	506022993(4.1999%)	80530440(95.94%)	78317032(93.3%)	2213408(2.64%)	39276179(46.79%)	39040853(46.51%)	39124488(46.61%)	39192544(46.69%)	13596318(16.2%)	64720714(77.11%)	76255370(90.85%)
C30	71758698	70027870	97.78	93.84	47.38	4155219836(41.7197%)	5213938609(52.3495%)	590699833(5.9308%)	66570514(95.06%)	63937842(91.3%)	2632672(3.76%)	32037478(45.75%)	31900364(45.55%)	31939004(45.61%)	31998838(45.69%)	9303684(13.29%)	54634158(78.02%)	62309380(88.98%)
C32	64212262	62848310	96.87	91.51	46.44	3712472823(41.6165%)	4710290419(52.802%)	497897156(5.5814%)	59630829(94.88%)	57734072(91.86%)	1896757(3.02%)	28963005(46.08%)	28771067(45.78%)	28835700(45.88%)	28898372(45.98%)	7918330(12.6%)	49815742(79.26%)	56155948(89.35%)
C35	66476696	65047752	97.21	92.49	46.65	3846719130(41.6498%)	4890830310(52.9548%)	498305334(5.3953%)	61733826(94.91%)	59781474(91.9%)	1952352(3.0%)	29993258(46.11%)	29788216(45.79%)	29859166(45.9%)	29922308(46.0%)	8124677(12.49%)	51656797(79.41%)	58166148(89.42%)
C4	81479330	79554254	97.14	92.23	45.17	4860347445(42.5276%)	6051691765(52.9518%)	516643388(4.5206%)	76388357(96.02%)	74492887(93.64%)	1895470(2.38%)	37357864(46.96%)	37135023(46.68%)	37211500(46.77%)	37281387(46.86%)	9976007(12.54%)	64516880(81.1%)	72441532(91.06%)
C5	72335792	70553430	96.92	91.78	45.69	4187127017(41.4162%)	5456320124(53.9702%)	466428869(4.6136%)	67583065(95.79%)	65884721(93.38%)	1698344(2.41%)	33090759(46.9%)	32793962(46.48%)	32908045(46.64%)	32976676(46.74%)	8949988(12.69%)	56934733(80.7%)	63975604(90.68%)
C6	70664960	68872402	97.17	92.32	45.32	4395500651(44.4474%)	5052767479(51.0937%)	440953357(4.4589%)	66102070(95.98%)	64556828(93.73%)	1545242(2.24%)	32361750(46.99%)	32195078(46.75%)	32246574(46.82%)	32310254(46.91%)	9246902(13.43%)	55309926(80.31%)	62777548(91.15%)
C61	73116468	71221922	97.32	92.73	47.41	4252431714(42.2494%)	5248424048(52.1449%)	564221631(5.6057%)	67279584(94.46%)	64800659(90.98%)	2478925(3.48%)	32458585(45.57%)	32342074(45.41%)	32366405(45.44%)	32434254(45.54%)	9256476(13.0%)	55544183(77.99%)	63080732(88.57%)
L10	72616392	70707650	97.23	92.5	47.86	5808114523(57.2385%)	3980409349(39.2266%)	358685932(3.5348%)	67828229(95.93%)	64195377(90.79%)	3632852(5.14%)	32196203(45.53%)	31999174(45.26%)	32063264(45.35%)	32132113(45.44%)	12949619(18.31%)	51245758(72.48%)	62503344(88.4%)
L11	84537942	80694642	97.74	93.9	52.12	6423247738(56.3328%)	4397135914(38.5635%)	581932592(5.1036%)	76244932(94.49%)	72814468(90.23%)	3430464(4.25%)	36495771(45.23%)	36318697(45.01%)	36368379(45.07%)	36446089(45.17%)	16259053(20.15%)	56555415(70.09%)	70592522(87.48%)
L21	60988460	59802800	98.06	94.42	45.46	3685522000(42.4574%)	4590021009(52.8773%)	404977922(4.6654%)	58012158(97.01%)	56702469(94.82%)	1309689(2.19%)	28363741(47.43%)	28338728(47.39%)	28331886(47.38%)	28370583(47.44%)	7747190(12.95%)	48955279(81.86%)	55373320(92.59%)
L23	69067184	67354768	97.33	92.7	45.86	4448006789(45.7461%)	4841563703(49.7938%)	433662728(4.4601%)	64990859(96.49%)	62982133(93.51%)	2008726(2.98%)	31598070(46.91%)	31384063(46.6%)	31459644(46.71%)	31522489(46.8%)	9863508(14.64%)	53118625(78.86%)	61311718(91.03%)
L24	71710756	69993194	97.68	93.62	47.07	4881294094(48.6271%)	4706273420(46.8836%)	450640307(4.4893%)	67104043(95.87%)	64864849(92.67%)	2239194(3.2%)	32563541(46.52%)	32301308(46.15%)	32400032(46.29%)	32464817(46.38%)	11084146(15.84%)	53780703(76.84%)	63099770(90.15%)
L26	73346488	71614438	96.67	91.26	45.71	4499334965(43.8635%)	5290959750(51.581%)	467279328(4.5555%)	68567760(95.75%)	66508650(92.87%)	2059110(2.88%)	33475606(46.74%)	33033044(46.13%)	33220230(46.39%)	33288420(46.48%)	10111116(14.12%)	56397534(78.75%)	64527838(90.1%)
L29	63806456	62319478	97.11	92.21	45.76	4687952247(52.0396%)	4017790052(44.6003%)	302693234(3.3601%)	60206966(96.61%)	58830904(94.4%)	1376062(2.21%)	29506900(47.35%)	29324004(47.05%)	29391598(47.16%)	29439306(47.24%)	10184065(16.34%)	48646839(78.06%)	57310684(91.96%)
L31	81336738	79713050	96.96	91.79	44.74	4617153365(40.1065%)	6360600384(55.2507%)	534494320(4.6428%)	76947301(96.53%)	75306528(94.47%)	1640773(2.06%)	37837540(47.47%)	37468988(47.0%)	37617155(47.19%)	37689373(47.28%)	9710318(12.18%)	65596210(82.29%)	73227632(91.86%)
L39	75014132	72958500	97.09	92.2	45.55	4638299093(44.2112%)	5347963912(50.9756%)	504962302(4.8132%)	70127734(96.12%)	68479625(93.86%)	1648109(2.26%)	34334628(47.06%)	34144997(46.8%)	34201604(46.88%)	34278021(46.98%)	9439992(12.94%)	59039633(80.92%)	66565614(91.24%)
L41	72733272	70875470	96.92	91.74	44.68	3978860063(38.8911%)	5809763100(56.7871%)	442160487(4.3219%)	68391693(96.5%)	67030247(94.57%)	1361446(1.92%)	33651996(47.48%)	33378251(47.09%)	33480165(47.24%)	33550082(47.34%)	8338244(11.76%)	58692003(82.81%)	65116102(91.87%)
L42	76458372	74883454	97.07	92.03	44.82	4344840456(40.2461%)	5963715648(55.2417%)	487113675(4.5121%)	72163246(96.37%)	70670094(94.37%)	1493152(1.99%)	35459562(47.35%)	35210532(47.02%)	35299848(47.14%)	35370246(47.23%)	9288185(12.4%)	61381909(81.97%)	68701622(91.74%)
L44	70545834	69321266	97.29	92.51	44.82	4308556752(42.9972%)	5242661526(52.3191%)	469330225(4.6837%)	66970572(96.61%)	65561042(94.58%)	1409530(2.03%)	32897856(47.46%)	32663186(47.12%)	32752461(47.25%)	32808581(47.33%)	8884354(12.82%)	56676688(81.76%)	63857986(92.12%)
L46	63179448	61866868	97.5	93.03	45.73	3912502852(43.6391%)	4655475132(51.9261%)	397602276(4.4348%)	59921536(96.86%)	57382274(92.75%)	2539262(4.1%)	28746173(46.46%)	28636101(46.29%)	28669039(46.34%)	28713235(46.41%)	7591038(12.27%)	49791236(80.48%)	55951556(90.44%)
L51	71313906	69623362	97.25	92.51	45.01	3769807563(37.4202%)	5855332640(58.1218%)	449112874(4.458%)	67331524(96.71%)	65853665(94.59%)	1477859(2.12%)	33046841(47.47%)	32806824(47.12%)	32894215(47.25%)	32959450(47.34%)	7679198(11.03%)	58174467(83.56%)	64045542(91.99%)
L56	69111160	67271206	97.63	93.38	47.59	5282074438(54.1057%)	4209034103(43.1143%)	271403533(2.7801%)	65255863(97.0%)	60760289(90.32%)	4495574(6.68%)	30415762(45.21%)	30344527(45.11%)	30349817(45.12%)	30410472(45.21%)	11531177(17.14%)	49229112(73.18%)	59250944(88.08%)
L7	62893946	61528036	97.81	93.84	45.72	3434203304(38.7108%)	4980048169(56.1357%)	457190168(5.1535%)	59290134(96.36%)	57816123(93.97%)	1474011(2.4%)	28965328(47.08%)	28850795(46.89%)	28884308(46.94%)	28931815(47.02%)	7230850(11.75%)	50585273(82.21%)	56362396(91.6%)
L9	75146338	73522306	97.82	93.87	46.05	4993357600(47.0464%)	5243989515(49.4077%)	376351744(3.5459%)	70928739(96.47%)	69175449(94.09%)	1753290(2.38%)	34648807(47.13%)	34526642(46.96%)	34564597(47.01%)	34610852(47.08%)	11438622(15.56%)	57736827(78.53%)	67468660(91.77%)
