# Supplementary material for: RNA-seq profiling reveals PBMC RNA as a potential biomarker for hepatocellular carcinoma
Source: Sci Rep. 2021 Sep 7;11:17797. doi: 10.1038/s41598-021-96952-x (PMC8423838; doi:10.1038/s41598-021-96952-x)
Supplement: Supplementary file 6 — Supplementary Table S4. [file 41598_2021_96952_MOESM6_ESM.xlsx]

## Sheet: Filter Counts
IDs	symbol	C6	C7	C5	C61	C4	C19	C29	C2	C30	C32	C35	C24	C22	C23	C28	C10	C12	L10	L11	L21	L23	L24	L26	L29	L31	L39	L41	L42	L44	L46	L51	L56	L7	L9
ENSG00000251562	MALAT1	531356	712870	506904	425868	600314	586511	304512	552101	346499	342819	367689	579233	437219	525394	413760	426342	527143	466546	400129	352733	403794	313542	315247	378467	436542	533207	404842	403544	466246	427098	295580	249082	334979	443115
ENSG00000274012	RN7SL2	212370	192355	172782	218191	324627	213677	197566	375875	248108	205800	222636	304017	199701	227017	194490	204563	265217	471491	360164	262490	200609	288596	154562	353250	256736	368368	219502	191351	240800	296217	282204	408564	208500	203174
ENSG00000156508	EEF1A1	114615	151312	113886	102920	111745	101692	101362	106497	106989	83721	85327	84382	108178	94625	99614	104174	100536	98406	173568	91592	119755	89434	75127	91559	114484	103380	86901	113551	109420	68826	74236	60949	84368	115460
ENSG00000124942	AHNAK	93974	119872	101533	96336	92008	100171	73434	109243	106361	85263	94236	92959	82303	91709	70039	81199	106013	67515	210650	63376	53019	85343	59781	86295	80551	71549	79065	76481	68693	52050	64002	68983	60133	56539
ENSG00000198804	MT-CO1	66988	54395	40474	64623	68387	68867	52528	72448	52740	62959	79037	58397	47632	60467	44385	45986	68376	98769	37498	42939	49480	23825	47149	80864	46211	69683	41490	38153	101856	70314	47361	62968	38947	77938
ENSG00000166710	B2M	64490	99789	65074	58235	67204	49297	48793	63635	56513	45136	45525	58072	61516	60985	54697	51785	52454	68872	85503	51901	82002	86539	73015	59024	66845	56563	51194	66400	58787	40087	50467	51210	40659	67595
ENSG00000075624	ACTB	60801	68319	63639	75403	77191	70658	67529	95583	88268	71067	76676	61147	62531	49941	50318	51070	60166	149562	191173	56843	77246	115026	117592	114435	64633	73752	62710	69336	61135	57233	56305	114511	57963	145091
ENSG00000278771	RN7SL3	53838	20900	21048	16300	29824	36228	9514	53225	21725	19731	29538	26978	11694	20163	15179	19347	30007	57642	58496	13973	25728	44559	28698	43796	15951	79474	27266	18124	31484	44429	20158	58732	15488	31588
ENSG00000265972	TXNIP	43260	55401	38708	27597	50764	33484	26939	47283	26439	29705	32459	46345	38784	35778	37453	32297	36716	34607	52873	29359	37486	25588	24368	21437	41601	43511	38707	39172	39845	34110	31511	16406	23190	22005
ENSG00000196924	FLNA	40421	71550	51070	50774	44376	39800	47215	64223	62947	47284	50973	44105	46415	42075	40080	41731	39895	67931	135859	41294	41615	51678	69734	36102	39202	39742	41591	40943	30310	34602	45542	46391	42707	64202
ENSG00000081237	PTPRC	35327	49075	33711	29125	38920	37900	25172	37498	29144	26115	27539	36057	32382	38235	29343	28380	36239	35131	26412	26257	32690	30807	29636	37296	36873	33268	32033	35080	33484	30333	26592	21698	20115	36019
ENSG00000205542	TMSB4X	34254	43889	33058	38816	46847	26499	35976	38946	33257	23187	23906	27834	29886	25513	31018	26413	24562	64882	62771	34764	65984	72258	67642	43316	36074	36380	27049	39531	38938	23252	31003	72494	26149	59580
ENSG00000234745	HLA-B	29259	42628	26846	35537	29365	22271	20894	26800	32167	22816	25868	25503	26623	26349	25956	22720	26574	30351	78640	22116	29127	33622	30423	23629	26168	21715	26951	27522	24396	17683	19403	19043	19936	35270
ENSG00000204592	HLA-E	27755	39669	24415	31362	28721	22100	23666	30098	26621	22654	24231	24254	24385	24297	22310	21956	23341	33290	56631	21402	27917	28187	29294	19586	24959	24356	21909	25679	21972	17115	21301	21769	20014	31164
ENSG00000173821		26812	43099	27843	27941	29351	22520	23235	29512	30099	23782	25546	30887	25524	29148	23207	23835	22863	19601	36806	21151	23311	31408	30302	13509	23602	28594	23368	27865	17157	20976	27330	15810	23800	18638
ENSG00000100345	MYH9	26365	36869	27906	33983	29948	27027	28778	41005	32636	28545	30538	25560	24958	21447	21910	24440	24622	48315	66167	22470	22220	25549	38941	28854	24959	27771	24530	22796	22586	22368	22604	28865	25312	41409
ENSG00000197746	PSAP	26080	20103	27176	29173	28728	29346	26051	31006	37680	25918	30114	23009	29848	20657	20065	18505	23014	44600	87310	21031	28695	60779	40145	48283	33410	28535	28815	47593	21243	19395	24356	45523	17804	70303
ENSG00000204525	HLA-C	25904	24146	24868	21471	18513	13133	14429	22196	22864	20904	23752	11707	20554	14633	10005	20370	17773	31115	45666	18878	25819	27927	18730	21337	20270	20004	20887	27651	18549	16301	16057	14129	10977	27322
ENSG00000038427	VCAN	25047	13477	32973	21968	30754	41549	21302	24486	23043	21891	29006	19565	24990	19855	18796	16362	37902	108689	117885	23746	31171	102835	52900	173885	55318	28968	49278	55189	34209	28736	35327	70030	26799	131946
ENSG00000229807	XIST	23907	29220	22656	17902	25901	1	15426	22352	0	0	1	0	0	17987	18670	18885	19156	0	11043	0	18637	0	15582	0	0	0	18839	0	1	1	18152	9647	0	0
ENSG00000127603	MACF1	23596	35049	23005	19740	22846	24381	16481	28410	22402	18598	19615	22904	20668	22867	21425	20428	22331	16887	24150	17269	18515	15172	18160	13007	18858	18807	22340	18194	17867	22792	20157	9347	17084	14846
ENSG00000167658	EEF2	23192	28457	25134	27533	23902	22223	26490	26165	28315	22097	23445	17900	22826	18050	19620	23598	21084	25004	50223	22157	23094	18425	18629	18675	24183	21619	19485	24806	22469	15288	16497	13928	22163	27680
ENSG00000090382	LYZ	23172	16577	41320	20245	19725	38115	21008	22437	22835	25975	29061	25672	25105	16998	14208	19739	37074	48001	97466	26156	39541	54050	58715	62790	49371	25370	41019	41478	32416	26409	25607	44285	10503	89980
ENSG00000108654	DDX5	22915	32493	22746	23462	24222	21517	15956	24847	18010	16019	14885	18083	18383	20627	16834	20957	23149	21908	23304	14885	19621	16880	13929	15461	16465	18353	17793	21183	18455	12978	12412	13594	14205	22007
ENSG00000019582	CD74	22399	16055	17666	19353	24360	21838	17258	24155	24947	25075	23814	16011	13115	15790	12399	14031	20296	18534	22991	12259	14877	11249	12786	18154	22154	20675	17477	17758	32483	13976	10795	14710	13342	15706
ENSG00000136167	LCP1	21597	28250	21713	19552	24550	24284	15846	26939	19376	18699	20228	22827	22396	20699	18653	17100	22041	30565	37368	15978	24389	27596	24914	38174	24439	22105	23164	26868	23520	19495	18460	21026	14385	35617
ENSG00000100201	DDX17	20971	26333	19855	20094	24803	20373	17740	19758	19189	17428	15617	16200	18193	18686	17700	18425	17842	15880	17933	18854	18424	16727	17358	14319	22019	22289	17846	21253	20214	14777	18566	11093	16891	15543
ENSG00000163131	CTSS	20762	15984	22096	16288	25452	24563	15150	20157	20175	16456	17596	18390	21521	16313	15699	13301	21943	35913	40857	15391	24993	38920	26549	49214	30581	22655	26279	35075	24937	17580	19305	31958	11865	51984
ENSG00000142541	RPL13A	19527	26333	18223	17484	18824	13937	17899	15717	17849	13390	12600	13149	16759	16018	16888	17932	14297	15764	33464	16199	19826	17346	12547	11614	18929	19272	13977	18539	18046	10970	12527	8277	15019	16332
ENSG00000245532	NEAT1	18951	17605	19491	18668	24695	36809	12730	15798	17084	18122	17331	17989	19149	17379	20419	14755	23989	40097	37936	12358	24145	35844	21604	16416	28013	17153	28666	28102	20542	23238	42579	79010	18285	35033
ENSG00000143384	MCL1	18945	23491	21192	22300	23662	18716	13647	19240	15002	15177	15533	16251	14446	14621	11832	13652	28261	24065	23942	11793	16145	26655	17891	26266	12742	14700	14683	16423	13371	10515	11625	29229	11700	18612
ENSG00000134954	ETS1	18400	27085	15980	16833	20944	13895	15062	22943	14547	13689	12672	16481	12739	15413	18058	16438	17715	13793	18384	11679	12563	8395	9490	4376	13282	16644	11857	11779	14723	10413	10689	2551	11154	5659
ENSG00000100316	RPL3	18173	24187	17180	17447	18012	15433	16204	17327	16585	13548	13695	13005	15682	14697	15428	16798	15367	14253	28800	14108	16104	11585	9858	10179	15439	16431	12202	14274	15648	11139	10777	6251	14024	13861
ENSG00000070756	PABPC1	17346	16740	15736	20636	20218	16859	17764	18750	17523	16689	16288	13169	14703	13287	12704	13491	17005	23424	20901	14114	15136	12867	15356	19970	18453	18528	13195	17355	17021	12202	12001	15987	12649	22891
ENSG00000054654	SYNE2	17302	32616	16708	13747	18911	20808	11785	19941	14668	14608	14916	21414	17102	18715	17456	17448	19129	9416	13363	12484	11075	6741	9025	4307	13459	14684	14599	12416	13019	15765	14956	2417	12911	5230
ENSG00000133112	TPT1	16925	21132	13342	15327	17729	13973	13192	13509	12212	12249	11867	11422	13020	12889	13172	12948	15003	18934	12575	12770	16461	10427	12335	17590	15779	13096	11316	13682	17354	9831	9925	10659	10188	17197
ENSG00000149311	ATM	16558	24248	16377	15341	18833	17554	16364	17744	14566	13668	14261	17039	14912	14821	16550	15028	14447	10284	10625	15079	16238	11213	12733	6839	15903	18651	13149	15705	14074	12759	16653	5676	12530	7850
ENSG00000067082	KLF6	16468	18400	20109	19945	18982	16556	11353	17798	13572	12213	11598	10613	13036	14141	8859	14899	17310	10273	9289	5724	6865	10589	7576	9289	6290	6586	8088	7653	5622	3719	4735	11923	7511	10422
ENSG00000137076	TLN1	16292	24014	21580	21890	19837	16630	22025	27876	24782	18726	18509	14785	21381	12450	15448	14717	15180	52810	72425	18366	22330	35792	42626	24738	20199	18194	19363	15958	12334	14311	21777	42921	20790	43691
ENSG00000167526	RPL13	16253	17278	13286	15042	16652	10835	14878	12826	14981	11843	10849	9728	11830	11965	12823	14165	11858	13289	26515	12698	14622	12098	9904	10128	14621	16358	10268	13556	14448	8421	8689	6769	11544	11890
ENSG00000152601	MBNL1	15821	19388	15012	13949	17722	16061	12546	17379	12732	11456	11261	13164	13431	14055	13863	12940	12952	17874	10670	12551	17114	13904	16311	12342	16355	14796	14095	15120	14116	11906	12821	15099	11380	14162
ENSG00000147403	RPL10	15662	21291	15165	13954	15497	11338	13924	12448	14367	10829	10587	10588	14482	12522	13416	13129	9474	13286	28095	13777	17166	13298	10668	9838	15123	14525	11135	16074	10488	8763	9760	7031	11962	15452
ENSG00000170345	FOS	15549	14086	24602	27127	22985	14803	22351	16701	18685	21669	22566	9177	14284	9931	5500	13195	31981	8156	13468	8769	9792	16561	21630	21406	1897	9970	3281	7559	6756	2864	6496	27691	11062	11649
ENSG00000152818	UTRN	15406	24883	15188	13569	18326	20062	12804	18806	15146	12706	14033	19428	15377	17636	15582	14439	17693	11312	14310	12399	16034	11650	13837	10262	17091	17644	17622	17839	16006	15977	14581	8980	11390	12696
ENSG00000147065	MSN	15342	22128	15331	16399	16465	15577	13829	21149	17460	14615	16414	16551	14818	14564	12440	13164	15803	19441	25559	11683	12790	14080	16715	17102	13744	13783	13810	13767	12380	11099	12555	12803	10508	21717
ENSG00000198938	MT-CO3	15229	8795	5319	15397	17092	15767	9632	14745	6979	13596	17237	13958	7860	14770	10412	7925	15006	23793	6068	9925	10564	4208	8954	21412	11469	15738	7838	6739	28303	17550	9519	16358	6512	13026
ENSG00000184009	ACTG1	15124	17539	16707	17684	16317	17209	16748	22153	21422	16679	18236	13730	15989	12538	12795	14584	14384	26349	37875	17156	17759	23371	26256	21749	16210	17082	15631	17240	15322	13074	15493	17881	16716	36991
ENSG00000215301	DDX3X	14931	19408	15207	17533	16796	12006	11184	16218	8457	7633	7863	8376	8652	12042	10357	12601	15636	12642	12539	6179	11933	8908	11282	9326	8034	7861	11396	9451	7845	6324	8867	14030	6202	13483
ENSG00000198886	MT-ND4	14825	10701	6042	16521	18322	19478	9119	16172	11041	13477	18141	13881	7211	12747	9748	9009	15368	24505	8252	9350	11480	4938	10489	20306	9682	20308	9186	6025	29474	19789	13774	17198	9403	13344
ENSG00000164924	YWHAZ	14588	18803	14929	14853	16216	13912	11761	17377	13237	11978	11771	13546	13929	12587	11782	11694	13922	21796	14980	11586	15841	16030	17143	15479	14029	13803	12701	12939	14063	10075	11885	18714	10678	17614
ENSG00000120129	DUSP1	14544	19897	19992	26626	20722	12347	13553	17239	13199	12866	13409	9566	12738	9987	7414	12178	26745	13603	19960	6405	10493	14524	14306	17263	3867	6739	5024	8457	5526	4341	4205	24067	7811	18379
ENSG00000026508	CD44	14254	15273	13893	14813	15028	16665	10808	14061	12471	11724	11086	11114	11376	11995	10451	10815	12692	14345	16799	9221	10768	15134	8377	18869	17040	10614	14318	14656	12387	8795	9760	11375	8651	15679
ENSG00000165168	CYBB	13993	8886	14543	9145	15030	16085	9893	13209	11837	11892	11204	11735	13587	9729	9607	8427	12461	26373	27141	9517	17891	32721	27758	36621	20378	15196	19633	21286	17135	12513	12571	18647	8760	37291
ENSG00000147162	OGT	13914	20386	13906	12546	17105	14285	11101	12699	11138	10231	10313	11533	12424	13162	12932	12837	12219	10057	13237	12621	14431	9718	12190	7764	15130	14320	12683	15459	13300	10164	13892	6969	13206	10723
ENSG00000169554	ZEB2	13789	15155	15813	12360	17367	20081	9266	14890	13327	11711	12326	18183	15314	17411	10772	10193	18930	28812	20972	11898	15517	23693	17489	28901	18556	13015	17935	18211	14545	14014	12455	22122	10141	34352
ENSG00000167978	SRRM2	13770	15000	12304	19486	15351	15198	12253	13465	14554	14581	14188	11097	9989	10715	10096	12656	13010	14062	16506	11258	9622	8111	9612	10595	12630	12983	12164	11020	13968	11155	13813	10165	11357	11344
ENSG00000174444	RPL4	13614	15576	12045	12977	13655	11268	11832	11611	11116	9633	9664	9054	11217	10152	10523	11109	11265	12626	14811	9720	12789	8469	8009	10304	11533	11531	9488	11836	13357	8187	7961	6390	9737	12909
ENSG00000163220	S100A9	13463	6902	11051	11892	13989	15265	7558	9401	8619	11213	11413	11353	11405	8091	7983	7588	12460	65415	53529	8119	14500	46116	59567	113355	21241	17780	20661	18744	22963	18795	14040	34600	11689	77515
NOVEL.347		13414	24414	17670	17095	17948	25380	17872	15218	18234	17585	16168	19491	18213	17579	22028	19826	17375	6168	5212	14882	16657	8865	11549	3884	17974	16154	18075	17819	14663	16369	19103	4223	16339	5691
ENSG00000111913	RIPOR2	13395	17509	13268	12986	14856	14003	12224	13218	12781	11203	10101	10642	12275	10627	12508	11558	9761	11216	12680	11753	13655	12840	11681	13999	15087	14720	12970	13832	12974	10882	12130	9409	12005	13673
ENSG00000129003	VPS13C	13237	16749	13261	10019	14933	16518	10029	12343	11746	10125	10381	12490	12781	12201	11303	10708	12084	10402	11523	10549	11926	10549	12750	9995	15241	13644	13028	14772	14261	10819	10174	7511	10294	13786
ENSG00000160255	ITGB2	13106	15567	15615	17038	16201	12997	12862	18240	19684	16463	14134	11846	15254	11672	13035	12768	11712	17064	44795	12792	12370	26808	22291	18205	18379	13275	13171	17273	12817	11731	14281	16606	10195	31637
ENSG00000206503	HLA-A	13089	18189	16377	14680	10413	11791	12505	12840	14491	9410	9519	12562	11274	11257	9474	13989	10694	15592	31190	10233	11552	15035	13757	11613	11680	12257	10479	16123	9135	6611	9556	6057	8881	12089
ENSG00000168685	IL7R	12990	18364	12560	10993	12589	8021	12213	13827	8785	10841	7829	6824	11162	6429	15089	13529	9735	10638	11058	9190	11462	6502	8042	3059	8405	16826	8201	10307	10396	6372	6765	1539	13009	3611
ENSG00000252010	SCARNA5	12845	12722	6617	8309	11810	11142	5119	15758	7409	9575	10316	12941	6514	10881	7314	7067	8739	10520	7355	7338	7313	6099	5090	6460	7976	15133	4584	6621	9497	10853	8272	3035	5413	3522
ENSG00000169045	HNRNPH1	12806	15852	11413	12140	15553	13343	9319	11501	9187	9065	9556	9763	9729	10712	9696	10937	11614	12848	10828	8768	10603	8734	8587	7142	10821	12916	10374	12618	11879	8878	9694	7889	9211	12624
ENSG00000178209	PLEC	12526	13157	12648	17050	13796	13276	15517	12771	19342	14347	14989	8550	10268	8522	9706	12316	11233	14105	34589	9454	9225	13632	11952	13085	10787	13522	12787	12510	10665	7986	10436	10158	11420	11997
ENSG00000131018	SYNE1	12463	28655	17420	12442	14823	19613	8868	16582	13038	13046	16086	18943	18037	19116	13436	12624	21383	7527	13849	11956	12226	9241	13563	8604	12114	11167	13707	11448	10916	16847	13857	4206	10766	9524
ENSG00000137642	SORL1	12417	21346	14841	18079	15656	14716	12356	14865	13097	12149	13286	14140	12655	10086	12864	13385	15318	12713	25524	11467	12985	16482	14019	17998	16498	12988	12775	15592	11164	10311	12820	9064	12013	20069
ENSG00000162511	LAPTM5	11969	12260	11241	13498	14139	11720	10029	12780	12375	11283	11982	10555	10723	10052	9085	9177	12705	19741	24994	9209	10616	13539	13040	19337	13383	11064	11547	12104	13283	8934	9246	12056	8850	23058
ENSG00000149273	RPS3	11850	19217	11548	11522	12409	9173	11007	8432	11717	9013	8694	9232	10767	9806	10020	9857	9931	9263	22560	9874	12251	10182	7701	7163	10961	10449	8282	11186	9513	7156	8053	5333	9339	10879
ENSG00000122566	HNRNPA2B1	11752	12357	10051	10336	14296	13395	8572	10889	8624	9007	9248	10089	9079	10890	8803	9062	11343	12587	10022	7699	10124	9759	9649	11576	11110	12275	10666	11368	12129	9287	9351	10565	8362	13002
ENSG00000198034	RPS4X	11707	16968	11409	10876	11685	6549	10662	9660	7312	5973	5742	5748	7140	8944	9873	10019	9630	6826	15128	6729	11714	5623	7811	5789	7713	7323	7910	7642	7975	4666	7700	4718	6157	7566
ENSG00000163660	CCNL1	11642	14878	10752	11868	12306	10910	6718	11813	6895	6727	6607	7988	8985	9337	6991	8285	13107	12016	8372	3944	8030	8080	8178	8080	6143	5896	7141	8377	7459	5201	4249	10171	5506	13961
ENSG00000153187	HNRNPU	11619	11514	10633	11799	13913	13820	9452	11665	9430	9798	10237	9336	8874	10307	8502	9069	11277	10121	8410	7600	8331	8064	9006	9742	10041	11145	8996	9487	10683	8176	8569	9338	8454	9854
ENSG00000081320	STK17B	11566	14086	11088	9721	15122	12242	8575	12245	8496	8091	8841	10364	9620	9503	9846	8329	12187	15592	13098	7492	10649	13834	9968	13970	10755	11016	11949	12597	10891	8646	7582	11378	6338	13917
ENSG00000159140	SON	11534	16841	12322	12488	12575	11359	9737	13661	11425	9799	9778	9952	10546	9825	9487	10309	11099	11396	17055	8679	10067	11039	9828	8737	11461	10238	10334	11990	9427	7626	8854	7137	8879	12351
ENSG00000198727	MT-CYB	11356	8546	5746	13602	13208	12875	7300	13506	8522	9790	12441	10300	7361	9612	7491	7505	12621	18724	7595	6981	9775	5719	8760	13814	8165	11911	6896	5614	18929	13391	9008	13094	7479	11145
ENSG00000140575	IQGAP1	11318	15219	12821	10651	13413	15846	8326	15748	11557	9968	11004	14231	11523	12925	10237	9428	15631	17224	16324	8747	10810	15015	10893	21197	13633	10662	13883	12145	10921	11331	10573	11270	7284	19353
ENSG00000143669	LYST	11308	15899	11301	8988	12407	17033	7875	10697	12697	10117	8332	9073	12040	8261	8883	7958	10297	9008	10248	9388	12722	12595	16798	17455	15092	12373	13339	16373	13561	10980	12200	11186	7979	17546
ENSG00000170776	AKAP13	11195	16906	12086	11245	12553	13971	9365	12139	12026	9999	10786	11710	11011	10861	9995	10244	12326	12276	16822	8930	9952	12299	10840	13298	11720	10406	12321	12671	9826	9395	10657	9755	8971	14136
ENSG00000198786	MT-ND5	11194	8257	5375	14423	13614	12825	7885	12324	9366	10214	14028	9762	5752	8266	6722	7463	10778	16685	9883	8002	11419	7037	10365	13760	7176	14264	6810	5668	20846	14801	9905	18059	7336	10989
ENSG00000106948	AKNA	11078	21407	13171	15305	13299	13210	11736	14443	14799	12276	14514	13066	11616	12406	11675	13495	14522	9163	18982	11878	10050	8740	9564	7208	9454	10945	10538	10956	10123	11078	13314	5915	10778	9424
ENSG00000109971	HSPA8	11052	15425	11345	7824	10466	8726	8674	10953	9057	7470	8209	8791	9811	8517	9121	9358	8189	5142	7121	8831	10244	4207	7496	10786	7628	9028	8139	9603	8080	6081	7290	3047	7524	6316
ENSG00000137154	RPS6	10988	11384	7904	9465	10438	8461	8079	9063	7266	7708	6948	7526	7387	8483	7587	7534	8277	9837	10858	7017	7786	6027	5491	7505	8067	11063	6463	7116	10762	6517	4905	4656	6731	7517
ENSG00000198888	MT-ND1	10863	8154	5967	17939	15312	12888	7747	12557	9156	9922	12195	9254	6279	8937	8032	8567	10568	15070	7834	9621	12000	3660	10064	12120	7540	13416	6771	5795	20838	11912	10434	14892	6864	12600
ENSG00000174748	RPL15	10862	12906	9999	9640	11165	8343	9322	9022	9220	7791	7753	7591	9299	9250	8543	8843	9033	9874	11281	8707	11244	8380	8292	8928	11416	9894	7899	10641	10950	6225	7384	6235	7054	11398
ENSG00000145425	RPS3A	10712	15480	9801	9726	9606	8137	8464	8571	8778	7258	5899	6023	7852	6980	9295	9364	8666	8998	11927	8728	10830	7383	6476	7399	10670	9264	6856	10532	10216	4587	6724	4654	7361	9644
ENSG00000110321	EIF4G2	10626	12366	10086	9430	11611	10377	8221	12287	8678	8251	8077	8509	9017	8682	7924	8361	9574	13935	11775	7876	9873	10212	10217	10596	9381	9324	9071	9773	9365	6934	7716	10453	7549	12562
ENSG00000115232	ITGA4	10618	13725	11080	6584	9636	9102	7294	10351	8619	7611	7977	8433	9225	8780	8252	8465	8568	4881	6443	8050	9222	6975	9273	6141	9301	11390	10169	10766	8255	6639	8638	5936	6874	7297
ENSG00000138071	ACTR2	10542	12263	9914	7901	10927	10592	7177	12328	9000	8264	8515	10503	9565	9359	8483	7771	10467	13340	11071	7467	9904	12664	11363	14784	11042	9736	10001	11261	11129	7877	8262	8848	6494	15529
ENSG00000101347	SAMHD1	10483	10310	10313	9473	11197	12078	9074	10694	10700	8428	8516	9311	9358	8905	8900	7724	9702	11530	15137	8279	10464	19610	13043	16668	12659	10231	11675	12660	8070	8055	10052	10919	7377	16054
ENSG00000185811	IKZF1	10405	14039	10031	10001	11670	10983	8991	11891	10871	9071	9641	9424	9485	9723	9485	9672	8359	8210	10073	8670	8594	7897	9390	6931	8439	10357	9167	10187	9227	7558	9423	4109	8598	6747
ENSG00000115524	SF3B1	10360	14442	9613	9686	11522	9585	7336	10965	8051	7119	6848	8545	9126	9648	8352	8673	9383	9719	10948	7820	9455	8878	7980	8179	10048	9982	8587	10593	9482	6684	7389	5480	6768	9324
ENSG00000142937	RPS8	10276	12694	9388	9099	10694	7542	9426	7714	9108	7437	6702	6582	8427	8047	8345	8523	7775	9047	13417	8739	10696	7510	6539	7403	9946	9757	7509	9514	10152	5806	6763	4799	7973	9983
ENSG00000155657	TTN	10245	15219	7491	7907	11066	9087	7165	8876	5824	6675	4986	5303	6905	6707	9478	8925	5909	5384	4708	6627	9345	5282	10074	3966	9836	9156	8215	8520	7909	6026	6572	2600	6173	4361
ENSG00000101596	SMCHD1	10186	13692	10115	10813	12141	11385	8135	9897	8125	7473	7604	9160	8209	9193	8887	8143	9554	9630	7261	7837	8657	9733	8890	7619	12810	12197	11255	10591	10519	7972	8728	6595	8100	9282
ENSG00000164587	RPS14	10109	13570	9493	9302	10399	7757	8846	8393	8848	7388	6955	7546	8342	8598	8490	9152	7476	9249	15355	7914	10503	7945	6310	7707	9035	10489	6842	9127	10514	6486	6134	5141	7337	9845
ENSG00000113441	LNPEP	10015	13171	9134	7950	11559	10060	7601	12205	8490	8224	8025	10294	9195	9382	8510	7882	9618	6730	6484	7470	8298	7449	8343	5811	8550	9715	8308	8600	8105	7578	8155	4152	6557	6786
ENSG00000107099	DOCK8	10007	12569	10517	9608	11036	12089	9115	10157	10428	9872	8977	9010	9768	8807	8992	8820	9003	10035	15056	8596	9763	11469	11040	10766	13203	10857	11482	12777	9487	8514	10141	8305	9811	12936
ENSG00000204287	HLA-DRA	9946	9976	11730	6968	13517	10843	8351	10008	12720	9312	8464	8215	9012	9173	9495	7864	11417	8392	13226	7801	16394	10428	8547	10623	14677	9642	10077	15449	15277	6004	7137	7924	5950	10438
ENSG00000135486	HNRNPA1	9891	10389	7458	8558	10303	8867	6386	9863	6274	6170	6761	7667	6338	7812	6499	7025	8617	10887	9474	5372	7462	5550	5190	6469	7262	8892	6924	6910	9717	7077	5423	5451	5522	9762
ENSG00000148303	RPL7A	9873	12943	9156	9271	10259	7505	8822	7979	9470	7386	7251	7416	8349	8747	8105	8924	7972	8844	16338	7979	9289	7533	7024	7355	9682	8791	7190	8583	8852	5727	6771	4854	7548	9908
ENSG00000135046	ANXA1	9678	10272	12408	8654	11511	8530	6593	9078	6376	6199	6766	7394	7309	7131	4955	7146	13667	7958	11735	4854	4436	10477	9496	13943	4892	5346	6769	5141	4959	3058	4826	8384	3151	8888
ENSG00000174718	RESF1	9667	13353	9413	8003	9180	9244	6630	11317	7380	7799	6714	8112	8326	9621	8755	9352	8498	6207	4379	7648	8484	4120	6284	6919	8959	8367	7885	7775	9449	7496	6377	2930	6274	5073
ENSG00000108298	RPL19	9416	9131	6935	8218	9401	6958	7446	7224	6884	6393	6289	6211	6432	7358	6813	6664	7020	8888	11719	6184	7719	5240	5382	7843	7776	9864	6215	6852	9829	5782	4563	4484	6028	7607
ENSG00000173812	EIF1	9348	12853	9285	12409	10208	9079	7037	10643	7954	7250	7237	7003	7894	8305	6599	8527	9985	13644	13469	4936	10014	8367	7715	7160	7556	6418	6977	8424	7662	5535	4985	12474	5463	12746
ENSG00000005810	MYCBP2	9343	11086	9310	8187	10330	10408	7950	9585	8273	7151	7177	7867	8510	8344	7915	8080	7902	7914	9310	7455	9370	7770	7920	6593	11041	9421	9729	10034	9530	7637	7592	5185	7653	8611
ENSG00000082074	FYB1	9340	10098	7802	9162	11203	9824	7506	9833	7608	7759	7204	7599	7022	8078	7326	6825	7218	11826	5894	6567	8640	8215	9185	11708	9246	9818	8336	8504	7920	7875	6872	6598	6439	9470
ENSG00000127951	FGL2	9260	7692	10384	5921	11601	12634	5781	10226	7655	6390	7342	11027	8864	8914	6904	5679	9468	8533	7110	7042	10420	10039	9074	14939	11066	9215	10196	13892	8852	7972	6553	10174	4227	15296
ENSG00000157514	TSC22D3	9209	15935	11633	13376	12084	8959	6452	11593	6626	7409	6867	9362	6422	8728	6910	8381	11110	11213	16061	4458	6886	7724	6355	6396	6163	5833	6918	5376	6249	4664	4588	8628	4504	6708
ENSG00000150991	UBC	9199	10835	9600	9384	10559	8755	6469	11067	7397	6858	7279	8525	7851	8352	6481	7482	10222	9824	14045	5210	8042	8535	7588	8686	7423	7997	7479	7499	7758	6271	4942	8019	4747	7481
ENSG00000177600	RPLP2	9174	9441	7072	8199	8707	6649	6766	7957	6981	6758	6172	6408	6169	6583	6630	7344	6676	7751	10860	6469	7366	5400	4995	5639	7129	8861	5570	6310	8938	5529	4476	3883	6081	6202
ENSG00000115760	BIRC6	9155	13948	10198	8432	10074	11160	8238	10033	9414	7787	8162	9395	9428	9213	9205	8725	9046	8405	10067	8381	9865	9383	9770	7322	10696	9487	10067	10874	9238	8248	9370	5861	8101	10089
ENSG00000157106	SMG1	9153	13131	8869	7735	9879	9589	7535	9452	8079	7388	7201	7963	7967	7839	7528	7815	8047	6125	6842	7137	7356	7086	8190	6477	8406	8557	8260	8380	7840	6700	8289	4643	7675	7428
ENSG00000168028	RPSA	9118	13398	9869	7831	7561	6506	7922	8473	8839	6467	6141	6036	8540	7025	7772	8732	7227	6731	15818	7728	9945	8219	5679	4474	9552	7873	7344	9059	7562	4983	6381	3271	7957	7368
ENSG00000085265	FCN1	9037	5932	10541	9013	11918	12796	8395	9331	10774	10566	10442	8683	10715	6598	7413	6340	9310	25999	38057	8760	11866	21675	23859	32302	18279	9459	13379	18447	10897	10935	12349	18906	9032	31445
ENSG00000140988	RPS2	9016	10710	7930	10180	9886	6433	8625	6788	9577	6920	7207	6396	8860	7416	7878	8398	7236	8358	12932	8275	8992	7004	6997	8023	8739	10984	6645	8089	10406	5180	5668	4588	7026	9133
ENSG00000131051	RBM39	9014	12410	8874	10833	10739	10870	7378	9054	7219	7452	7761	8999	7463	8585	7205	7535	10822	8933	7515	6310	7378	6622	6654	6735	8192	7532	7769	8457	8024	6545	6847	8496	5760	9144
ENSG00000133639	BTG1	8989	16986	9620	9110	12575	8394	7721	11126	7678	7113	7360	9371	7589	6965	8771	7635	11192	9965	11251	6147	8417	6552	6868	5475	10171	8091	8843	9026	9491	6904	5893	4591	5629	7991
ENSG00000048740	CELF2	8949	11702	8938	8456	11042	10275	7092	10740	7548	7306	7864	9283	8445	9481	8527	7646	8754	9306	9700	6134	8146	6854	7831	7630	8829	9269	9157	9258	9144	7975	7549	6018	7116	9119
ENSG00000087086	FTL	8927	5337	5584	9473	10840	9730	6534	9092	8713	7831	8745	7709	6838	7861	5221	4721	9209	24259	30093	6116	9089	21439	10676	25088	8091	13981	8042	8975	12899	10176	6060	18744	5425	20291
ENSG00000063046	EIF4B	8867	11325	8238	8660	8828	8326	7346	9516	7506	7142	7522	7448	7153	7643	7302	7543	8613	8464	10471	6988	7275	6532	5525	6536	7945	7526	6550	7364	8496	6164	5649	4303	6111	8328
ENSG00000102879	CORO1A	8834	12423	9232	9521	10248	7918	9132	9026	11968	8152	8244	7369	9714	7720	8371	9452	7282	8784	25205	8857	11435	13278	12687	9144	11064	10018	9249	12779	8430	6117	9494	6346	8162	14946
ENSG00000197629	MPEG1	8700	6026	10667	7778	10396	11545	7546	8744	9294	8063	8978	8311	9569	6870	6562	5707	9719	14840	19306	7060	11099	13209	11650	20213	12347	9254	11450	14731	11025	8161	8317	11861	5845	24691
ENSG00000101109	STK4	8683	12784	8804	9010	9458	8811	7437	9862	8163	6983	7311	8393	8393	7712	7738	7647	9389	8042	10012	7263	7843	7535	7283	6684	8550	8662	7899	8767	7454	6428	7390	5563	6748	8309
ENSG00000134516	DOCK2	8662	10322	9135	8553	9680	10214	7263	9051	9656	7490	8256	8351	8812	8037	7750	7454	7863	10102	15360	6995	8322	9669	9263	9143	10307	8482	9277	10496	8207	7619	7764	7313	7013	12877
ENSG00000160710	ADAR	8645	10672	8102	8024	8685	7059	6751	9493	8275	6613	6813	7810	6849	7467	6601	6676	6301	7416	10148	6114	6781	10250	9952	6495	7335	9834	7139	8312	5800	5778	6665	5299	6202	8272
ENSG00000112306	RPS12	8619	8859	6012	7131	9006	6403	6374	6753	6029	6036	5193	5585	5610	6183	6379	5983	6027	7054	8033	5853	7178	5013	4121	5114	6764	9038	4312	5995	7743	5054	4645	4057	5113	5393
ENSG00000165119	HNRNPK	8607	9960	7836	7911	9657	8546	6209	9549	6423	6607	6481	7058	6929	7393	6172	6524	8260	10437	7984	5356	7587	6760	6489	7749	7584	7064	7103	7689	7973	5791	5287	7324	5254	9787
ENSG00000122026	RPL21	8604	11122	7177	7343	9180	6114	7050	6424	6762	5771	4983	5691	6466	7075	6702	6850	6935	6993	8018	6120	7822	5567	4814	5247	7534	7863	5269	7551	8326	4539	4972	4119	5480	6251
ENSG00000065413	ANKRD44	8571	11479	9180	8117	10129	10536	7795	8507	7952	7313	7372	8181	8325	8827	8453	7938	8458	6575	7369	6932	8817	7121	6805	5455	11018	8823	9243	9271	9668	8034	7801	4500	6652	6792
ENSG00000117523	PRRC2C	8541	10060	7482	10229	9990	9638	7332	9662	7306	7382	7923	7805	6485	7628	6602	6910	8058	8853	6477	6343	6354	4559	6571	7292	8370	8136	7407	6924	8273	7508	6730	4526	6912	7135
ENSG00000180448	ARHGAP45	8444	12577	9319	11254	9588	7235	10190	9033	11093	7998	7729	6402	8221	6390	7899	9208	6179	7611	20499	7911	8235	9668	8656	5406	8668	8103	7471	8989	6338	5281	8770	5524	8402	9448
ENSG00000137818	RPLP1	8436	9139	6333	8189	9665	7240	7284	6317	6775	6889	6085	5777	6755	6129	5599	6805	6952	9031	14215	6860	7938	6684	5554	9944	8921	9886	5416	7576	9703	4884	5470	5800	5960	8718
ENSG00000204628	RACK1	8368	8356	7473	7510	8039	7267	6418	7536	6670	6151	6565	5964	6218	6490	5783	6368	6803	8450	10931	5762	7027	5375	5518	7126	6890	8092	5940	6686	8325	5346	4877	5028	5616	8992
ENSG00000166750	SLFN5	8350	10242	6035	6093	7619	5601	5938	9182	4995	5716	5238	7267	5439	7471	5665	5326	5760	4611	2937	4823	5175	6275	4219	2511	4940	10127	5170	4770	4821	5645	6233	1421	5877	2354
ENSG00000005844	ITGAL	8315	13106	8132	8342	7898	8442	7175	10018	10457	9223	9825	8906	7950	8989	7606	7740	7680	6435	11545	7394	7144	6328	7295	5186	6439	7741	7142	7913	6315	7238	8516	3987	6660	5998
ENSG00000198763	MT-ND2	8309	6243	3928	10029	10590	9716	5290	8658	6439	5592	9071	7205	4207	7291	5803	5488	8356	13374	4388	6429	7525	2254	6073	10163	5266	10467	4864	3465	17340	8519	7884	11072	4503	7418
ENSG00000089157	RPLP0	8290	11047	8178	7642	8563	6423	8181	6560	8315	5787	5395	5106	8235	5983	6966	7834	6374	6813	15516	7546	9028	6674	6828	6193	8706	8461	6816	9019	8322	4673	6028	3815	7599	10175
ENSG00000231500	RPS18	8282	8608	4481	7430	8191	5521	6303	6283	5953	5581	4159	5241	5583	6792	6071	5840	5853	6930	6914	5585	6682	3905	4309	5565	6747	6332	4732	6259	8625	5194	2966	3198	5238	6012
ENSG00000260032	NORAD	8271	8466	7623	8924	8794	7475	7205	11685	6962	6725	6413	6758	7138	5607	5949	5821	6389	12789	8561	7119	8562	8593	11815	9443	7760	7423	7016	6551	6584	5662	6719	14301	6402	11259
ENSG00000026025	VIM	8265	6505	9914	10598	10018	10195	7908	8386	7425	6705	8548	5378	6106	6140	4666	6128	12110	10719	16594	5175	6201	13400	9276	13018	8500	6752	7461	7451	6757	3956	4993	12611	4714	12848
ENSG00000009307	CSDE1	8253	9287	7159	7127	8767	7616	6003	8593	6182	5758	5833	6675	6639	6960	6407	6152	7462	12096	9322	5439	8202	7840	6834	7631	8081	6978	6946	7738	7638	6522	5399	9649	5312	9687
ENSG00000162434	JAK1	8215	12816	8207	8523	9070	8159	7604	11330	7464	6989	7390	8866	8008	7387	7379	7984	8572	7771	11492	6592	7495	6651	7035	5367	8262	7661	8037	7194	7375	6301	6512	4637	5823	6540
ENSG00000111348	ARHGDIB	8188	8824	6790	8292	8755	7369	6002	9004	7059	6661	6519	7133	6450	7375	5694	5744	7601	13150	11226	5777	7608	8188	9368	11482	7824	7985	6951	6557	7843	6017	5767	7601	5812	11276
ENSG00000055609	KMT2C	8160	10332	8060	8767	9427	10087	7691	8999	8488	7763	7861	7749	7403	7339	6850	6918	7860	9880	9384	6800	7381	7555	8801	7789	9467	8126	8639	9048	7594	6889	7945	7659	7175	10160
ENSG00000197102	DYNC1H1	8115	12672	8966	8518	8839	9270	7865	9576	9361	8226	8473	7992	7924	7650	7391	8175	7592	6650	13489	7100	6869	7167	7693	6624	8340	8044	7575	8530	6315	5983	7436	4992	7542	7358
ENSG00000144713	RPL32	8022	9062	6118	7136	8269	5313	6395	5554	5842	5014	4677	4753	5471	5942	5774	5746	5435	6498	6646	5142	6864	3691	4171	5210	6797	6449	3983	6391	7283	3731	3876	2819	4705	5423
ENSG00000136527	TRA2B	7995	9972	8209	7315	9500	9496	6210	7790	6207	5895	5835	6540	7121	7568	6048	7043	9223	7341	5932	4008	6480	5275	5978	5061	5204	5050	6327	6170	6302	4333	4495	8604	5493	10615
ENSG00000152518	ZFP36L2	7981	14298	8927	11567	10266	7683	9093	12902	9082	9044	12285	10228	6338	6751	6577	6967	11791	9036	13592	6814	6378	4775	8921	5827	6688	9951	5969	6312	7815	6447	6346	5030	6022	3465
ENSG00000107290	SETX	7938	9822	7564	6219	8533	8915	6053	8561	6737	6127	6039	7096	7433	6785	6336	6339	7722	6723	7611	6032	7736	7655	7279	7904	9389	7483	7993	8087	8080	6653	6955	5513	5389	8169
ENSG00000184640	SEPT9	7914	10452	7467	9285	8083	7384	8207	9332	10698	7990	8435	7128	7339	6697	7015	7592	6496	6642	16254	7111	7177	6539	7022	4717	6715	7934	6436	8166	6533	5153	6681	4069	6505	6428
ENSG00000198668	CALM1	7901	11864	7709	6837	8392	8147	6113	10371	7259	6766	6991	8621	7624	8045	7080	6848	8265	9051	8922	5920	7210	7279	8167	6353	7376	7961	6811	6367	7016	6310	6032	5615	6196	6723
ENSG00000110367	DDX6	7898	11768	7574	7577	8500	8283	6190	9496	6666	6569	6332	7918	6816	7299	6947	6818	7934	6368	5690	5591	6710	5778	5889	5277	6841	7049	6174	6536	7021	5977	5394	5293	5338	5838
ENSG00000115415	STAT1	7876	10421	6268	4382	6739	6525	4305	5870	5203	4294	4660	7558	5965	7087	4828	4059	4020	5227	5732	4305	8410	8309	8590	3270	8361	8851	6525	9245	6155	6420	3889	3434	4172	4139
ENSG00000060237	WNK1	7861	10117	8150	8985	8326	8746	6973	9642	8915	7945	7600	6971	6210	7540	6847	6698	7362	20520	8385	6077	10464	7387	7185	6556	8036	7024	7536	6993	6389	9000	5894	16565	6522	7607
ENSG00000100354	TNRC6B	7825	10352	7599	8767	8695	8048	6918	8547	6953	6331	6728	7425	6636	6926	6866	7200	7410	5899	7141	6088	6145	5011	5660	5047	8001	7108	6880	6668	6863	6068	6100	3706	6184	5397
ENSG00000115935	WIPF1	7748	10572	7175	8295	8230	7932	6753	10485	7023	7568	7973	8047	6539	7258	6027	6439	7735	8410	7196	7222	5989	6154	8057	7313	7364	8351	6065	6030	6727	6180	7058	5947	6463	6939
ENSG00000105640	RPL18A	7697	7135	5801	6732	7823	5021	6676	6031	6143	4336	4771	4663	5322	5748	4990	5572	5447	6686	8923	5833	5870	4728	4722	4926	5881	7251	5372	6257	7675	4174	4399	2792	5658	5469
ENSG00000076928	ARHGEF1	7642	10276	7378	9920	8674	7910	8573	7360	9431	7467	7794	6074	6753	6238	7453	8332	6300	6124	15406	7172	7094	6469	6377	4232	7386	7763	6814	7390	6367	5806	9389	4452	7125	6606
ENSG00000105372	RPS19	7624	10984	6720	6224	6973	5086	6487	5709	7818	5049	4562	5033	6949	7209	6421	6799	5458	5661	15539	6055	7306	8215	5263	4278	7129	7018	5482	7682	6805	4267	5164	2997	5850	5911
ENSG00000108107	RPL28	7608	6763	5093	7123	7612	5436	5756	6863	5521	5851	5566	5111	4501	5113	4619	5445	5245	7046	7736	4144	4746	4404	4706	6154	5057	8141	4747	4876	6454	4815	3721	3648	4461	5104
ENSG00000103657	HERC1	7561	11393	8251	7698	8610	8922	7022	7979	7145	6516	5932	7450	7313	7176	6623	7432	7498	7271	8702	6869	7699	6704	7341	4930	8473	7134	8117	7765	6614	6269	7431	6979	6621	6352
ENSG00000111371	SLC38A1	7532	14096	7549	6988	7869	7038	6304	9378	6269	5715	5670	7415	6562	6841	7659	7924	7290	4655	5715	5928	6465	3442	4361	1686	7024	7008	6183	6400	7466	5247	5340	1406	6874	2524
ENSG00000138688	KIAA1109	7530	11812	7971	6247	8197	8817	5551	7613	6442	5632	6104	7900	7434	7756	6707	6743	7845	5451	6492	5788	7348	6177	8081	5700	8012	6982	7661	8274	7018	6035	6291	3937	5814	7156
ENSG00000229117	RPL41	7421	5592	4028	5954	8122	6010	4553	5907	4183	5392	5430	5286	3637	6603	4630	4040	5900	7721	4846	3962	4546	3504	2978	6217	5148	8642	3429	3544	9171	4950	2917	4286	3809	4156
ENSG00000187109	NAP1L1	7345	6076	5552	6602	7903	5949	5896	7479	5832	4966	4408	5065	5573	4608	4646	4455	5225	14453	6513	5091	8520	8358	9452	5958	6230	6726	5244	5020	6384	4875	5055	13456	4881	7486
ENSG00000103187	COTL1	7343	5367	6555	7298	6877	7973	6972	7011	10724	7067	7128	5524	7473	5239	4959	5201	5873	11518	19975	5718	7273	11915	9285	12305	7867	7644	7702	9317	6160	5307	6183	8687	5442	15471
ENSG00000142534	RPS11	7325	5789	4678	6751	7174	6062	4963	6308	4675	5233	5492	5202	4333	6109	4621	4389	6038	7509	5661	4242	5050	2603	3445	6977	5728	7774	4720	4378	8858	5378	2949	3703	4284	4877
ENSG00000198712	MT-CO2	7294	5573	2708	7733	8125	10220	4591	8358	5366	6852	7394	8391	3596	7546	5059	4504	7572	14024	3277	5150	6247	2047	4635	11564	5961	10281	4481	3414	17827	10497	7632	8131	3269	5435
ENSG00000008988	RPS20	7270	8296	5708	6221	6874	4816	5625	5056	5430	4590	4142	4647	5160	5759	5225	5500	5091	5583	8553	5295	6409	5263	4198	4278	6202	7199	3935	6163	6470	3197	4006	3068	4613	5099
ENSG00000211899	IGHM	7253	3181	4112	3599	6551	3070	5151	5047	5008	4333	2140	1389	2523	1991	2182	3901	3190	1255	1541	2859	3522	2052	958	1143	8803	3530	5386	1506	10185	2749	2679	967	12355	662
ENSG00000072786	STK10	7223	9906	7120	8621	8300	8581	7144	8764	8859	7304	8652	8459	7322	7730	7079	7189	7524	6337	11814	6543	6324	6302	6880	6495	7422	7348	7312	7060	6525	6950	7462	5131	5998	7384
ENSG00000266412	NCOA4	7200	7056	8314	6683	9274	6176	4984	8791	7175	5503	4756	5645	7727	4938	5938	5201	5638	30610	14588	6852	19802	18830	12241	12984	10000	8693	7610	7123	7127	16370	6368	60957	6311	12175
ENSG00000127528	KLF2	7161	6652	5634	7547	7220	5644	4975	9865	8083	5889	5947	5316	5618	4950	4982	5025	6833	5354	6868	4941	4335	4356	4842	4671	5053	6788	5529	4119	5648	4346	3641	2891	4924	3167
ENSG00000147604	RPL7	7152	9196	6446	6751	7698	6261	6054	6918	6045	5483	5180	5509	6003	6111	6003	6316	6561	7185	8860	5618	6994	5582	4593	6146	6963	7035	5060	6741	7456	4392	4551	4055	3531	7069
ENSG00000107742	SPOCK2	7147	10175	7364	8748	5917	5330	7434	7848	7422	5305	6017	6681	7321	6741	6176	6666	6325	4710	10655	5597	4682	4383	3016	1048	4236	6610	4032	5292	4030	3971	4590	861	5542	1902
ENSG00000114978	MOB1A	7146	8137	6676	5805	7553	7037	5405	8742	6125	5582	5733	6734	6132	6416	5332	5074	6803	8858	6594	4840	6853	9181	7420	9307	7400	6516	6537	7771	6649	4668	5481	7543	4252	9327
ENSG00000127481	UBR4	7145	10078	7744	7333	7460	7523	6878	7430	7627	6528	6573	6345	6674	6175	6147	7037	6440	7280	11275	6511	6303	6689	7626	5324	7019	7002	6756	7263	5958	5456	6783	5456	6910	7598
ENSG00000124831	LRRFIP1	7142	7372	6236	6218	7718	8985	5280	7020	6647	5860	5982	6432	5798	6531	5293	5233	6758	6617	7765	4529	5506	6721	5628	8294	7101	6028	6749	6714	6370	5226	5432	6845	4106	7885
ENSG00000134250	NOTCH2	7131	7268	7711	7125	7797	9101	6991	7441	9229	6855	7545	6620	7177	6543	5993	5771	6998	8531	16243	6713	7837	12210	10322	11243	11075	7757	8990	11814	7373	6280	7469	9173	5918	12436
ENSG00000161405	IKZF3	7129	12536	7996	6807	7025	6918	5737	9749	7153	7614	6505	7450	6893	8946	7161	7426	6424	3920	5614	7041	5582	3183	3431	1703	6200	6598	5960	5202	6416	5339	6274	993	6702	1790
ENSG00000184007	PTP4A2	7118	8725	6645	6095	7588	6945	4912	8337	6096	5901	5352	6779	6588	7401	6015	5539	6439	8952	7547	5363	6952	7174	6330	5664	6448	6328	6202	6995	6106	5100	5573	6784	4308	7203
ENSG00000143546	S100A8	7103	4485	6906	5798	7689	7611	4230	4507	5059	5663	5573	6348	7715	4508	4364	4326	7051	33761	34748	5042	9278	41214	47806	61975	12085	8859	10699	12084	10763	6993	8519	19838	5988	54474
ENSG00000261371	PECAM1	7081	4999	5848	5392	6828	6739	4233	6477	7073	5013	4525	4821	5848	4614	4054	3262	5966	10192	16757	4636	6868	10906	8064	11506	7823	5867	7097	7008	5491	4941	5834	9834	3199	13353
ENSG00000163736	PPBP	7064	6624	9294	8868	11246	4505	12445	9764	6530	6200	5201	4312	10150	2838	5658	3763	3719	36774	30370	11964	16999	23442	32098	14016	9179	6611	9011	5965	7988	6098	11984	35894	8711	22357
ENSG00000100650	SRSF5	7042	8248	5584	8211	8189	6918	4595	7391	4565	4638	4802	5141	5039	6094	4678	5527	7575	6845	6321	3888	5417	3812	3923	3831	4543	5646	4719	5054	5611	4043	3702	5095	4002	6685
ENSG00000116560	SFPQ	7017	7734	6764	8076	8399	8228	5872	7251	5856	6118	6068	5658	5263	6254	5404	5857	6827	7482	6030	4666	6137	4787	5236	5460	6433	6207	6640	7613	6961	4969	4913	6266	5065	8120
ENSG00000275023	MLLT6	7001	10901	6937	8450	7756	6181	6923	7970	7488	6820	7232	6568	6664	6415	6295	7645	6289	4189	9369	5713	5728	3548	3898	2020	5177	5824	5021	5370	4836	4797	6103	1614	5825	2945
ENSG00000156976	EIF4A2	6982	8763	6008	5877	7521	5826	4543	7182	5169	4369	4301	5199	5391	5480	4913	5608	5817	5910	5546	4515	4855	4240	3875	4051	5019	5716	4864	5191	5829	3842	4144	3156	4258	5262
ENSG00000152558	TMEM123	6961	5515	4779	4154	6897	4254	4169	6474	3864	3530	3176	4751	3858	4345	4543	4008	3819	4885	3620	3205	4480	5905	6431	3791	5266	6920	4421	6167	4871	3170	3584	3107	3055	4582
ENSG00000152291	TGOLN2	6934	8227	6588	7316	7560	7272	6168	7557	7349	6571	6463	6220	6372	6115	5925	5884	6416	7839	11127	5646	6358	7551	7720	7927	7597	6675	6647	7359	6053	5316	6477	5803	5747	10528
ENSG00000131504	DIAPH1	6916	10934	8403	8421	8095	8730	7473	9955	9009	7390	8649	8011	7676	7874	6726	6446	7753	8661	14180	6821	7272	8641	8945	7011	7583	7179	7590	7560	5997	6018	7580	7776	6104	8968
ENSG00000003402	CFLAR	6905	10117	7516	7442	8088	8808	5940	7533	6926	6726	7195	7242	7018	7230	7012	6432	7256	7484	9692	7071	6591	8486	9102	9676	8337	7801	8131	8364	7465	7013	8777	6393	6732	7989
ENSG00000034510	TMSB10	6882	4252	3648	5617	7171	5580	3845	6023	3948	5362	4894	5294	3503	5625	3361	3271	5287	7197	7720	3191	4166	4067	3415	7929	4605	8316	4220	3680	7702	4924	2822	5159	3137	4534
ENSG00000115306	SPTBN1	6834	8210	5564	7221	6633	4468	5534	6910	4346	4383	4991	4621	3442	3415	4865	4587	4311	3894	6582	4252	4924	2317	4042	2092	4666	5196	4554	3918	4736	4238	3895	1383	4159	2256
ENSG00000169926	KLF13	6829	10781	7527	8147	6855	6459	6559	8701	8327	6548	7313	7098	7101	6096	6138	7192	6528	5739	15062	5968	6016	7665	7172	6362	6794	7134	6228	8179	5688	4821	5797	4115	5698	6281
ENSG00000161016	RPL8	6806	6546	5284	6247	6914	4745	5470	5226	4627	5142	5391	3709	4500	4829	4234	5425	5110	6281	10106	4979	4825	4204	4166	6055	6343	7028	4695	5171	7440	3978	3740	3270	4912	6031
ENSG00000055163	CYFIP2	6794	9902	6551	7009	7726	6516	5859	7849	6866	5918	6070	6379	5936	6257	6317	6234	5859	4516	7720	5621	5564	3879	5543	2274	5832	6021	5488	5439	5434	5187	6183	1548	5386	3443
ENSG00000158710	TAGLN2	6788	7751	8199	9229	7988	6184	7712	8853	7546	5097	4778	5104	6988	6438	5411	5688	6761	15718	23535	7235	10257	15876	13194	8733	7301	6051	6590	4536	6232	4057	5985	15895	6139	11985
ENSG00000115091	ACTR3	6781	7437	5762	5463	7740	7692	5130	7302	5724	5651	5506	6364	6158	6273	5832	4861	6535	8720	4818	4856	7093	8804	7609	8919	7479	7468	7362	8000	7528	6113	5440	6897	4593	9551
ENSG00000110324	IL10RA	6777	11181	7280	6046	7099	6045	5366	8173	8852	6565	6538	7496	7521	7202	6965	7452	7931	5596	14786	7106	7001	5766	7353	4930	8129	7196	6400	7731	5639	4647	8974	5054	6363	6903
ENSG00000081059	TCF7	6738	7932	4981	7798	6928	4425	6545	6078	5035	4780	3864	3205	4163	3029	5376	5670	2931	4234	5846	4691	5335	2943	3318	1295	3877	6770	3150	4074	3721	3096	3488	800	4558	1983
ENSG00000180644	PRF1	6687	20033	9077	7515	10792	8643	7382	15888	8914	8719	12437	17937	11592	10180	8744	9269	12822	5165	18420	9022	6206	4773	6303	2537	5404	5428	6527	6818	5454	8630	9902	1189	5004	2679
ENSG00000140853	NLRC5	6679	13660	7713	7489	6825	7226	6679	5279	9070	6075	7032	5974	7514	7530	7383	7160	5092	5287	11507	6596	7655	6024	6544	3104	7616	6939	6718	7933	5743	6131	8552	2990	6968	4399
ENSG00000196405	EVL	6640	9974	6343	7712	7568	6280	7531	5578	6728	5783	5957	6596	5793	5508	6122	6522	4738	3902	5939	6822	6331	3156	4242	1686	5293	6990	5632	5246	5422	5264	6488	1311	6339	2206
ENSG00000086758	HUWE1	6623	10051	6951	7278	7080	7150	6864	7825	7551	6318	6748	6326	6191	5814	5813	6781	6194	6043	8863	5675	5626	5068	5808	4149	6419	6581	5764	6159	5545	4946	6257	4062	6463	5450
ENSG00000092199	HNRNPC	6619	8138	6388	6441	7131	6965	5340	6264	5524	5145	5091	5751	5867	6001	5370	5697	6114	6936	6730	4752	6021	5975	5172	6005	6485	5963	5781	6626	6178	4959	4797	4780	4838	6727
ENSG00000108669	CYTH1	6589	9887	6687	7661	7354	6748	6363	6850	6287	5677	5423	6153	5650	6361	6174	6320	6100	5118	9874	5175	5975	4681	4644	3655	6329	6432	5940	5992	5405	4900	5976	3193	5215	4925
ENSG00000197622	CDC42SE1	6570	10566	6756	7104	7473	6125	5767	7428	6447	5323	5675	6283	6357	6043	5755	6445	6499	5681	9048	5882	6581	6332	5554	5587	6264	6838	6027	6708	5843	4695	6115	3926	5440	6232
ENSG00000029363	BCLAF1	6566	7936	6375	8283	7351	6307	4371	7030	4420	4236	4352	5000	4995	5695	4561	5026	7213	5352	3792	3482	4592	4001	3670	4039	5033	4831	4594	5587	5044	3340	3368	3841	3361	5034
ENSG00000167548	KMT2D	6539	8492	6475	8898	7034	7186	7213	7639	8353	7542	7996	5687	5411	4899	5169	6481	5951	6045	9963	5764	4950	5884	6804	5436	6049	6939	5895	5866	5711	5305	6791	4696	6527	6829
ENSG00000146278	PNRC1	6530	7745	5735	9045	7744	6650	5165	9152	5385	6097	6607	5570	4727	5328	4531	5028	6894	6990	6552	3760	4432	3506	3462	4134	5416	5568	4629	5490	5903	4449	3369	4133	3895	4966
ENSG00000139644	TMBIM6	6521	9123	7093	6028	6994	6142	5399	7329	6685	5636	5622	5858	6585	5766	5700	5667	6367	8373	14199	5469	6291	9454	7621	7711	6680	6568	5968	7272	5517	4343	5516	5565	5008	10009
ENSG00000198899	MT-ATP6	6484	5134	3830	6654	7558	8847	4084	6465	5086	5396	7364	6419	3781	5852	4377	3956	6377	9884	3244	4888	4786	1967	4628	7954	5220	6995	3832	2763	12601	7352	6628	6279	3842	5914
ENSG00000089009	RPL6	6450	6035	4530	5193	6352	5431	4579	5488	4207	4549	4796	4718	4051	5196	4573	4114	5435	5789	5770	4218	4824	3457	3394	5869	5251	6792	4127	4402	7161	4420	3406	3094	3697	4797
ENSG00000100503	NIN	6444	6730	5487	5266	6479	6249	4298	6085	4913	4632	4560	4567	4766	5438	4736	4440	4944	6057	5862	4359	4922	4786	5268	6113	6066	5966	5509	5133	5786	4798	4573	4166	4171	5851
ENSG00000115464	USP34	6424	8746	6297	5939	6921	7254	5950	6798	6051	5508	5484	5883	5936	6067	6055	5785	6166	5698	5118	5452	6368	5929	6013	4408	7339	6541	6455	6745	6280	5572	6424	4348	5458	5853
ENSG00000143119	CD53	6411	8464	6430	5359	6701	6053	4833	6161	5879	5186	4925	5690	5908	5368	5259	5294	5909	7369	8446	4995	6751	7841	5327	7724	6841	6363	6389	7121	6521	4524	5430	4994	4948	8595
ENSG00000162244	RPL29	6409	5394	6160	6034	6426	4924	6221	4981	5242	4800	4411	4654	5568	5940	5137	5265	4998	6204	9392	5825	7044	4603	4500	5781	6769	6181	4850	6498	6536	3901	4497	3207	5133	6980
ENSG00000114857	NKTR	6407	7540	5706	5590	7548	7667	5273	4788	5771	4883	5052	5082	5712	6055	5397	5309	5691	4407	3987	5820	5959	4203	5407	3822	7544	7647	6464	7174	6926	4656	5927	3417	5258	5042
ENSG00000114353	GNAI2	6391	7116	6548	6786	7151	6631	5764	7380	8008	6289	6762	6456	6718	5865	5126	5469	6449	8975	17021	5404	6584	9574	8070	9794	7766	6698	6674	7533	6156	4674	5462	6478	4708	11519
ENSG00000221963	APOL6	6386	10148	6253	4918	6428	6057	4273	7226	5192	4788	5468	8164	5928	6746	4887	4700	5806	4122	4796	4748	5654	5257	5268	3524	5241	5355	5088	5740	4274	5334	4589	1986	3667	3406
ENSG00000166441	RPL27A	6386	5716	4054	5760	6254	5822	3985	5746	4038	4671	5446	5436	3525	5435	4337	4139	5403	7096	6083	3864	4651	3171	3052	5516	5030	7301	4423	3936	7765	5118	3382	3161	3605	4204
ENSG00000095015	MAP3K1	6379	5337	5682	5183	6849	6414	5373	6628	6214	4763	4545	4635	5602	4855	4687	4939	5492	6722	8436	4744	6313	7206	5988	8672	8552	6748	6830	8860	6940	4461	5494	5490	4590	9627
ENSG00000166501	PRKCB	6376	7736	5961	5805	6194	6881	4984	7117	6615	5556	5268	5857	5913	5951	5145	5266	5663	9122	9242	4854	5592	6853	7090	6808	7097	5720	6384	6274	6563	5671	5947	5617	5754	6871
ENSG00000135655	USP15	6361	7052	7119	5229	8086	8191	4841	6227	5478	4934	4983	6343	6095	5650	5295	5013	6338	7781	5170	5015	7082	7796	7718	10272	8584	7797	7471	10631	7791	6857	5586	10051	4844	8013
ENSG00000198918	RPL39	6349	7972	5667	5155	6301	4257	4812	4961	5055	4298	3621	4045	5085	5117	4982	5163	4928	5063	4691	4663	6000	3718	3988	4529	6254	5055	3901	5832	5712	2728	3380	2359	3914	5324
ENSG00000231925	TAPBP	6347	8266	5757	7700	6221	5880	6036	8511	7258	6700	7512	5961	5189	5222	4363	5387	5176	6099	9226	4734	4073	4975	5192	4301	5108	5447	4851	4722	5036	4581	4453	3452	4754	6022
ENSG00000188404	SELL	6340	9205	6381	6182	7421	4528	5167	5915	4617	4111	3887	3998	5190	3861	5024	4098	4534	8776	8354	4798	6913	12467	6933	12369	7112	6216	6159	6825	6811	4786	4832	6570	4051	16803
ENSG00000143947	RPS27A	6323	6681	4984	6005	6162	4833	4551	5529	4261	4430	4250	4643	4162	5152	4891	4441	5156	5913	6586	3889	5011	4359	3219	4495	5185	7044	3785	4865	6504	3735	3148	2968	3669	4018
ENSG00000109332	UBE2D3	6313	7057	6003	6663	6853	6842	4983	6463	5296	4944	5038	5477	5562	5655	4701	4946	6663	7891	5676	4490	5970	6282	5466	6850	5948	5772	5626	5968	5691	4627	4723	7810	4394	7730
ENSG00000186517	ARHGAP30	6277	8787	6514	6753	6993	6721	5857	7680	7422	5943	6431	6401	6497	6021	5365	6163	6052	5586	13057	5719	6237	7154	6418	6864	6282	6619	5901	6920	6067	4904	5778	4327	5079	6975
ENSG00000083799	CYLD	6250	8146	5434	5423	6769	5575	4777	6013	4916	3782	3778	4965	4969	4420	5552	5183	4761	4497	6156	4247	5341	4713	3824	2826	6040	5952	5101	6290	5290	3850	4512	2292	4328	4108
ENSG00000119314	PTBP3	6244	7703	5728	5040	6506	6514	4301	7102	5144	5076	5171	5988	5692	6126	5004	4898	6034	6434	4819	4431	5033	5564	5876	6244	6834	5511	5638	6732	6086	4326	4874	4014	3628	7701
ENSG00000136156	ITM2B	6237	6774	6102	7147	7297	5612	5786	7403	5883	5270	5322	5646	5209	4815	4961	4655	5542	10305	8888	5729	7796	8831	8745	8333	7655	6714	5363	5944	6287	4917	5728	10799	5287	10272
ENSG00000143549	TPM3	6236	7324	5571	5546	7114	6983	4703	7153	6121	5434	5707	6268	5729	6129	4981	4672	6562	10435	9494	4761	6319	8140	7356	9086	6556	6459	6155	6220	6476	4589	4672	8528	4380	10136
ENSG00000186635	ARAP1	6217	6378	4779	5695	5214	7699	4833	4540	6719	4528	5047	4139	4978	3672	3899	5288	4351	5400	12428	4416	6017	6670	6207	5544	5680	4601	6393	5961	3925	3462	7200	7199	3836	8495
ENSG00000136286	MYO1G	6210	8479	5964	5468	6347	6199	5124	6297	8086	6077	6798	5874	6294	5850	5403	5527	5376	6424	14346	5474	5784	6429	6119	5547	6408	5908	6368	6885	5300	5001	6697	4691	5201	8225
ENSG00000104904	OAZ1	6201	6759	6905	6898	6844	5465	6214	6693	6833	5516	4966	4712	6423	4808	4954	4882	5445	16874	18004	6222	10131	13346	12662	10288	7589	6268	6468	7394	6107	5305	6497	16175	6007	14786
ENSG00000135905	DOCK10	6200	9110	5769	5744	6994	7275	5449	5990	5051	4632	4505	5139	5331	5149	6198	5581	5122	4749	4676	4241	6293	4043	4422	2936	6093	6121	6083	5957	5400	4663	5088	2560	4889	3677
ENSG00000123384	LRP1	6193	4181	8784	9719	8370	10120	9901	8313	12604	9190	11166	5241	8068	4939	5365	5485	8065	20634	44599	6830	7346	25241	15787	23682	11979	7355	9359	11117	6927	6327	9910	19089	7920	26671
ENSG00000171681	ATF7IP	6191	8146	6171	5578	7010	7129	4833	6417	5334	5597	5104	6205	5595	5849	5598	5481	6486	4569	3976	4911	5075	4230	4819	4149	6560	5779	5635	5821	6258	4917	4672	2992	5208	4590
ENSG00000078304	PPP2R5C	6159	12634	7110	6497	6718	7716	4660	7561	5705	5332	6190	8671	6407	8011	6716	6310	7896	4525	5996	5169	5636	4610	4055	3001	5964	5531	5496	5891	5375	5560	6194	2555	4428	3735
ENSG00000142347	MYO1F	6159	9621	7699	9123	7537	8481	6736	7583	8852	7426	8446	7733	7847	7284	6241	6704	7331	8685	20404	6730	6977	10469	9638	10570	8568	6657	8135	9093	6353	6489	8621	8073	5830	14359
ENSG00000114861	FOXP1	6146	6276	5364	5749	7201	6514	5264	5515	4587	4022	3797	4584	4661	4368	5428	5104	4646	3771	3350	3754	4521	3621	3872	2494	6705	4953	5234	5265	5304	3649	4016	2804	3608	3436
ENSG00000197694	SPTAN1	6136	8610	5863	6378	6038	5222	5799	7500	5782	5669	5242	4712	5283	4845	5302	5797	5409	4053	8029	4637	3944	3294	3985	2729	4901	5645	5080	4415	5354	4040	4397	1607	5413	2910
ENSG00000105887	MTPN	6136	7357	5877	5328	7138	5347	5497	8164	5537	4555	4363	5212	6243	4539	4297	4213	4829	11422	8456	5482	8649	10630	9876	8266	6484	5811	5361	5581	5779	4750	5328	11718	4701	9984
ENSG00000187764	SEMA4D	6126	9472	6604	9086	7777	6565	6806	8176	6890	5338	7055	6788	5683	5534	6795	6764	5304	6269	10283	5615	6509	6899	5866	3629	6050	6572	5458	6435	4258	5118	6576	4502	6358	6388
ENSG00000069667	RORA	6111	9982	6249	4751	5590	6401	4348	6914	4584	4863	4602	7421	6770	8711	6294	5204	6650	3970	3382	4585	4712	3146	3112	1322	4972	5841	4901	5544	4754	5334	4932	1019	4793	1750
ENSG00000163682	RPL9	6103	4856	3560	5381	6819	3722	4570	3480	3329	4233	4154	4266	3053	3492	4901	4835	5045	5422	6400	2642	3721	4042	3259	4191	5610	7756	2747	3738	6078	3345	2207	3190	4743	4622
ENSG00000112851	ERBIN	6103	7833	6086	5771	7433	7033	5344	7465	5441	4882	5245	6424	5787	5984	5523	5118	5715	6774	4811	5321	6467	5594	5859	5938	6860	6139	5999	6682	6057	5595	5327	4679	4294	6595
ENSG00000109475	RPL34	6096	7853	5116	5096	6314	4225	5347	4408	5061	4231	3714	4086	4599	5173	4997	4824	4579	4872	6110	4278	5727	3898	3384	4026	5733	5183	3390	5146	5714	2564	3721	2517	3692	4674
ENSG00000123066	MED13L	6086	7113	6373	7116	7416	8189	5508	6471	5969	5428	5466	6135	6152	5622	5090	5262	6198	9171	9538	4860	6675	7223	7572	6815	9171	6265	7883	8917	6230	5906	5225	7044	4889	12307
ENSG00000148700	ADD3	6066	7961	5269	4718	6933	5506	4316	6785	4366	4282	4147	4820	4505	4843	5054	4523	4882	6106	4103	4148	5219	4242	5068	4087	5483	5435	5095	4887	5137	4347	5045	4470	4523	4837
ENSG00000150093	ITGB1	6039	10022	6814	4799	6165	6392	4580	7782	5448	4384	5046	6497	6205	6621	5032	5016	6551	11471	8545	5723	7501	8772	8077	6128	6048	5705	6438	6427	5708	5062	6045	9521	5387	6923
ENSG00000197471	SPN	6022	9596	5023	6495	6076	5932	5054	8296	7619	6517	7158	6603	5692	5440	4450	5452	5680	3427	7524	5678	4626	2999	6104	2273	3777	5543	4139	5157	4427	4277	5868	1690	4215	2448
ENSG00000123338	NCKAP1L	5991	7614	6478	5023	6580	7016	4965	6434	6332	5148	5502	5651	6384	5717	5219	4956	5514	6379	10639	5129	6548	8409	6771	7711	7215	6020	7113	7692	5997	4816	6535	5481	4803	9572
ENSG00000144802	NFKBIZ	5982	5059	5792	7897	6759	6461	3859	5184	4761	3270	2853	3581	4631	3989	3353	4155	4444	5993	5863	2315	5185	5614	3963	5870	4207	2987	4475	5051	3179	2883	2242	6607	3145	6610
ENSG00000166913	YWHAB	5964	6466	5409	4932	6037	5300	4394	5441	5517	4756	5048	5258	5218	5133	4379	4110	5312	5841	6987	4241	5084	6048	5223	6857	5424	5518	4850	5860	4424	3628	3902	4322	3870	7308
ENSG00000139218	SCAF11	5941	7092	5677	4815	6578	6562	4488	6563	5009	4674	4774	5688	5068	5603	4700	4672	5659	5533	4299	4202	5125	5318	5376	5823	6399	5917	5594	5828	5861	4728	4413	3838	4019	5816
ENSG00000127022	CANX	5933	7161	5481	4462	5954	5695	4197	6764	4602	4586	5313	5352	5706	4564	4325	4407	5876	5790	7200	5118	5404	5162	6359	7830	5220	5263	5096	5950	6004	4008	4277	4090	4031	8031
ENSG00000127152	BCL11B	5906	7235	5109	7289	6268	4292	5212	6538	5347	4326	4270	4454	4556	4760	5122	5379	3658	3963	5640	4269	4446	2529	2539	1076	3559	5155	3209	4179	3087	3080	3358	649	4056	1618
ENSG00000132274	TRIM22	5900	6256	4509	3135	6584	4505	3468	4594	4113	3171	3410	5365	4177	4963	4445	3735	3561	4213	4703	3347	5391	6864	5410	3789	5847	7107	4900	6759	4743	3687	4561	3311	3399	4310
ENSG00000122406	RPL5	5900	7477	5279	5442	6129	5450	5337	5327	5120	4497	4488	4164	4944	4739	4856	5069	5057	5506	7808	4811	5720	4410	3724	4111	5726	5713	4302	5731	6303	3831	4136	2851	4500	5736
ENSG00000100242	SUN2	5889	10457	6722	7304	6666	5636	6430	7359	7460	6316	6529	5751	6787	5957	5848	7112	6103	3938	13511	6302	5344	5228	5305	3124	5224	5783	4872	5730	4476	4268	6127	2475	5394	4875
ENSG00000149212	SESN3	5883	5242	4192	3385	6598	4766	3310	4744	3466	2866	2375	3090	3722	3445	4343	3718	3365	5296	2677	3079	5220	3533	2872	2729	4652	5326	4075	5631	3137	2977	3041	5588	2783	3020
ENSG00000122862	SRGN	5857	8311	5703	6557	7591	6018	3832	7030	4062	4604	4942	6786	5728	5236	4673	3664	10432	15704	17626	4659	8311	17182	23321	17547	7777	5885	6954	6877	6378	5223	4755	14507	3839	20241
ENSG00000198755	RPL10A	5850	6082	4192	5312	5596	4414	4543	5123	4502	3894	3981	4089	3598	4297	4050	4278	4616	5094	6547	4185	4251	3537	3206	3765	4674	5542	3785	4453	5670	3629	3184	2277	4166	4220
ENSG00000163466	ARPC2	5843	7043	6014	5497	7428	6686	4803	6199	5990	5165	5681	6517	5911	5987	4791	4721	6080	6877	8213	5027	7043	7037	6615	7117	6878	6461	6544	7245	6330	5176	5878	5836	4541	7853
ENSG00000035403	VCL	5842	7839	7971	7505	7520	5334	7950	8757	6742	5427	5218	5274	7531	4380	5509	4236	4628	21055	20436	6757	9979	11730	20221	9411	7224	6186	7414	5827	5046	5905	7590	19297	7811	18612
ENSG00000196776	CD47	5841	8292	5981	5033	6325	6032	5928	6550	5586	4852	5338	6459	5724	5774	5195	4848	5327	4156	3802	5368	5222	4560	5399	3118	6354	7085	5687	6336	6332	4642	5248	2695	4650	3766
ENSG00000187514	PTMA	5823	5883	4305	5991	7660	5442	4808	6473	4523	4853	5325	4972	4144	4657	4252	4108	5388	6871	6663	3496	5151	3968	4542	5861	5088	6567	3793	4205	7165	4522	3522	4686	3738	4065
ENSG00000127314	RAP1B	5811	7888	6088	6456	7705	7564	5891	6790	5725	5438	6255	7187	6995	6713	5633	5082	6198	9827	4437	5791	7787	8138	8916	7245	7503	6244	6692	6645	6780	6253	7150	11202	4755	6744
ENSG00000135535	CD164	5811	6615	5735	4405	6908	6093	4436	6691	5019	4797	4908	5538	4987	5257	4385	4243	6001	6131	4568	3774	4664	6550	6189	6212	5325	5757	4888	6262	5015	3786	4595	5290	3608	7293
ENSG00000080824	HSP90AA1	5803	7027	5225	5088	5896	5892	4221	7029	4182	4409	4375	5458	4758	5418	4457	4879	5260	6175	5977	3995	5116	4541	4227	8121	4360	4838	4607	4584	5019	5035	3766	3825	3759	5359
ENSG00000107738	VSIR	5778	6060	6236	7174	6817	6832	6233	6579	8463	6044	6927	5288	6623	4601	5342	5043	5545	11607	20763	5306	6422	10564	9543	11677	7427	6628	6987	9130	5431	5045	6608	8520	4822	16457
ENSG00000147251	DOCK11	5776	7525	5700	5359	6558	6539	5026	6123	5409	4640	4760	5432	5381	5736	5147	4810	5798	5151	5185	4738	5294	5193	5468	5249	6600	5401	5684	5897	5928	4602	5025	3675	4227	5714
ENSG00000197081	IGF2R	5769	11404	7477	9577	7486	8653	6388	8895	7637	6728	8503	8379	7259	7056	6022	6616	7865	8799	14730	6557	6181	9230	7827	10584	7359	6421	7327	8010	5988	6974	7709	6281	6194	12774
ENSG00000173575	CHD2	5756	7390	5500	6355	6802	6554	5022	5891	5083	4624	4527	4820	4742	5421	4882	5057	5315	5935	6140	4481	5273	4491	4397	3413	6398	5626	5354	5551	5766	4869	4440	3668	4565	5850
ENSG00000168066	SF1	5751	6269	5236	7782	6584	5933	5106	5805	5122	4866	4945	4005	3944	4245	4246	5050	5006	5569	6249	3267	4214	3188	3729	3300	4593	4975	4673	4976	4867	3715	3800	4128	4115	5118
ENSG00000103479	RBL2	5744	9219	7400	7270	6181	5345	5482	6170	4815	4534	4577	6363	5984	4316	6553	6353	5278	4253	6713	5939	5742	5201	6022	3003	6354	6645	5668	5392	5285	3863	4064	2205	5229	4571
ENSG00000083168	KAT6A	5739	7386	5176	5793	6026	5859	4746	6338	4814	4516	4682	5064	4701	4845	4670	4810	4915	4751	4703	4028	4155	3353	3865	4218	5186	4802	4782	4405	4584	4056	3964	2904	3895	3833
ENSG00000067560	RHOA	5734	6344	5919	5628	6258	5813	4697	6935	6286	5380	5344	5391	5530	5355	4469	4580	5690	9284	12229	4307	6408	10056	7760	8587	6375	6002	5649	6792	5501	4446	4793	7899	4189	10812
ENSG00000153827	TRIP12	5733	7339	5920	5019	6374	6538	4978	6130	5567	4863	5104	5793	5706	5763	4999	4645	5571	8196	7075	5134	6524	7775	6697	7077	6961	5766	6350	6926	5737	6297	5633	6901	4764	7938
ENSG00000087460	GNAS	5728	6331	5432	7306	6620	4642	6485	6962	5844	5431	4677	4201	4698	4373	4461	4509	4308	10861	12039	5173	7093	7810	8766	6166	5575	5513	4497	4299	5335	4473	4574	8902	5545	6700
ENSG00000028137	TNFRSF1B	5693	7075	6064	6754	6749	6551	5262	7377	9170	5967	6708	6780	6991	5025	4799	5065	6604	9382	22324	5230	6067	10284	7912	9349	6906	6523	6264	8213	4970	4879	6403	7438	4349	11982
ENSG00000123146	ADGRE5	5690	7699	5787	8102	5977	6646	5122	6581	6945	5384	6250	5962	4607	5599	4420	4886	6212	5308	10666	4462	4410	6211	4824	5415	4792	4618	5869	4896	3887	3886	4621	5094	3626	5100
ENSG00000159023	EPB41	5688	8489	5754	6664	6374	5538	5460	6434	4844	4829	4422	5299	4925	5097	5547	5421	5263	19882	6108	4728	10567	6590	5093	2702	5678	5381	4722	4962	4819	9814	4587	25899	4829	3673
ENSG00000118503	TNFAIP3	5683	15699	5914	16361	5744	4368	3314	6329	2711	2245	3209	6380	3385	3894	3058	4565	6696	6374	11019	1820	2616	1284	1678	1292	2537	1404	2164	2362	1976	2222	1734	3337	1465	2402
ENSG00000132475	H3F3B	5683	7879	5683	5660	6795	5630	4192	6871	5056	4049	4316	5370	5710	5614	4592	4810	6497	7788	11386	3581	5316	7163	5197	9054	5939	5225	5788	6013	5517	4130	3856	6845	3425	8961
ENSG00000124126	PREX1	5678	8968	6930	8393	6778	6897	6325	8161	7932	6258	7956	7707	6905	6807	5637	6269	6253	8027	17215	5726	5701	7361	6936	6797	6886	5992	6363	8292	4933	5103	6803	5782	5808	9179
ENSG00000170889	RPS9	5674	5537	4922	4835	5888	4092	4518	3774	5529	3931	4081	3545	4270	4511	4836	5048	4500	7512	13421	4337	6445	8508	5263	6732	6703	5820	4320	5670	6226	3314	3975	5887	3915	9516
ENSG00000171988	JMJD1C	5667	5658	6005	6943	6681	6801	4781	5370	4822	4644	4543	4756	4610	5007	4360	4466	6282	6220	4343	4191	5341	5492	4542	6853	7044	4808	6101	5620	6322	4250	3986	5194	3626	6589
ENSG00000105193	RPS16	5618	6344	4688	5817	6079	4605	4593	5007	4298	4042	4373	4070	4345	4941	4290	4587	4737	5485	6086	4081	4679	3555	3006	4741	4905	6209	3811	3811	6348	3476	3297	3349	4092	4007
ENSG00000132424	PNISR	5617	6175	4586	5135	6237	4841	3510	5088	3328	3502	3215	3994	3428	4329	3628	3924	4324	4326	3226	3790	3792	2941	3300	3319	4639	5033	3877	4439	4717	3254	3680	2366	3629	3697
ENSG00000067225	PKM	5616	5473	6478	6559	6163	5401	6406	6494	6684	5387	5296	4437	5822	3862	4882	4732	4364	14057	27798	5920	7425	14019	12956	10787	8041	5474	6212	6997	5405	4421	5636	9290	6178	13787
ENSG00000118181	RPS25	5613	5682	4088	4504	5561	4079	3618	4857	3646	3511	3448	3767	3461	4020	4097	3929	3894	4667	3120	3267	4242	2979	2775	3588	4290	5460	3140	3852	5047	3140	2317	2240	3014	3516
ENSG00000164190	NIPBL	5613	6881	5298	5202	6337	6394	4515	6229	4766	4599	4874	5481	4863	5292	4713	4507	5511	5459	4530	4188	5102	4827	4978	5699	6533	5452	5650	5565	5763	4982	4446	3547	3729	5996
ENSG00000188846	RPL14	5599	5076	4016	4613	5594	4026	3879	4754	3558	4058	3506	3955	3206	4617	4514	3900	4048	4859	4811	3465	3930	2518	2930	4022	4226	4808	3363	4009	5182	3957	2460	2099	3073	4217
ENSG00000118058	KMT2A	5592	7532	5444	5210	6043	5456	4548	5767	5035	4802	4764	4914	4620	4932	4691	4968	4720	3612	3973	4362	3892	3179	3657	2722	4979	5018	4326	4244	4551	3950	4538	1926	5057	2963
ENSG00000149177	PTPRJ	5584	7810	6090	6266	6000	5774	4951	7970	6511	5019	4793	5471	6089	4998	4696	4030	4564	10198	10957	5441	6821	8814	9824	8970	6687	5410	6030	5864	4482	4556	5965	9528	5540	9497
ENSG00000151883	PARP8	5578	11219	6333	5246	6025	8964	4508	7146	5025	5433	6464	7626	5684	7293	7267	6544	7508	5399	5964	4964	6244	4321	4455	4549	6333	6191	6988	6038	6305	5481	5054	2486	4720	4970
ENSG00000130066	SAT1	5566	6054	4066	6241	7730	4452	3157	5563	4291	3490	3227	4199	4033	4195	2758	2932	9144	10729	8607	3021	7597	7008	6547	6634	3658	6136	4250	5723	4419	3773	3009	11645	2754	9356
ENSG00000105939	ZC3HAV1	5558	7581	5013	5185	5841	5195	5129	6058	4879	4488	4749	4971	4601	4860	4850	4902	4326	4040	4899	3785	4701	4443	4149	2798	4613	5524	4455	4544	4492	3767	3792	2719	4159	2961
ENSG00000100731	PCNX1	5544	7772	5740	5315	5571	6369	4792	5790	5491	4414	4633	5434	5265	5994	5766	5128	5458	6403	6215	4127	5140	5790	5310	4643	6533	5990	5971	6951	5421	4665	5293	3321	5140	6333
ENSG00000168918	INPP5D	5538	8264	6075	6207	5809	6339	5566	6542	6526	6066	6097	6279	5391	5339	5256	5352	5722	4670	8490	4921	4810	4583	5283	3723	6083	5280	5849	5643	5127	4488	5745	3779	4636	5262
ENSG00000115977	AAK1	5529	7950	5234	6147	6252	6000	5479	5447	5255	4926	5161	5260	5060	4978	5432	4875	4787	4198	4471	4438	4800	4097	3980	2907	4502	5357	4648	5155	3903	4190	4870	2406	4419	3594
ENSG00000173020	GRK2	5488	7074	5644	6558	5886	5796	5690	5917	7143	5507	6032	5083	5357	4651	4739	5666	5101	5122	12134	5197	5266	6050	7075	5810	6155	6068	5414	6797	5023	3900	6115	4774	4839	7162
ENSG00000152332	UHMK1	5486	7835	5339	4079	5426	5407	3782	6420	4875	4392	4440	5964	5457	5608	4724	4381	5527	5412	4975	4030	4733	5300	4600	4524	4811	5134	4858	5672	4675	4420	4367	3160	3660	5165
ENSG00000198408	OGA	5476	7210	5398	5439	6520	6424	4837	4924	5082	4839	4778	5201	5014	5752	5160	5247	5210	3983	4354	4484	4801	3986	4480	3780	6729	5651	5604	5572	5548	4800	5173	3566	4942	4735
ENSG00000183283	DAZAP2	5469	6542	5258	5286	5984	5167	3922	5710	4541	4140	4209	4477	4723	4530	3962	4061	4948	7226	8116	3588	5559	6587	5501	5525	4958	4647	4928	5560	4873	3686	3916	5056	3260	8625
ENSG00000118816	CCNI	5466	6221	5194	5782	5896	5014	4808	6740	5776	5126	5174	4470	4608	4484	4351	4700	5310	7698	7742	4406	4765	5616	5176	4849	5441	5301	4249	5385	4656	4312	4319	6160	3819	6185
ENSG00000174231	PRPF8	5451	7625	5540	6670	6203	5436	5791	7361	6535	5638	6128	5041	4815	4682	4881	5366	5249	5185	7832	4574	4127	3687	4680	3679	4886	5279	4477	4721	4684	3726	4370	2985	4983	4957
ENSG00000162402	USP24	5449	8079	5733	4895	6108	6646	4448	5579	5266	4894	4692	5653	4963	5877	5371	5101	5381	4502	5024	4735	5167	4365	4691	3471	6227	5120	5692	5533	5579	4674	4944	3045	4479	4644
ENSG00000141027	NCOR1	5449	6738	5180	5224	6381	6409	4709	6004	5031	4944	4972	5261	5091	5010	4666	4839	5045	6109	5721	4681	4929	4698	5716	5717	6655	5327	5674	5206	5285	4716	4842	3929	4574	6208
ENSG00000010244	ZNF207	5440	6543	5271	4789	6237	6385	4877	4791	5001	4824	4625	5029	5064	5316	5230	4571	4569	4691	4150	5061	5712	5877	5713	4545	7373	6121	5886	7684	5907	5046	6447	4045	4878	6097
ENSG00000096384	HSP90AB1	5433	6619	5126	5212	5366	4709	4570	5502	4370	4058	4312	4013	4110	4272	4152	4804	4135	5125	6039	3589	4378	3042	3164	4967	3866	4567	3494	4106	4426	3514	3132	2640	3739	3538
ENSG00000198625	MDM4	5431	6053	5322	5486	6265	5827	4961	4571	5120	4510	4321	4343	4604	4396	4383	4432	4292	4114	5213	4651	4921	4628	4490	3529	6539	5606	5558	6242	5943	4110	5413	3452	4407	4675
ENSG00000158985	CDC42SE2	5424	9392	5729	5239	6060	5612	4436	6690	4951	4484	4170	5717	5598	5530	5465	5402	5358	5427	5173	4615	6494	5030	4760	3049	5912	5035	4741	5374	5166	4284	4360	3622	4385	4020
ENSG00000244754	N4BP2L2	5411	6524	4772	4335	5986	6201	4682	4271	4674	4605	4386	4476	4642	4459	4723	4289	4520	3674	3120	4969	4941	4528	5152	3850	6203	6044	4790	5745	5260	4466	5970	3306	4619	4110
ENSG00000171791	BCL2	5409	5144	3707	3382	5475	3847	3599	4700	3240	2663	2359	2482	2614	3049	4995	3835	3123	2814	4568	2215	3692	2815	2992	1356	4874	5157	4643	4827	3978	3105	4518	986	4038	2021
ENSG00000173889	PHC3	5402	6547	4704	4374	5767	5593	4163	5075	4213	3904	3937	4668	4208	4516	4536	4080	4389	3618	3248	4083	4482	3383	4401	3045	5307	5128	4811	4802	5046	3949	4229	2122	4185	3633
ENSG00000170144	HNRNPA3	5388	6239	4601	5408	6441	6091	3827	5404	4248	4202	4530	4908	4305	5149	4224	4163	5230	5338	4100	3555	4436	4041	3632	4298	5129	5002	4599	5304	5496	4393	3779	3683	3589	4867
ENSG00000111640	GAPDH	5378	5826	5705	4976	5367	5874	4590	5181	5418	4505	4591	4469	5758	4753	4402	4222	5349	12227	20603	5056	7182	11521	10522	11507	8288	5461	6580	6955	6100	3958	5216	8349	4942	18199
ENSG00000160796	NBEAL2	5372	7511	6633	6421	5360	7016	6247	5728	8261	5343	7154	5450	6582	6250	4789	5416	5134	6046	15200	5663	5402	8439	8747	5978	6351	5844	6759	6638	4562	4944	7867	6101	5789	9809
ENSG00000015133	CCDC88C	5364	8452	5598	6830	6232	6431	5221	6030	6071	5473	6031	6086	4994	5585	5158	5470	5038	3961	5784	4818	4370	2962	3804	2257	4471	5365	4628	4365	4621	4890	5640	2222	4880	3396
ENSG00000093072	ADA2	5362	4334	4763	5101	5032	5566	4785	5931	6965	5560	5916	4073	4158	3576	3589	3201	4345	5452	9473	4123	4265	6746	5891	4398	5624	5863	4237	6217	3979	3303	4961	4660	3649	6939
ENSG00000010810	FYN	5346	11157	6000	5844	6292	7153	4926	6748	6046	5516	5696	7506	5793	6839	6636	6378	7614	5880	7827	4857	5291	3996	4324	4619	5416	5737	5440	5675	4673	4981	5103	3579	4592	4950
ENSG00000150867	PIP4K2A	5344	8680	5563	5539	6122	6014	4788	7860	5047	5062	5222	6290	5191	6148	5322	5455	5909	11136	5762	4442	7613	5366	5849	4287	4844	4809	5044	4601	4842	6620	4659	12239	4416	4567
ENSG00000058668	ATP2B4	5336	11748	6548	5684	5700	5860	4243	7227	5904	5441	5724	7711	6235	7359	5716	6141	6724	4101	7840	5225	4250	4404	4562	5198	4443	4403	5123	4620	3819	4200	5131	2379	4587	4415
ENSG00000117713	ARID1A	5335	6426	5157	6709	5887	5982	5586	6742	6375	5898	6413	5070	4641	4463	4396	5085	4734	5037	6368	4476	4230	4171	5201	4901	5123	5160	4877	4883	4662	4557	4626	3603	4849	5136
ENSG00000113263	ITK	5331	8475	4944	5195	5713	4479	4460	5335	4415	3469	3474	4760	4244	4880	5308	5369	4447	4743	6216	4217	4875	3296	3394	1201	3999	4995	3922	4564	3305	3685	4107	873	3896	2125
ENSG00000047365	ARAP2	5318	9370	5593	4091	5272	5788	3227	6067	4086	3882	4620	6843	5339	6349	4815	4798	5304	3114	3421	3900	4843	3123	3639	2364	4339	4420	4915	5112	4575	4043	4192	1639	2983	2608
ENSG00000063177	RPL18	5305	7093	4944	5064	5570	3712	5081	3999	5040	3835	3750	3445	4374	4264	4420	4919	4128	4813	11380	4503	5647	4753	4001	3501	5096	5090	4082	5336	5034	3093	3521	2726	4179	5481
ENSG00000197958	RPL12	5297	4642	2992	4765	6140	4291	3527	4526	3665	3651	3639	3412	3153	4807	3169	3586	3945	5050	4101	3746	3515	2364	2726	5033	3821	6996	3365	3153	5975	3448	2590	2517	3293	3559
ENSG00000167615	LENG8	5281	6773	5418	6866	6389	6093	5706	4063	6156	5111	5080	4292	4802	4559	4996	5417	4548	4439	9219	4588	5469	4192	4130	2963	6170	5436	5376	5881	4886	4311	5994	4234	5529	4574
ENSG00000071127	WDR1	5277	7073	5423	6323	6035	5198	5196	6899	6392	5227	5019	5042	5543	4445	4705	4709	4895	9855	12286	5273	7225	7344	8703	6541	5848	5405	5461	5782	5215	4403	5056	9177	5223	9249
ENSG00000138767	CNOT6L	5269	10670	5331	4952	5823	5387	4495	7024	4826	4252	5143	7230	4967	5626	5383	5245	6802	4477	4601	4396	4489	3364	4148	2562	4771	4550	4168	4563	4222	4087	4146	1894	3377	3187
ENSG00000196262	PPIA	5264	6347	4519	4233	5441	4228	3855	4897	4369	3915	3773	4512	4189	4654	3955	3960	4693	4812	6936	3868	5041	4490	4277	4015	4680	5305	3986	4753	5228	3375	3736	3149	3705	4706
ENSG00000130522	JUND	5257	6341	5603	8959	5909	4834	3484	5981	5171	4443	4485	3107	3962	3858	3120	5435	5150	4396	8615	2242	2913	3098	2585	1786	2246	2526	2177	2422	2610	1562	2009	3631	2429	3794
ENSG00000080503	SMARCA2	5248	7060	5082	5426	6168	5845	4865	5827	5005	4554	4898	5364	4879	4664	4635	4860	5041	4726	5306	4247	4579	3708	4913	4109	5369	5185	4833	4607	4769	4501	4475	2962	4647	4536
ENSG00000173193	PARP14	5245	8484	6257	4555	4883	6550	3996	4823	3753	4394	3789	6195	4301	5087	4202	2911	4265	3759	3425	3889	7188	8525	6393	3537	6606	6871	4880	7735	6684	4544	5597	3851	4126	3190
ENSG00000091039	OSBPL8	5244	5932	4937	4197	5796	5610	3858	6192	4114	3989	3903	4584	4677	4364	4374	3888	4904	6235	4893	3533	4717	5573	4980	6248	6738	5203	5452	6160	5397	3963	3748	4651	2847	6382
ENSG00000179583	CIITA	5230	4686	5648	3727	5595	4975	5106	3921	4958	4145	4568	3581	4217	3376	3610	3649	4591	1629	5008	4437	3684	3260	3893	2927	8185	4838	6053	5993	7425	3314	4095	3488	4546	2653
ENSG00000153113	CAST	5210	6218	5078	4739	6292	8098	3847	5526	4464	5104	5418	6022	4394	5163	4621	4586	5821	5468	4459	4180	4996	4247	5136	6893	5928	4964	5232	5681	5259	4752	3994	3749	3965	6320
ENSG00000132182	NUP210	5206	8229	5812	6135	5927	5033	6057	6683	6840	5292	5647	4977	5546	4787	4557	5650	4720	3544	9223	5113	4710	4520	5057	3035	5109	5013	4748	5019	4220	3931	5500	2372	5631	4878
ENSG00000158711	ELK4	5191	6188	4388	4268	4585	4397	3812	5625	3958	3816	3703	4224	3922	4235	3864	4226	3894	3388	2726	3779	3985	3140	3251	2580	4401	4625	3830	3789	4049	3211	3624	1941	3578	2612
ENSG00000049618	ARID1B	5186	6152	4963	5457	5777	6472	5089	5123	5035	4749	5029	5123	4535	4942	4689	4802	4871	4198	4377	4393	4425	3661	4201	3230	6533	4887	5872	5329	5566	4559	4669	2820	4571	3990
ENSG00000141298	SSH2	5184	6877	5403	5346	6759	6613	4882	6692	5581	4964	5626	5291	4948	4666	4758	4113	5967	8086	9132	4472	5496	8789	6160	10014	7331	6202	7010	6727	5938	5423	5597	7140	4308	9061
ENSG00000150995	ITPR1	5182	4838	4314	3981	5377	4977	3719	4043	3769	3753	2894	3096	3435	3249	3417	3889	3540	3245	4051	3209	3351	2785	2662	2090	6340	4032	5169	3999	5982	3349	3467	2132	3771	3073
ENSG00000253729	PRKDC	5179	7247	5308	4964	5491	5431	4860	5991	5138	4550	4845	4630	4618	4593	4445	4675	4839	4178	5908	4255	4230	3915	4525	3091	5180	4936	4606	4981	4390	3813	4565	2240	4692	4230
ENSG00000084234	APLP2	5128	4021	6083	5274	6955	6767	4697	5882	5611	5056	5934	4595	5336	4571	3992	3877	6069	12727	18057	4901	5525	12227	7213	15552	8236	5850	6754	7721	6691	5220	5948	9458	4016	19682
ENSG00000163349	HIPK1	5123	7125	5340	6702	5767	5921	4676	6531	5033	4809	5011	5313	4459	4947	4162	4327	5637	6775	5492	3964	4486	5690	5426	5439	4762	4234	4626	4412	3893	4203	4252	5717	3451	5181
ENSG00000160551	TAOK1	5108	5992	4818	4234	6104	5419	3882	5505	4404	3814	3989	4694	4512	4467	4065	4079	4704	5425	4432	3701	4492	5178	5203	5874	5306	4859	5412	5096	4669	3783	4053	3884	3347	6113
ENSG00000108256	NUFIP2	5097	6182	4707	4034	5299	4924	3851	5363	3918	3911	3870	4480	4025	4007	3858	3746	4424	3869	3289	3823	3869	4356	4204	5034	4232	4945	3883	4609	4565	3443	4098	3093	3458	4046
ENSG00000162909	CAPN2	5087	7436	5394	4281	4927	5248	3829	5513	5332	4580	4709	4796	4930	4910	4533	4095	4565	5508	10724	4349	4996	6087	4697	4665	4915	5433	5271	5535	3869	3406	4636	4761	3920	4536
ENSG00000073614	KDM5A	5081	7158	5310	4260	5418	5569	3988	5708	4655	4086	4005	4809	4958	5038	4583	4696	4690	3958	5606	4336	4914	4908	4802	4216	5146	5127	5134	5277	4897	4343	4463	2679	4122	4644
ENSG00000133872	SARAF	5073	6495	4431	5637	5941	4059	4102	5613	4039	3394	3333	3733	3723	3709	3877	3956	4250	4755	5371	3445	4280	3880	3402	3084	4339	4901	3672	4556	3897	2650	3061	2547	2757	3501
ENSG00000074800	ENO1	5068	5676	5069	4374	5171	4899	4219	5398	5302	4209	4436	3965	5001	4092	4173	4100	4205	8754	14598	4013	5767	7732	7851	8182	6345	5118	5617	6608	4952	3684	4222	5453	4349	11398
ENSG00000188042	ARL4C	5066	12917	5467	6366	5164	5402	4072	7736	4900	4046	5796	7287	5506	6021	5139	5687	6859	3526	7871	4481	4025	2448	3033	1471	3778	4477	3598	3877	3731	3954	4134	927	3126	1596
ENSG00000175567	UCP2	5054	4636	4041	4587	3842	3947	4172	4701	4412	3774	4591	2817	3235	3069	2919	4173	3961	3688	6284	3582	3189	4524	4245	3012	3553	3647	3419	3080	3081	2394	3979	3737	2816	3298
ENSG00000090863	GLG1	5054	7040	4962	5607	5523	5035	5128	6230	5391	4753	5069	4654	4401	4548	4578	4805	4333	4455	7009	4471	4232	4221	4506	4215	5125	5017	4757	4841	3975	3929	4527	2666	4222	4264
ENSG00000091592	NLRP1	5044	5588	5288	5876	6019	5936	5101	4506	5681	4724	4782	4383	4529	4098	4582	4696	4437	3592	9300	5061	5543	4373	3969	3808	6600	5169	5092	6472	4907	4010	5386	4244	4306	5366
ENSG00000197043	ANXA6	5021	7163	5384	4292	4512	5057	4431	6011	5783	4425	4259	4440	4328	4844	4557	4902	4439	3862	7568	4357	3845	4355	3819	4028	4850	4491	4254	4273	4346	3620	4662	1644	3728	3874
ENSG00000043462	LCP2	5019	6285	3960	4758	5308	5214	3801	5134	4619	4332	4282	4565	4176	4713	3998	3911	4707	4608	4789	4082	4574	3544	5110	4639	3984	5220	4388	4731	4255	4539	3882	3114	3736	4783
ENSG00000078674	PCM1	5009	6396	4591	4791	5364	5324	3998	5159	4002	4156	3761	4554	4243	5018	3947	4000	4895	4872	3304	4019	4667	3859	3927	3779	4599	5343	4339	4480	4483	4149	3820	2778	3736	4275
ENSG00000171634	BPTF	4996	5595	4063	4870	5503	5509	4007	5734	4058	4283	4699	4749	3667	4589	3901	3978	4841	3903	3354	3643	3440	2813	3551	3583	4714	4650	4232	3939	4593	4122	3761	2608	3439	3138
ENSG00000055917	PUM2	4990	6820	5045	4802	5717	5503	4216	5670	4518	4022	4097	4644	4734	4776	4366	4383	4655	4398	4345	4119	4969	4401	4421	3985	5430	4904	4512	5299	4739	3959	4154	2966	3801	4597
ENSG00000154451	GBP5	4989	10027	3960	2893	4573	4093	1997	3644	3247	2818	2811	5394	5275	4597	3628	4050	2706	2288	2132	2376	3706	2011	3101	1441	3500	3564	3164	3722	3601	3749	3573	603	2644	1338
ENSG00000073849	ST6GAL1	4987	8053	5083	4255	4726	4204	4298	4989	4989	4384	3898	4211	4244	3811	4458	5126	3951	3295	4250	4365	4201	3427	4146	1945	4663	4524	4247	3902	4588	3335	3931	2084	4198	2428
ENSG00000134884	ARGLU1	4980	6278	4087	4079	5524	4228	3181	4681	3620	3412	3166	3829	3528	4214	3474	3790	4105	3671	3202	3500	3820	2811	3195	2967	4174	4773	3545	4144	4473	2675	3374	2146	3201	3186
ENSG00000125107	CNOT1	4966	7001	5390	4446	5452	5544	4669	5672	5012	4517	4506	4848	4839	4850	4614	4575	4695	4051	5353	4497	4930	4452	5090	3890	5280	5106	5321	5408	4675	4274	4811	2788	4558	5382
ENSG00000076641	PAG1	4960	4481	3750	4328	4889	4463	4364	4966	4525	3602	3070	3178	3644	3691	4043	3920	3289	4694	4784	3208	4444	3382	4019	3513	4323	5374	4613	5049	3972	2941	3656	2216	3709	4391
ENSG00000185658	BRWD1	4955	6405	4570	4290	5272	5441	4042	4976	4097	3646	3643	4676	4266	4706	4286	4301	4576	3471	3265	3890	4363	3675	4030	3325	5161	4887	4044	4889	4571	3822	4065	2312	3557	3396
ENSG00000166888	STAT6	4952	5566	5058	5164	5683	5168	4666	4202	5632	4165	4456	4106	4676	3897	3877	4254	4240	5258	10365	4523	5156	5798	5068	5687	5751	5026	5094	5471	4717	3880	5528	4176	4263	7509
ENSG00000158195	WASF2	4951	5714	4873	5466	5369	5054	4566	5903	5891	4562	5032	4415	4743	4012	3971	4272	4282	8412	8774	4062	5170	6443	5579	6000	5419	4779	4863	5443	4351	4841	3899	7161	3650	6614
ENSG00000170004	CHD3	4947	5356	4030	5944	5343	4062	4591	4833	4396	3750	4595	3442	3726	3545	3429	4019	3485	3700	6344	3918	3658	2662	3322	2721	3817	4318	3235	3598	3508	3254	3742	1780	3134	2769
ENSG00000090060	PAPOLA	4937	5662	4407	4185	5116	4937	3844	4751	4003	3717	3708	4267	4125	4102	3847	3767	4117	4846	3554	3939	4512	4374	4449	4832	5183	4674	4582	4993	4914	3719	4263	3175	3421	4655
ENSG00000130741	EIF2S3	4932	6196	4929	4429	5119	3592	4082	5003	3404	2970	3068	2998	3798	3769	3883	4153	4453	4218	5029	2877	4647	3483	4092	3946	4061	3327	4326	3904	3678	2545	3509	3333	2608	5739
ENSG00000198265	HELZ	4929	5912	4434	4637	5581	5703	4281	5751	4541	4391	4824	4683	4171	4318	4113	3808	5064	4990	3756	3911	4014	4248	4788	4776	5153	4709	5085	5152	4703	4429	4547	3479	3879	5561
ENSG00000171608	PIK3CD	4926	6689	4895	6773	5393	4439	5595	5227	5932	4619	4744	4295	4591	3780	4250	4953	3845	3918	8201	4576	4399	4850	5690	4089	5049	4828	4295	4887	3831	3258	4819	2737	4200	4800
ENSG00000135837	CEP350	4926	6281	4657	4178	5288	5316	3677	5588	4084	3808	4068	4790	4367	4550	4118	3927	4665	4109	3979	3653	4183	3813	4192	4267	4902	4456	4453	4589	4450	3867	3620	2781	3490	4373
ENSG00000005339	CREBBP	4921	5771	4550	6260	5307	5511	4588	5740	4849	4882	5239	4525	3941	4225	3765	4403	4774	5025	5992	3453	3438	3425	3535	3849	4550	4147	4330	4130	4160	3984	3759	3304	3595	4548
ENSG00000110422	HIPK3	4917	6092	4967	4451	6015	6085	4112	5697	4921	4633	4758	4717	4969	4386	4381	3947	4972	7381	7102	4471	5671	7412	6371	8093	6704	5809	5979	7045	5744	4147	4490	6625	3718	8374
ENSG00000163041	H3F3A	4911	5928	5347	5218	5676	4600	4594	5314	4973	3679	4051	4068	5585	3763	4095	4278	4377	10373	12473	4542	8383	10560	7740	7898	5918	4486	4972	5712	5079	3325	4325	10163	4629	10313
ENSG00000168016	TRANK1	4906	9162	4967	4435	4572	4051	3673	5413	4687	3711	4021	5267	4865	5088	4349	4856	4204	2619	4651	3982	3935	2836	3267	1500	4141	4497	3696	3641	3025	3432	3808	1158	3523	1971
ENSG00000146247	PHIP	4879	6307	4584	3989	5275	5475	3616	4843	3886	3599	3663	4495	4435	4587	4014	4092	4737	4511	3650	3494	4263	4318	4314	4485	5422	4641	4707	5056	4969	3887	3611	3025	3218	5075
ENSG00000110700	RPS13	4876	5387	4149	4385	5301	4037	4280	4307	4001	3411	3160	3369	3831	3788	3439	3610	4089	4813	4511	3744	4703	3813	3086	4164	4761	4939	3216	4294	5254	2750	3249	3104	3210	4712
ENSG00000000938	FGR	4863	5386	5345	4854	5708	6281	4201	4901	6817	5043	5566	5053	5963	4986	4226	4111	4940	9207	13928	5155	5979	7491	8521	12818	6910	5345	5777	7030	5250	5196	6902	8727	4175	17309
ENSG00000125347	IRF1	4834	9650	5695	6965	5662	6826	4145	4374	5234	4177	5302	5132	5626	4849	4114	4753	5024	2294	5146	3804	5778	2987	3807	2287	5940	3079	4422	4736	5420	4409	4543	2594	3821	2624
ENSG00000152795	HNRNPDL	4832	5854	3841	4078	5546	4362	3301	4881	3450	3397	3398	4158	3527	4529	3400	3558	4364	4455	3580	2967	3663	3049	2850	2459	3962	4470	3510	3709	4250	3032	3120	2130	3047	3645
ENSG00000171223	JUNB	4824	4362	3764	9111	5740	3802	4072	5641	4652	4298	4825	3180	3228	3859	1967	3022	9222	6381	10104	1957	4203	4213	3808	7386	2462	3420	2295	3767	3794	2334	1446	7468	2316	5144
ENSG00000124491	F13A1	4822	6199	8021	6506	8370	4787	8542	9154	5941	4430	3488	3796	6499	2885	4345	2583	3180	30021	27801	7094	17031	17681	22363	13210	12538	5786	6954	4734	5943	5245	7771	33648	7687	18803
ENSG00000144028	SNRNP200	4813	7391	5200	5268	5213	4932	4709	5569	5343	4550	4508	4313	4671	4504	4340	4866	4567	3945	7978	4122	4401	3677	3873	2860	4933	4679	4177	4806	4198	3452	4475	2237	4354	4017
ENSG00000048707	VPS13D	4813	6329	5017	4471	5270	5272	4294	5006	4709	4255	4255	4227	4539	4262	4318	4565	4225	4010	5536	3851	4343	4195	4282	3459	4960	4927	4685	4862	4393	3759	4727	2826	4262	4305
ENSG00000137845	ADAM10	4811	6375	4568	4089	7329	5603	3912	5609	4261	3677	5446	5046	4881	4747	4965	4600	5005	7526	5146	4224	4596	5968	5314	6416	5802	4858	5235	5720	4786	4066	4258	4701	3141	7513
ENSG00000100393	EP300	4801	5669	4714	5894	5524	5660	4771	5660	5211	4926	5263	4512	4020	4057	3904	4232	4878	5416	6510	3995	3807	4242	4835	5382	5052	4540	4645	4982	4479	3763	4140	4047	4127	5594
ENSG00000099331	MYO9B	4797	5869	5076	6012	5575	5438	4953	5630	5714	5016	5412	4585	4553	4634	4230	4693	4707	5571	11395	4370	4290	5451	5397	4922	5541	4495	4975	5402	4374	4237	5095	4540	4221	6618
ENSG00000125691	RPL23	4785	4087	3493	3967	5013	3648	3662	3688	3195	3055	3012	3172	3142	3523	3500	2846	3624	4568	4286	3074	3967	2673	2657	4710	4248	5046	2906	3422	5558	2714	2388	2337	2623	3912
ENSG00000163513	TGFBR2	4783	6482	4864	5192	5467	4499	4675	5281	4635	3975	3500	4197	4245	3756	4492	3951	4164	3997	6441	3824	4609	5475	4447	4468	5067	4796	4328	4850	4061	3276	3589	2641	3046	4365
ENSG00000005483	KMT2E	4774	6074	4150	4652	5507	5248	3917	5103	4133	4160	4400	4645	3813	4518	3995	3870	4733	3651	3341	3697	3732	3104	3717	3757	4877	4789	4293	4115	4729	4080	3883	2489	3505	3510
ENSG00000198589	LRBA	4766	7328	5428	4984	5403	5646	4944	5706	4862	4351	4175	4737	3706	4860	4969	4757	4674	5831	5480	4702	5846	4222	5324	2505	6134	4942	5142	4806	4711	4416	4748	4759	5011	4067
ENSG00000074370	ATP2A3	4762	7405	5609	6288	5187	4131	5493	6264	6824	5115	4825	3935	5020	4018	4323	5255	3822	6246	13267	5265	4392	5144	7686	2492	5136	5128	4779	4197	4458	3441	5190	4301	5738	5232
ENSG00000124486	USP9X	4758	6696	4935	4828	5182	4529	4213	5174	3988	3634	3704	3816	3792	4146	4253	4251	4754	4911	5091	3400	4624	4807	4631	4140	4691	4131	4684	4535	3807	3443	3970	4403	3513	4679
ENSG00000134352	IL6ST	4756	4320	3615	4429	6421	3891	4226	3867	3095	2586	2312	2677	2927	2177	3488	3040	2488	6632	2607	2942	5068	4735	4464	4720	3754	4842	3156	3917	2992	2544	3046	4768	2861	3943
ENSG00000153201	RANBP2	4744	5764	4436	3628	4779	4641	3334	5042	3659	3362	3345	3923	4164	3975	3969	3836	4480	4184	3593	3064	3959	3564	3839	3700	3975	4446	4015	4210	4241	3401	3272	2600	3372	3930
ENSG00000168036	CTNNB1	4731	6190	5183	5035	5244	5295	3725	4955	4045	3384	3788	4196	3985	4069	3307	4129	5333	5551	7296	3165	4571	5583	3880	4445	4338	3637	4385	4564	3812	2972	3303	5057	3054	6255
ENSG00000165929	TC2N	4728	5629	3063	3034	3222	3895	3432	3931	2641	3314	2779	3089	2940	2910	3771	3096	2650	2965	2126	3194	3404	2415	2820	1147	2672	4157	2707	3473	2592	2915	3216	1637	3296	1543
ENSG00000213741	RPS29	4720	4465	3240	4693	4539	3597	3062	4397	3292	3747	3408	3787	2998	3665	3285	3444	3543	4244	3123	2969	3516	2841	2295	3187	3874	4967	2672	3204	4472	2442	2065	1919	2435	2622
ENSG00000175899	A2M	4718	10843	4560	5378	3530	6924	3117	2733	3640	4353	4398	7341	3418	8183	9172	3197	4642	1818	2637	6133	3287	1867	1024	1090	2356	4318	1364	3902	3584	6622	4312	576	5644	1738
ENSG00000143772	ITPKB	4708	6013	4117	5647	4899	3923	4727	5632	5102	4080	4317	3697	3998	3409	4045	4464	3490	2772	5599	3878	3671	2978	2773	1861	3447	4362	3516	3566	3034	2799	3278	1377	3411	2000
ENSG00000085224	ATRX	4708	5766	4147	3643	5426	5445	3346	5239	3568	3531	3780	4673	3947	4627	3810	3744	4493	3800	2766	3513	3846	3395	3425	3401	4900	4543	4320	4292	4794	3994	3740	2394	3149	3178
ENSG00000067066	SP100	4704	5083	3745	3125	5282	4748	3018	4416	3567	3396	3248	4302	3443	3961	3705	3245	3507	3728	3172	3240	3505	4047	4247	4080	5256	5733	5048	4181	5292	4324	3787	2637	3399	3800
ENSG00000114127	XRN1	4697	7089	4497	3771	5269	4897	3478	4909	3854	3513	3715	5057	4125	4741	4057	3840	4167	4163	3159	3572	4534	3993	4515	3125	5044	4458	4466	5046	4228	4130	3933	2624	3244	4106
ENSG00000203747	FCGR3A	4696	5506	2828	3507	6958	5285	2715	7675	7752	4103	3845	8210	4505	5476	3820	3483	7359	3537	3173	3127	4934	2787	3675	4166	2608	4203	3979	1876	3819	2273	3888	2353	1661	2627
ENSG00000197249	SERPINA1	4686	2541	2879	3995	5107	4454	2968	3460	5430	3564	3598	3519	3763	2928	2692	2376	3475	11674	12723	3030	3492	10461	5405	17658	5164	4885	4759	5116	3853	4321	3292	8934	2454	9956
ENSG00000108219	TSPAN14	4673	6790	4573	5010	5346	4722	4636	5461	5721	4433	4407	4993	4743	3982	4577	4118	3723	5507	7931	4084	4592	5943	5616	5203	4186	4840	4840	4995	3700	3740	4422	3804	3813	5709
ENSG00000027075	PRKCH	4668	9813	5503	5449	5809	6007	4532	6275	5011	4393	4839	6591	4922	6277	5899	5539	5972	3271	5648	4412	4692	2671	3196	1418	3734	4301	4581	4123	3659	4658	4605	1002	3860	1943
ENSG00000170571	EMB	4668	6631	4614	3435	5033	5664	3389	4864	3684	4254	4534	5538	4437	5365	4633	3702	5048	5311	4022	3863	3918	4596	9121	5618	5208	4874	4744	4991	4979	4182	3910	2757	3406	6197
ENSG00000114331	ACAP2	4661	5088	4626	4038	5075	5600	3660	4695	4276	3676	3931	4188	4273	4220	3786	3357	4393	4746	4899	3702	4432	5288	5336	5569	5864	4345	5191	5951	4811	3712	4122	4271	3079	6544
ENSG00000189403	HMGB1	4660	5470	3942	3674	5329	4088	3575	5251	3187	3548	3388	4383	3642	4286	3565	3233	4188	5824	3502	3144	4239	3917	3966	3914	4234	3913	3556	3960	4947	3252	3213	4476	3017	4415
ENSG00000198771	RCSD1	4649	5104	3984	3804	4390	4729	3935	4511	4597	4086	3867	3418	3703	3297	3498	3877	3742	3116	4813	3321	3695	3495	4312	4417	5311	4031	4277	3866	5200	3039	3633	2542	3304	4621
ENSG00000105329		4630	6041	4689	6444	5033	4434	5369	8056	5624	5214	5536	4908	4462	3675	3517	3958	4321	9037	12696	4485	4864	6059	7518	4924	3794	4663	4385	3657	3811	3717	4688	7239	4502	6173
ENSG00000180353	HCLS1	4613	5454	4083	4344	5292	4879	3519	4562	4477	4017	4000	3988	3937	3862	3425	3626	4258	5330	7362	3715	4312	4475	4166	5595	4540	4979	4180	4700	4872	3814	4343	4054	3565	6356
ENSG00000040933	INPP4A	4602	7611	5133	4871	5156	5669	4399	5154	5104	4208	5060	5539	5211	5229	4795	4699	4632	3540	5773	4505	4807	4042	4368	2922	4405	5062	4388	5224	3648	4344	5141	2285	3910	3611
ENSG00000188906	LRRK2	4598	4747	5772	5565	6272	8785	3802	3132	4294	3410	4582	4479	5972	5087	4185	3495	5003	7831	7768	4932	6030	8089	5996	11248	9687	5267	8555	13455	6943	5608	6159	6779	3613	12134
ENSG00000116754	SRSF11	4581	5563	3914	3791	4965	4412	3156	4058	3306	3204	3066	3596	3152	3897	3289	3576	3897	3233	2820	3119	3301	3032	3042	2498	4155	4369	3225	4247	3884	2889	3456	2070	2811	3384
ENSG00000100906	NFKBIA	4579	4890	4397	9144	4482	3460	2681	4290	2225	2758	2361	2921	2954	2815	2263	3170	4000	6325	9370	1304	3030	2482	1739	2488	3111	1707	2818	3289	3142	1771	1391	5952	2597	4244
ENSG00000073921	PICALM	4579	6325	5113	4648	5374	6621	3984	5157	4741	4545	4659	5208	5299	5156	4371	4045	5409	7220	5203	4166	5492	7135	5933	7691	6953	4663	6043	7125	5266	4903	5127	6790	3703	11029
ENSG00000120071	KANSL1	4578	6828	4938	5653	5215	5762	4399	4436	4786	4201	4703	5044	4324	4748	4793	4695	4544	3720	4906	3671	4364	3894	3645	2901	5157	4246	4796	4795	4129	3986	4218	2948	3787	4144
ENSG00000267519		4573	4610	7751	24136	5528	6267	4210	4588	3565	3074	4563	2456	3609	2676	2262	4775	8959	2414	3739	2038	3045	5074	3395	2746	1353	2096	1865	2137	1518	803	2206	13074	2582	2217
ENSG00000118482	PHF3	4572	5054	3838	3764	4951	4703	3226	4946	3377	3297	3267	3903	3504	3760	3599	3536	4110	3754	2936	3013	3511	3070	3286	3755	4519	4433	3649	3703	4383	3365	2994	2286	2731	3307
ENSG00000023445	BIRC3	4562	3750	2969	2177	4335	2752	2311	3739	2658	2618	1371	2334	2537	1926	2417	2777	2470	2324	1965	2208	2571	1452	1468	1280	6013	4191	3616	2781	6751	2049	2498	757	3047	970
ENSG00000167895	TMC8	4560	6801	4186	5367	5372	3544	5897	4296	5513	4469	4631	3784	3622	3913	4428	5235	3248	3263	8387	4586	5009	3247	3982	1722	4666	5225	3816	4494	3277	2884	4806	1522	4659	2980
ENSG00000115956	PLEK	4559	8095	5565	4268	5619	5014	3649	5400	5368	4578	4357	5664	5128	5257	3877	3814	4926	6876	7918	3961	5557	5880	5296	6237	5147	4459	4989	5381	4483	3922	4133	6128	3254	8626
ENSG00000171863	RPS7	4558	6138	4186	3835	4539	3563	3862	3653	3254	3106	2732	3217	3905	4026	3792	3835	3708	4099	6056	3810	4350	3894	3106	3428	4965	4251	3243	4567	4332	2464	3057	2331	3420	4451
ENSG00000070961	ATP2B1	4550	4694	4284	3809	4507	5319	3310	4248	3853	3048	3168	3835	3449	4680	3633	3653	5509	6441	5122	2984	4234	4579	2805	3657	6584	3686	6192	4990	4741	2709	3115	4344	2565	7259
ENSG00000120899	PTK2B	4550	6022	4948	5256	4972	5102	4793	4446	5172	4318	4572	4295	4718	3877	4003	4438	4220	4655	10082	4225	4729	5672	5680	4908	5309	4140	5162	5426	4534	3984	4555	4135	4353	7460
ENSG00000133030	MPRIP	4548	7732	5034	5583	5344	4203	4529	5374	4692	4473	4793	3736	4087	4174	4964	5157	4194	2750	5610	4119	4029	2872	2908	1718	4515	5020	4735	4102	4668	3272	4574	1574	4799	2370
ENSG00000084070	SMAP2	4548	5620	4518	4828	5821	4447	3846	4987	4420	4401	4234	3725	3278	3243	3953	3525	4430	7739	9855	3098	3916	5779	4753	7300	6265	5652	5599	5506	5931	3782	3760	5318	3948	6618
ENSG00000271503	CCL5	4544	7911	3952	4538	4650	4496	2101	6873	3484	4601	5202	6307	3607	6905	4087	3789	5363	8261	4524	4266	5163	2839	4193	3664	2629	3291	2154	2194	4640	4577	3870	5895	2398	1811
ENSG00000075539	FRYL	4542	6645	4930	4050	4982	5364	3882	4959	4052	3707	3907	4729	4482	4723	4366	4167	4706	3935	3990	3898	4747	4252	4436	3546	5478	4419	4878	5160	4513	4085	4097	2715	3530	4633
ENSG00000116539	ASH1L	4535	5454	4217	4286	4984	4955	3608	4446	3662	3673	3728	3932	3892	4191	3776	3874	4361	3945	3597	3549	3888	3207	3650	3525	4716	4543	4101	3988	4342	3752	3839	2580	3622	3641
ENSG00000132549	VPS13B	4532	6177	4810	4285	5175	5477	3995	4551	4372	3788	3805	4483	4421	4579	4287	4264	4512	4523	4336	3948	4611	4637	4770	4334	5702	4457	5066	4928	4702	4107	4302	3206	4012	5526
ENSG00000196187	TMEM63A	4531	5104	4009	4718	4550	3653	4848	3314	4127	3166	3158	2320	3286	2674	4271	4704	2703	2402	5244	3813	3676	2769	4148	1684	3897	4777	3702	4261	3233	2475	4303	1538	4182	2445
ENSG00000182568	SATB1	4529	5245	3176	4607	5239	3120	4355	4212	3083	2832	2985	3071	3323	2007	3525	3392	3028	3807	3586	3237	3402	2720	2994	1971	3247	4363	2336	2850	2749	2713	2598	1231	2530	2200
ENSG00000069493	CLEC2D	4526	7000	4438	3960	5230	4679	3832	3919	4077	3887	3448	4358	4074	4852	4523	4113	3890	2087	2333	4681	4350	2570	3003	1456	4861	5146	3938	4545	5468	4133	4600	983	4011	1556
ENSG00000171862	PTEN	4522	4867	4896	4273	5308	4963	3912	4930	4152	3816	3911	3902	4407	3868	3811	3628	4135	6664	4456	3739	4294	5540	4709	8080	5761	4891	4909	6463	5200	3890	4113	4859	3276	7993
ENSG00000104093	DMXL2	4513	2897	5151	3325	5277	6436	3301	3390	4240	3119	3611	4121	4995	4257	3066	2523	4947	5900	7648	4417	6071	9361	6986	8721	7849	4336	7081	8586	4945	4450	6135	7804	3191	10717
ENSG00000071082	RPL31	4506	4024	3026	3957	4651	3475	3088	3451	2964	3084	3097	2909	2816	3536	2976	3019	3253	4216	3739	2909	3453	2548	2544	3952	3761	4966	2553	3100	4821	2666	2298	2397	2550	3244
ENSG00000175215	CTDSP2	4478	5559	4379	4918	4107	3776	4327	5257	4831	4078	3941	3539	3959	3151	3286	4174	3696	4306	7238	3799	3786	4622	4621	4206	4090	4384	3662	4305	3348	2479	3722	3318	3441	4121
ENSG00000171858	RPS21	4474	5543	3439	3799	4371	2703	3567	2884	3471	3110	2596	2918	2930	3683	3377	3435	3253	3558	5523	3400	4235	3341	2578	2799	4125	4107	2439	3542	3987	2086	2550	1562	3018	3533
ENSG00000079950	STX7	4471	4005	4039	2535	5077	5598	2860	3726	3750	3337	2915	3480	3924	3517	3289	3174	3654	2716	2242	3303	3816	4071	4334	4727	8090	4186	5314	4665	7277	3604	3758	3457	2934	3612
ENSG00000168329	CX3CR1	4469	5607	4479	3389	5346	4841	3051	6976	5669	5097	4761	6076	5239	5021	3364	3279	5219	3399	3147	4147	4085	4091	4520	3655	3612	4127	3821	3462	3406	4490	4445	2378	3016	3483
ENSG00000130723	PRRC2B	4465	6419	4955	6000	5021	4783	5278	5257	5147	4576	4870	4745	4166	4344	4139	5120	4313	3840	6823	4326	3639	3554	3784	3244	4335	4797	4310	4179	4124	3515	4293	2611	4507	3495
ENSG00000047410	TPR	4464	4967	3699	3314	4952	4382	2905	4551	3350	3255	2995	3591	3325	3661	3348	3163	3912	3473	2854	3053	3426	2705	3162	3283	3963	4367	3513	3468	4436	3312	3105	2012	2916	3223
ENSG00000254838	GVINP1	4461	6669	3783	3557	4776	3602	3230	5038	3630	3216	3249	3665	3965	3342	4013	4093	3029	1975	2077	3743	3723	1839	2585	1640	3156	4238	2665	3117	3762	3363	3393	671	3641	1368
ENSG00000134539	KLRD1	4454	13664	5427	4646	6745	7456	3944	8836	4590	5536	6766	9551	6087	7910	5886	5188	9662	3691	3359	6436	5536	3123	4026	1934	3932	3621	4588	4004	4385	7598	7543	1098	3172	1792
ENSG00000107263	RAPGEF1	4447	6781	4842	5024	4606	4819	3981	5537	5753	4665	5110	5221	4226	4808	4103	4655	5111	4242	7975	3814	3558	3629	3457	2615	4428	4160	4429	4555	4179	3461	4445	2744	4360	3940
ENSG00000112079	STK38	4436	6597	4438	3980	4774	4430	4113	4552	4369	4008	4107	4788	4228	4085	3832	4061	4235	3129	3612	4284	3791	4016	4254	3460	4013	4722	3731	4175	3750	3461	5038	2516	3529	3530
ENSG00000164691	TAGAP	4404	5643	4509	4696	4622	3517	3177	5233	3738	3456	3207	3487	3281	3539	3464	3712	3930	1852	3172	3450	3097	2575	3366	2044	3917	4526	3277	3349	3490	1983	2878	1297	2632	1715
ENSG00000213064	SFT2D2	4400	6795	4993	3878	4628	5346	3630	5591	4663	3925	4181	4831	4874	4574	3938	4223	4548	4133	5234	3776	3941	5017	4498	4025	4627	4333	4755	5558	4303	3541	4063	3379	3317	5291
ENSG00000157540	DYRK1A	4398	6061	4577	4841	5049	4997	4269	4990	4529	3825	4112	4237	4123	4089	4095	3994	4154	4622	5021	3623	4236	4249	4466	3678	4924	4277	4523	4507	4120	3769	3880	3342	3676	4326
ENSG00000089820	ARHGAP4	4387	5989	4400	4204	4869	4300	4499	4190	5128	3823	4098	3602	4176	3408	3978	4428	3371	3634	10432	3877	4549	4657	4483	2906	4932	4555	4044	5346	3558	2910	4751	2630	3651	5220
ENSG00000144711	IQSEC1	4374	5487	4774	4923	4980	5275	3923	4947	5325	4184	4771	4379	4172	3723	3698	4158	4345	4819	8946	3769	3697	4374	3736	4326	5126	4033	4873	4883	4662	3410	4212	3825	3758	5307
ENSG00000137959	IFI44L	4373	1019	1673	444	3598	417	807	2661	1234	861	476	2652	479	2746	1096	419	498	559	220	418	1421	6028	5507	501	594	9067	1612	4000	567	1107	1339	1801	652	517
ENSG00000129351	ILF3	4370	5716	4440	5459	4773	4163	4579	4461	4542	3984	4129	3609	3820	3895	3765	4380	3878	4090	7218	3660	4214	3480	3413	2586	3962	4269	3765	4532	3746	3047	4109	2863	3718	3949
ENSG00000169100	SLC25A6	4351	4215	3879	4617	4074	3931	4050	3846	4698	3985	4237	3385	3763	3220	3312	3630	3753	5276	10969	3650	4373	4181	3434	4134	4334	4330	3451	4677	4552	2974	3286	3797	3450	6194
ENSG00000107581	EIF3A	4348	4895	3900	3913	4820	4966	3289	4885	3608	3635	3844	4067	3686	3935	3254	3274	4326	4594	4560	3022	3743	3451	3154	4256	4064	4394	4239	4454	4922	3779	3392	3402	2994	4537
ENSG00000087074	PPP1R15A	4344	4573	4650	9409	4930	4470	2944	4979	2804	3092	3439	2493	2944	3229	2235	3808	5047	4179	4481	1047	1821	2405	2319	2296	1052	1384	1693	1733	1753	961	1142	4466	1397	4144
ENSG00000182944	EWSR1	4343	4936	3905	4579	4872	4625	3399	4145	3742	3725	3959	3531	3259	3925	3197	3377	4035	4528	4087	3009	3673	2990	3340	3555	3918	4040	3805	4069	3896	3219	3489	3201	3359	4730
ENSG00000067900	ROCK1	4340	5227	3876	4045	5089	5255	3516	4376	3960	3748	4145	4377	3818	4003	3603	3560	4453	5423	5039	3544	4014	5302	4310	5850	5257	4253	4583	4893	4666	3819	3630	3946	3001	5826
ENSG00000116489	CAPZA1	4327	5286	4259	3325	4564	4794	3219	4864	4157	3397	3564	4047	4425	4112	3718	3346	4174	6280	4585	3483	4866	6643	5258	6470	5289	4483	4770	5596	4797	3589	3688	4870	3150	7294
ENSG00000177189	RPS6KA3	4327	5771	3928	3792	4462	4552	3512	4878	3692	3745	3476	3667	3794	3655	3620	3635	4205	3524	4005	3003	3483	3717	3398	3348	4282	4118	3882	4368	4008	2965	3270	2669	3056	3689
ENSG00000151702	FLI1	4307	4787	3733	3849	4461	4543	3195	4944	3688	3473	3653	3884	3504	3507	3364	3284	3857	3709	3192	3182	3705	3307	4078	4472	4231	4094	3739	3733	4341	3378	3523	3150	3081	4230
ENSG00000076108	BAZ2A	4305	5432	4013	5253	4694	4676	3870	4971	4502	4010	4256	3776	3532	3651	3355	3715	3651	4005	5982	3383	3364	3331	3654	3061	4584	3977	3741	4020	3588	3071	3864	2725	3248	4140
ENSG00000099204	ABLIM1	4289	5189	3192	4470	4780	3061	4316	3809	2977	2623	2388	2509	2831	1785	3282	3464	2664	2404	3038	3227	3878	2411	2518	776	3054	3503	2248	2565	2489	2086	2178	946	2550	1318
ENSG00000142634	EFHD2	4287	8130	5406	6090	5567	5378	4198	6413	6124	5608	6401	6494	5554	5981	3853	4708	5789	6241	14299	4835	4522	7037	5730	6769	4878	4124	4551	5348	4217	4374	5013	4192	3536	7501
ENSG00000152061	RABGAP1L	4281	5094	4132	3460	4677	4996	3239	4561	4026	3381	3532	4385	4035	4839	3759	3418	4237	4452	2770	3861	3727	3863	3968	2925	4634	3927	4616	3796	4045	3474	4048	3162	3263	2956
ENSG00000196367	TRRAP	4280	5642	4444	4647	4537	4391	4606	4653	4959	4196	3993	3679	3824	3627	3919	4300	3633	3438	5863	3847	3547	3237	4119	2742	4503	4217	3993	4197	3848	3054	4044	2163	4517	3575
ENSG00000013441	CLK1	4279	5621	3981	5477	5007	4759	3392	4082	3340	3267	3354	3701	3263	3893	3018	3672	4674	3952	3172	3036	3188	2284	2888	2029	2998	3802	3181	3281	3156	2377	3217	3262	3042	4289
ENSG00000187239	FNBP1	4277	5998	4307	4888	4804	4721	4172	5285	4547	4490	4713	4019	3868	4208	3710	4157	4062	3978	4950	3799	3371	3066	3542	3128	4372	4145	3729	3895	4012	3483	3587	2198	3834	3440
ENSG00000100697	DICER1	4276	4510	4057	3499	4665	4860	3344	4425	3797	3105	3308	3773	3989	3341	3180	3280	4032	5708	5728	3180	4445	6772	5201	8066	5382	4466	4674	4844	4240	3581	3789	4652	3163	7097
ENSG00000078369	GNB1	4263	5401	4255	4258	4475	4491	3929	4770	4817	3996	4135	4101	4049	3841	3631	3841	3895	5309	8302	3660	4103	5270	5092	5188	4495	4237	4142	4763	3956	2910	3753	4221	3382	6048
ENSG00000136490	LIMD2	4260	5239	4269	4936	5111	3491	4369	4712	4930	3566	3663	3167	3999	3240	3647	4370	3403	3504	9057	3827	4535	4416	3423	2582	5258	4506	3835	5052	4432	2825	3608	2491	3491	3847
ENSG00000117335	CD46	4254	5414	4247	3631	4430	4344	3026	3967	3509	3115	2985	3584	3737	3454	3296	3372	3788	3937	4632	3274	4180	4979	4216	3765	4617	4271	3769	4589	3598	2832	3661	3249	2737	5083
ENSG00000112096	SOD2	4253	5296	5402	6671	4840	4620	3635	4422	3194	2855	3128	3538	4308	2643	2877	2641	4860	10437	9612	4105	5645	9225	7442	6544	5052	3753	4994	4897	4375	2845	4581	11833	3700	8150
ENSG00000173120	KDM2A	4251	5329	4248	5612	4376	4360	4017	4187	4364	3673	3718	3374	3556	3568	3305	3796	3699	4024	6302	3392	3363	4384	3873	3396	4059	3830	3615	4218	3351	2843	3746	3303	3338	4609
ENSG00000145495	MARCH6	4251	5873	4160	4691	4757	4488	3853	4571	3909	3433	3298	3733	3730	3776	3770	3830	3911	5505	4687	3636	4846	4821	4598	3063	4509	4302	3983	4626	3819	3459	3754	5263	3532	4295
ENSG00000115268	RPS15	4245	4485	3291	3831	4057	3036	3108	3650	3314	2959	2930	2875	2838	3404	2916	3164	3146	3987	7731	2945	3477	3662	2853	2761	3117	4260	2850	3570	3917	2565	2120	2169	2837	3671
ENSG00000057608	GDI2	4241	3890	3671	2767	4212	4492	2890	4196	3932	3206	3250	3512	3946	3274	2907	3122	4062	4719	4949	3043	3691	5175	4176	5628	4869	4032	3775	4648	4602	3046	3220	3519	2643	6563
ENSG00000115419	GLS	4237	6150	4282	3481	4523	4668	3525	4205	3505	3492	3328	3905	3886	4250	3789	3445	3644	2704	2130	3715	3881	3392	3243	1881	4729	4716	3582	4592	4169	3674	3451	1607	3672	2283
ENSG00000104133	SPG11	4234	6579	4647	3555	4708	4768	3559	4143	4161	3571	3795	4122	4193	3704	4028	3709	3990	3586	4122	3557	3936	4733	4734	3957	5089	4617	4406	5395	3928	3719	4799	2993	3572	4932
ENSG00000177663	IL17RA	4233	4231	5021	6088	5177	5525	5332	4578	5728	4893	5516	3454	4808	3172	3690	3877	3744	7742	13307	4260	4565	9588	9069	12913	6417	5927	5434	6918	4390	3722	4971	6845	4306	10971
ENSG00000105835	NAMPT	4227	6159	4883	11568	8340	5512	3481	4585	4009	4208	3880	4803	4259	3462	2547	2685	13344	25492	11820	2750	8605	12379	6657	21577	3964	4088	6208	6769	5188	4080	1596	26695	3115	25367
ENSG00000197971	MBP	4226	7811	4909	4622	5510	4709	3402	5385	4406	4291	3605	6381	4833	4769	3936	4230	5585	4349	5373	4076	4481	3981	4165	3492	4892	3988	4787	4136	4246	3662	4436	3879	3275	3791
ENSG00000162923	WDR26	4223	5498	4152	5089	4882	4865	3668	4708	4047	3701	3932	3968	3745	4136	3494	3608	4508	7466	5182	3230	4651	4824	4103	4025	4582	4124	4167	4622	3993	4469	3803	6149	3151	5858
ENSG00000116679	IVNS1ABP	4221	5031	5267	5732	4885	4415	3778	4173	3114	3271	3401	3362	3824	3783	3242	3207	5896	4546	6170	3976	5608	3957	5873	4230	3620	4199	4473	6161	3813	3024	3432	4408	2284	7314
ENSG00000100664	EIF5	4219	5665	4280	5186	4764	4969	3407	4343	3616	3026	3259	3607	3948	4042	3408	3694	4745	4781	5673	2792	4176	4170	4212	3345	4146	3477	3827	5031	3690	2980	3059	5264	3480	6840
ENSG00000165671	NSD1	4217	5384	4371	4387	4722	4717	3829	4871	4327	3650	3862	3930	4036	3743	3851	3813	3929	4381	6133	3623	3819	4254	4257	3984	4680	4230	4203	4714	3812	3426	3757	2885	3547	4553
ENSG00000128340	RAC2	4216	5244	3433	4576	4437	3462	3853	5063	4763	3873	4430	3772	3127	3555	2903	3679	3654	4346	6359	3344	3124	3061	4310	3934	3176	4365	3006	2864	3708	3188	3330	2104	3379	3780
ENSG00000141367	CLTC	4213	5452	4648	3777	4710	5422	4025	4926	4779	4362	4220	4371	4612	4127	3856	3653	4369	6195	7143	4247	5079	7955	6197	7711	6020	4741	5297	5844	4582	3919	4714	5197	4275	7425
ENSG00000111679	PTPN6	4212	3463	3675	4096	4945	4511	3732	4511	5258	4241	3979	2926	3637	3232	3260	3340	3300	4232	7512	3664	4260	4796	4951	5697	5209	5162	4675	4938	4824	3508	3763	3814	3750	6661
ENSG00000134294	SLC38A2	4209	4284	4018	3767	4653	4099	3835	5523	2877	3774	3357	3675	3242	2797	2971	3350	4302	4227	4316	3415	3935	4448	4637	4761	4262	4482	3544	4373	4116	2569	3402	3524	2969	4758
ENSG00000119801	YPEL5	4207	4999	4451	6955	5302	3921	3125	4704	3281	2517	2717	2945	3358	2923	2505	3947	4662	4227	3612	1617	3575	3161	3471	2413	2670	1813	2237	2536	2597	1677	1749	5035	1862	3801
ENSG00000095787	WAC	4202	5190	3870	3767	4773	4642	3191	4420	3582	3563	3496	3909	3727	4095	3540	3522	3835	4943	3474	3145	3951	3497	3921	3849	4342	3855	4127	4197	4245	3499	3426	3367	2980	4290
ENSG00000149187	CELF1	4196	4990	4188	4117	4386	4827	3714	3896	4297	3837	3777	3597	3623	3739	3527	3705	3451	3489	4780	3548	3614	3779	3392	3253	4594	3966	3978	4441	3728	2932	4045	3062	3192	3607
ENSG00000145675	PIK3R1	4195	11534	4737	4006	4391	4845	3236	5337	3752	3219	4050	5232	4449	4069	4823	4209	5888	4493	6314	3266	3978	2869	3316	2722	4169	4237	3654	3783	3509	3517	3398	1992	2935	3398
ENSG00000108518	PFN1	4189	5867	3797	4327	4520	4018	3711	5068	5103	4293	4464	4090	3845	4110	3325	3770	4164	5273	9957	3804	4535	5019	5481	5005	3950	4593	3593	4606	4387	3184	3952	3341	3288	5946
ENSG00000185591	SP1	4186	4396	4177	4011	4562	4388	3301	4926	3815	3455	3641	3613	3820	3622	2988	3287	3653	4127	5167	3011	3556	3872	4055	5143	4701	3537	3913	4324	3892	2909	3182	2880	2945	5336
ENSG00000101972	STAG2	4180	5204	3780	3619	4674	4618	3370	4645	3536	3233	3314	4096	3775	3808	3499	3330	3969	4601	3380	3114	4039	4254	4338	4486	4646	4002	4008	4490	3978	3377	3351	3532	2606	4784
ENSG00000115165	CYTIP	4169	5716	4204	4400	5823	4816	3426	4823	3647	3288	3502	4670	3439	3837	3790	3397	4979	6516	5870	3206	5042	4241	3321	3853	4416	4708	4612	4258	4095	3985	2656	3471	2670	5096
ENSG00000118971	CCND2	4157	7306	4123	3740	4683	3547	3623	5159	3900	3624	3791	4614	4048	3842	3743	4113	4099	2342	3700	3607	3409	2560	3183	1268	2739	3803	2871	3207	3297	2756	2958	683	3555	1693
ENSG00000112531	QKI	4141	3627	3678	3655	4563	5350	3405	4395	3773	3399	3908	3854	4106	3760	3377	2672	4300	6913	5315	3331	4444	6061	5517	7631	6351	4507	4762	6561	4856	3681	3966	5506	2729	8478
ENSG00000116741	RGS2	4136	4650	5890	6183	6549	3363	3438	4963	3977	3153	4166	2417	4261	1871	1754	2761	8641	3630	5684	3478	3971	3911	4694	9362	2817	2638	3066	4075	3575	1616	2649	5737	2395	7001
ENSG00000196154	S100A4	4135	3923	3257	2995	3849	3311	2555	3498	3436	3362	3515	3641	3048	3350	2657	2939	3614	5853	10632	2568	3544	5965	3312	6043	4249	4375	3763	4169	3972	2768	3023	3895	2073	5156
ENSG00000120690	ELF1	4133	5672	3915	3815	4403	4384	3261	4957	3643	3423	3458	3940	3690	3798	3601	3617	4611	5394	4120	2890	4045	4035	4197	4389	4594	3864	3713	4330	4195	3165	3338	4378	2783	5030
ENSG00000165494	PCF11	4130	5005	3905	3984	4686	4262	3050	4243	3234	3257	3093	3285	3435	3677	3135	3351	3613	3137	3201	2751	3604	3044	2928	3456	3882	3857	3352	3665	3921	2786	2749	2512	2547	3485
ENSG00000101745	ANKRD12	4126	4986	3528	3217	4718	4784	2917	4253	3156	3174	3100	3683	3452	3881	3516	3344	3770	3425	2726	3057	3344	2726	2865	2913	4576	4562	3663	3951	4624	3418	2825	1997	3044	2696
ENSG00000091527	CDV3	4123	5332	3861	3770	4416	4096	3145	4707	3722	3421	3509	3578	3581	3627	3240	3279	3984	4530	4755	2961	3748	3977	3512	4511	4051	3865	3614	4447	3576	2904	2921	3114	2939	5211
ENSG00000125637	PSD4	4119	7523	4838	5545	4694	4273	4479	5728	5632	4275	4560	4256	4436	4079	4376	5351	3596	3139	8626	4496	4069	4118	4097	2752	4864	4390	4625	4303	4411	3360	5043	2169	4492	4007
ENSG00000104517	UBR5	4115	5836	4538	4190	4447	4761	3716	4350	4105	3826	3627	3700	3851	4055	3822	3729	4032	4123	4953	3890	4179	4611	4096	3406	4736	4122	4497	4926	4214	3611	4136	2842	3923	4451
ENSG00000124193	SRSF6	4105	5463	4337	4649	4966	4134	3768	4908	3692	3079	3231	3207	3706	3522	3298	3644	4119	4705	5264	3045	4672	3991	3891	3137	3694	3609	3397	4322	3591	2393	3083	4756	2887	5410
ENSG00000121966	CXCR4	4101	8078	4528	6444	5746	3762	3129	5454	3143	2789	3683	3487	2802	3060	3995	3612	5977	8618	10992	2159	3824	2327	3012	2088	6168	3115	4564	2552	4414	3398	2092	2166	2820	5454
ENSG00000111335	OAS2	4097	3507	2866	1604	3411	2078	1892	3919	2887	2070	1714	3604	1984	2754	2291	1852	1729	2070	2013	1642	2359	5598	4225	1609	1867	5357	2347	3510	1523	1834	2116	1895	1780	1787
ENSG00000231389	HLA-DPA1	4097	4937	3565	2963	4274	3714	3408	4148	5640	3550	3163	3931	3923	3769	2868	3341	4815	2539	3418	2829	4339	3471	3289	2869	5212	3525	3583	4310	4640	2728	2398	2951	1916	2436
ENSG00000254087	LYN	4095	3603	3600	4332	4862	5073	2913	4890	4876	3676	3676	4253	3857	3423	2820	2653	3993	6671	6199	2832	4037	5809	4977	6913	5702	4173	5114	5413	4610	3504	3696	6530	2447	9180
ENSG00000115053	NCL	4095	4940	3283	3861	4814	4312	2970	4816	2927	3137	3285	3556	2935	3569	3042	3131	3906	4065	3794	2193	2713	2074	2001	2436	2999	3554	2856	2866	3772	2880	2254	2186	2609	2828
ENSG00000083845	RPS5	4084	5360	3346	4081	4625	3132	4148	3093	3721	2888	2677	2886	3040	2878	3147	3725	2857	3291	6714	3681	4562	3532	2866	2660	4329	3998	3174	4076	4182	2314	2646	1746	3379	3665
ENSG00000117868	ESYT2	4078	6454	4113	4264	5033	4796	4204	5727	3961	3663	3415	4616	3486	3744	4026	3781	4437	3036	5010	3336	3706	3200	3230	2507	4132	4223	3978	4225	3575	3112	3588	1941	2851	2705
ENSG00000124151	NCOA3	4070	4245	3793	3467	3978	4145	2981	4107	3543	3370	2891	3163	3372	3330	3000	3169	3442	4058	3396	3531	3364	3287	2955	3940	4802	3853	4051	3641	4119	2836	3383	2993	3628	4434
ENSG00000185215	TNFAIP2	4061	3268	4522	5146	4054	5401	4205	3048	5647	4183	4480	3170	4603	2710	2930	2817	3211	3874	11691	4274	4811	5422	5806	5264	6110	4249	4371	7952	4398	3343	5335	6006	2659	9619
ENSG00000266094	RASSF5	4053	6314	4054	5071	4789	3965	3831	5384	4783	3906	3884	4473	3898	3586	3582	3963	4353	3446	6848	3749	3823	3244	3744	2677	3895	4487	3269	4057	3354	2845	3568	2083	2857	3266
ENSG00000112308	C6orf62	4047	5853	3760	3607	4268	3605	3311	4817	3600	3584	3362	4036	3292	3662	3378	3267	3344	4315	4210	3465	3678	4689	4173	3983	3653	4607	3257	3880	3390	3053	3181	4156	3208	3910
ENSG00000129128	SPCS3	4044	4916	3560	3028	4164	3978	2811	4421	3103	2991	3422	4076	3893	3598	3360	2908	4235	3620	3152	3100	3822	3670	3396	3775	3952	3712	3603	4433	3946	2730	3130	2545	2821	3965
ENSG00000020633	RUNX3	4029	9476	4598	5224	5273	4483	3534	7351	4755	4791	5894	7002	4302	5559	4191	4571	5728	3509	8376	3748	2988	2022	2674	1392	3040	3264	3274	2727	3670	3933	3508	912	2671	1450
ENSG00000198399	ITSN2	4020	4675	3503	3443	4283	4695	3104	3644	3602	3201	3071	3379	3309	3379	3109	3221	3426	3581	3425	3033	3395	3440	3437	3687	4839	3898	4035	4098	4552	3166	3346	2681	2842	3863
ENSG00000108510	MED13	4019	5335	4347	3797	4474	4481	3431	4766	3972	3523	3568	4169	3850	3896	3568	3397	3982	3967	3790	3517	3951	4069	3993	3773	4552	4032	4093	4363	3780	3242	3617	2946	3247	4045
ENSG00000130592	LSP1	4009	6798	4496	6945	5680	4137	4865	5796	5756	4450	4927	4634	4523	4127	4345	4366	5607	5400	9374	4686	4925	4774	3735	4208	4648	4575	3822	5530	3884	3710	4523	4021	3784	9741
ENSG00000079805	DNM2	4006	6019	4435	4532	4548	4626	4113	4493	4987	3907	4262	4057	3964	3996	3992	4207	3896	4108	8182	4216	4162	4260	4404	3846	4704	4070	4500	4646	4024	3507	4457	3329	3721	5413
ENSG00000112081	SRSF3	4004	5869	3935	4369	4554	4070	3302	4426	3314	2943	2912	3455	3932	3935	3263	3693	4171	4132	4146	2709	3556	3477	3378	3018	3618	3651	3205	3828	3450	2595	2648	3141	2899	5070
ENSG00000163931	TKT	4001	3223	5064	5322	4660	5200	4243	3841	5113	4211	4643	3445	4642	3288	3142	3501	4175	8783	15827	3704	4197	7335	8130	8140	6773	3698	5187	6405	4082	3285	4656	6092	3072	13982
ENSG00000128016		3993	2836	3049	6936	5448	3970	2940	5233	2998	4219	4687	3072	2049	2353	1436	2453	6747	8663	6353	1734	2737	3297	2567	8650	1705	3789	2371	2198	3445	2847	1420	10209	2118	3885
ENSG00000079246	XRCC5	3989	4894	3588	3345	4273	4055	2916	4397	3514	3007	3088	3568	3491	3701	3252	3080	3713	3861	4530	2952	3748	3860	4058	4059	3991	4022	3735	3959	4010	3142	3103	2396	2980	4318
ENSG00000101162	TUBB1	3976	5744	6971	7620	6423	3374	6268	9333	5673	3773	2745	3289	6912	2157	4368	3054	2389	19576	16265	7870	15427	11987	15271	8425	7659	5297	4909	3561	4449	3787	7152	26159	7152	11526
ENSG00000196531	NACA	3976	3605	3123	3436	4102	3954	2766	4033	2634	2780	2949	3107	2691	3216	2780	2608	3466	4293	2910	2414	3361	2157	2381	3707	3236	3921	2740	2966	4394	2765	2169	2603	2204	3674
ENSG00000101608	MYL12A	3975	4783	3225	3347	4367	3199	2949	3948	2905	2759	2617	3187	3483	3248	2895	3025	2984	5161	4617	3200	5444	4579	4791	4421	3730	3811	2976	3660	3863	2430	3550	4834	2697	4796
ENSG00000077097	TOP2B	3972	5064	3550	3565	4328	4129	3421	4758	3326	3290	3336	3826	3347	3557	3094	3221	3909	3196	2906	3232	3291	3277	3306	3081	3963	4101	3326	3350	3923	3059	3025	1962	2702	3323
ENSG00000108848	LUC7L3	3971	4527	3232	3441	4524	3687	2646	3469	2711	2752	2393	2860	2817	3409	2708	2991	2856	2390	2505	2662	3059	2638	2486	2222	3630	3878	3123	3755	3930	2578	2908	1754	2518	1935
ENSG00000104894	CD37	3967	3019	3456	3471	4245	3270	3067	4483	3735	3632	3163	2300	2315	2532	2370	2831	3193	3234	3961	2571	2328	1977	2277	2547	4114	3654	3249	2255	4925	2458	2761	1909	2688	2881
ENSG00000185989	RASA3	3967	5494	4329	5045	4717	3554	3762	4920	4578	3830	3902	3714	3673	3188	3447	3718	3556	4039	5358	3663	3406	3021	3480	1872	3193	3813	3245	3276	2833	2883	4918	2806	3213	2529
ENSG00000107372	ZFAND5	3966	4073	3758	3650	5144	4647	3365	4536	3823	3330	3276	3842	3500	3228	2817	3179	4664	6321	5348	2685	3751	5144	4293	5566	4074	3703	3767	4532	3530	2556	2695	5620	2616	8319
ENSG00000087274	ADD1	3961	5460	4155	4169	4510	4511	4067	4648	4359	4006	4092	4112	3680	3613	3540	3900	4045	4277	6140	3717	3857	3991	4098	3119	4768	4059	4096	3976	3939	3262	4032	3673	3634	3912
ENSG00000147548	NSD3	3960	4529	3474	3513	4538	3930	2872	3715	3131	2933	2639	3020	3164	3168	3216	3100	3026	2897	3062	2880	3157	2792	3350	2653	4395	3810	3774	3680	4157	2857	3396	1886	3019	2510
ENSG00000065883	CDK13	3950	4729	3742	3589	4426	4402	3470	3884	3774	3629	3669	3764	3467	3702	3469	3409	3600	2565	3288	3246	3351	2915	3029	2621	4319	3989	3759	3795	4036	3235	3411	2039	3212	2629
ENSG00000233927	RPS28	3944	4035	2080	3717	2718	1207	1289	2348	2225	2032	1076	1185	1975	2071	2101	2158	1136	1440	4099	2148	3486	2154	2265	1963	1519	1547	1717	1415	2467	837	1609	1279	2710	3191
ENSG00000163399	ATP1A1	3943	4369	3684	4100	4016	3581	3218	4218	3946	3068	2968	2997	3312	2806	3044	3156	3394	4860	6729	2949	3673	4229	2994	3893	3528	4020	3383	3921	2952	2545	2742	3108	2805	4486
ENSG00000110934	BIN2	3937	4866	3767	4175	5244	4599	3137	5188	3692	3918	3914	4398	4113	3816	3458	3190	4340	6127	4393	3378	4424	3224	4560	4929	3730	4947	3575	3249	4191	3864	4153	5033	3284	4530
ENSG00000127914	AKAP9	3935	4566	3323	3278	4314	4729	2869	3791	2943	3240	3225	3789	3198	3644	3133	2995	4039	3293	2235	3026	3139	2417	2829	3287	4303	4224	3675	3461	4283	3707	3016	2299	2682	3118
ENSG00000163565	IFI16	3924	4578	3386	2320	4157	3796	2529	4172	3122	2910	3180	3905	3233	3694	2991	2702	3713	3609	2549	2869	3251	3799	3956	4740	3862	4773	3428	3577	4008	3426	3069	2421	2699	3595
ENSG00000101265	RASSF2	3914	3593	4278	4464	4741	5241	3527	4060	4764	3182	4157	3454	4095	2885	3295	3138	4165	6160	10043	3776	2887	7408	5897	9187	5867	4552	5590	6389	4622	3320	4138	4883	3201	9896
ENSG00000178695	KCTD12	3913	2217	4351	3919	4576	5358	4138	3916	4564	4234	4433	3271	4219	3282	2951	2721	4191	7659	8087	3260	4129	9551	5947	12764	6997	4078	4660	6077	4420	2904	3740	5870	3240	10204
ENSG00000213626	LBH	3907	6335	3627	3958	3907	2486	3588	4606	3161	2767	2881	2860	3245	2716	3111	3634	2647	1409	2406	2974	2715	1505	1967	635	2335	3168	2034	2032	2754	1859	2090	427	2673	777
ENSG00000145907	G3BP1	3906	5118	3418	2918	3951	3807	3198	4161	3286	3004	3076	3534	3335	3280	3392	3113	3197	2523	2853	3266	3379	2912	3280	2533	3695	4291	3199	3640	3443	2890	3114	1392	3288	2574
ENSG00000182670	TTC3	3900	4723	3527	3691	4317	3943	3126	3757	3150	2771	3124	2923	3225	3111	3290	3688	3162	2623	2896	2970	3062	2529	2679	2060	3525	4063	2744	3738	3349	2781	3238	1508	3041	2171
ENSG00000058063	ATP11B	3897	5544	3817	3753	4253	4233	3153	4516	3300	2963	3139	3991	3405	4045	3348	3374	3640	4381	3001	2911	3479	3748	3886	3231	4153	3534	3758	4037	3574	3014	2924	2447	2682	4456
ENSG00000197956	S100A6	3894	3894	3575	3015	4054	3255	2661	2876	3937	2901	2788	3023	3771	2953	3074	3053	3342	5733	11926	3031	4513	6772	4794	7055	4684	3695	4220	5023	3793	1513	3268	3953	2229	8745
ENSG00000119335	SET	3893	4967	3501	3507	4245	3938	3003	4759	3301	3374	3403	3681	3244	3864	3005	3144	3654	4054	3953	2783	3560	3194	3202	3269	3529	3889	3154	3598	4058	2758	2655	2450	2515	3445
ENSG00000100813	ACIN1	3887	4703	3498	3867	4183	3835	3256	3442	3406	3223	3229	3162	2935	3192	2943	3125	3202	3271	4376	3048	3130	2645	3123	3154	3430	3569	3198	3313	3473	2731	3464	1887	3058	3484
ENSG00000065526	SPEN	3881	4169	3411	4562	4660	4279	3747	4569	3701	3918	4167	3470	2917	3134	2805	3193	3687	3679	4455	2798	2651	2547	3282	3704	3692	3774	3106	3176	3471	3000	2795	2481	2825	3352
ENSG00000105374	NKG7	3867	9339	4072	4172	4894	3394	2542	5874	4254	4833	5632	6513	4277	5428	3580	3688	5586	2618	5871	4658	3193	1913	3593	1385	2169	2603	2491	2309	2611	3817	3775	560	2225	1530
ENSG00000136051	WASHC4	3866	3558	3835	2704	4156	4377	2870	3533	3547	2992	2708	3162	3333	3020	3068	2701	3561	3612	3222	3054	3777	5038	4806	5095	5155	4279	4330	4973	4410	2636	3450	3347	2700	5738
ENSG00000065809	FAM107B	3857	6203	3242	2912	4012	3395	3289	3994	3000	3119	2621	3183	3040	3209	3289	3154	3372	2859	4107	2714	2921	3663	4445	3123	3493	3763	2940	3143	3253	2440	2906	1484	2685	3690
ENSG00000184863	RBM33	3850	4516	3493	3991	4105	4287	3362	4007	3605	3391	3537	3604	3193	3419	3355	3291	3449	3177	4260	3001	3077	2734	2877	2660	3947	3779	3518	3477	3525	3105	3315	2230	2922	2913
ENSG00000127483	HP1BP3	3839	4733	3526	3555	3837	3602	3144	3606	3469	3110	3091	3399	3096	3249	2978	3207	3551	3009	3487	3061	2863	2817	3326	2746	3272	3370	2958	3191	3022	2491	3161	2138	2851	2663
ENSG00000071073	MGAT4A	3838	5967	3636	3907	4254	3926	3677	4112	2956	3324	2994	4872	3631	3782	4059	3415	3802	3033	2947	3599	3551	3084	3833	2587	3047	4423	3017	3656	2724	3216	3479	1141	3251	2012
ENSG00000092820	EZR	3833	4523	3412	3279	3383	3446	2606	4232	3279	3363	3005	3306	2963	3688	3107	3248	3467	2656	5015	2686	2568	2430	1935	2527	3707	3498	3490	2963	4132	2208	2488	1791	2680	1961
ENSG00000204256	BRD2	3829	4871	3429	4668	4125	3938	3308	4022	3620	3689	3738	3191	3171	3548	2919	3372	3734	3622	4775	3297	3300	2761	3225	2988	3524	3891	2980	3559	3896	2672	3416	2702	3288	4187
ENSG00000139318	DUSP6	3827	3027	4344	3472	5204	4255	3537	4339	4268	3726	3521	2844	3258	3091	1622	2386	4178	4858	2416	2339	5143	6344	3871	7387	3421	3804	3403	4008	3079	1893	2096	5543	1591	5540
ENSG00000119707	RBM25	3823	4846	3405	3411	4391	4029	2621	3477	2825	2785	2742	3481	2864	3438	2925	2920	3611	3447	3152	2601	3393	3036	2768	3125	3757	3929	3224	3999	3664	2942	2805	2370	2659	3641
ENSG00000164327	RICTOR	3822	6159	4018	3976	4515	4537	3386	4080	3491	3295	3200	3856	3779	4097	3692	3528	3859	3302	2886	3167	3944	3958	3378	2596	4897	4336	3973	4443	4060	3285	3319	2158	2976	3401
ENSG00000168769	TET2	3820	3615	4090	3553	4679	5054	3062	4315	3173	2969	3257	3677	3584	3517	2823	2575	4711	6713	4956	3232	4321	5327	5146	7690	5167	4115	4941	5201	4361	3544	3310	4934	2639	7839
ENSG00000175387	SMAD2	3818	4949	3562	3138	4323	4494	3378	3896	3801	3229	3370	3917	3868	3587	3649	3077	3561	3277	3495	3658	4325	3784	4402	3347	4661	4257	4257	4429	3902	3447	3868	2989	3278	3420
ENSG00000181163	NPM1	3812	4258	3085	3421	4293	3156	2974	3789	2667	2664	2507	2721	2647	3026	2801	2790	2976	3162	2730	2534	3054	2313	2229	1986	3118	3616	2299	2900	3442	2221	2051	1509	2363	2245
ENSG00000111331	OAS3	3810	1875	2526	1346	3161	1680	1447	3299	3096	1726	1600	3472	1566	2426	1807	1396	1171	1723	2405	1160	2209	7111	5819	1208	1424	5970	2359	3787	1060	1527	2102	2132	1436	1784
ENSG00000196233	LCOR	3810	4886	3700	3376	4126	4018	2766	4450	3000	2772	2922	3632	3332	3755	3266	3011	3581	4372	4122	2705	3309	3250	3692	3135	4051	3315	3837	3549	3547	3017	2959	3057	2781	3932
ENSG00000121892	PDS5A	3808	4243	3299	3086	3999	4001	3017	3679	3156	2885	2848	3222	3165	3239	3117	3114	3444	3199	3016	2838	3208	2994	3055	2745	3846	3561	3301	3672	3668	2847	2855	2082	2665	2960
ENSG00000177606	JUN	3803	3420	4770	6917	5252	2851	2933	4487	1885	2176	2227	1504	2745	2885	2193	3650	3750	2698	4049	737	1000	1316	1901	618	566	396	590	721	758	425	510	2282	1657	3472
ENSG00000138326	RPS24	3803	2620	2304	3502	4115	4048	2628	3632	2391	2672	3134	2994	2017	3371	2378	2116	3372	4628	2465	2284	2516	1947	1976	4384	3124	4578	2081	2268	4889	3004	2133	2536	2066	3031
ENSG00000163946	TASOR	3802	4804	3481	3058	4222	4185	3181	4358	3243	3194	3227	3487	3420	3439	3258	3193	3612	3322	2749	2941	3427	3657	3374	3740	3972	3738	3495	3825	3655	3069	3294	2260	2766	3353
ENSG00000135164	DMTF1	3791	4814	3515	2889	3913	3835	2719	3341	2942	2649	2418	3078	3033	3316	3004	3083	2992	2628	2742	2892	3099	2584	2880	2460	3984	3865	3481	3367	3610	2633	3040	1621	2864	2597
ENSG00000154146	NRGN	3790	3751	4859	6719	5409	2573	5886	7885	4393	3482	2764	2238	4064	1401	3014	2061	2143	22535	18162	5830	9861	11560	14386	7552	3744	4837	4440	2194	3573	4116	5238	20966	5411	10694
ENSG00000142676	RPL11	3787	2267	1656	3150	4076	3505	2134	3208	1957	2910	2939	2651	1614	2919	2215	1911	2975	4322	2596	2033	2045	1354	1609	4206	2564	5060	1877	1845	5442	3238	1995	2130	1712	2244
ENSG00000185477	GPRIN3	3783	6738	3492	2730	3365	4137	2861	4403	3076	3135	2923	3916	3755	3874	4200	3293	4084	3811	5400	2503	3285	4162	3063	2637	4142	3665	3856	3912	3107	2678	3675	1817	3513	3265
ENSG00000131236	CAP1	3783	4696	3659	3563	4119	3684	2893	4397	3759	3218	3546	3656	3572	3414	3154	3024	3462	5620	6659	3083	4388	4970	5262	6137	4220	4174	3978	4110	3798	2989	3171	4253	2793	6344
ENSG00000163346	PBXIP1	3782	4629	2990	4505	3333	2618	3234	3589	3420	2654	2341	2251	2659	2702	3042	3520	2722	2252	5319	2689	2539	2354	1978	1152	2715	3054	2404	2472	2477	1709	2086	1125	2598	1572
ENSG00000213639	PPP1CB	3780	4376	3420	3037	3959	4167	2738	4349	2897	2542	2674	3413	3353	3130	2787	2743	3840	6440	3807	2865	3718	5099	3525	5155	3712	3600	3398	3989	3245	3066	2686	6642	2247	4196
ENSG00000105373	NOP53	3779	5121	3314	4403	4036	3364	3668	3972	3849	2812	3266	2418	3066	3057	3103	3596	2954	3226	5162	3216	2561	2410	1766	2087	2868	3563	2825	2818	3021	2075	2215	1467	2667	2153
ENSG00000117616	RSRP1	3773	4856	3793	3656	4445	4096	2914	3429	3208	2858	2937	2929	3151	3065	2859	3359	3162	2146	3138	3095	2992	2513	3274	3056	3448	3332	2935	3535	3240	2373	3796	2284	2815	2847
ENSG00000100030	MAPK1	3766	5666	4159	3738	4345	4826	3337	4722	4075	3625	3924	4622	4176	4237	3587	3572	4364	4945	5688	3297	3811	4804	4328	4384	4570	3674	4460	4362	3609	3564	3912	3903	2796	5252
ENSG00000156738	MS4A1	3764	1218	2712	1320	3323	1674	2035	2397	2124	2177	1207	886	1145	1653	1434	1882	2005	446	277	1379	1142	365	247	481	4137	2453	2468	959	6132	974	1337	435	1984	195
ENSG00000112406	HECA	3763	5128	3346	3750	3690	3050	2891	4080	3019	3032	2678	3060	2805	2945	2956	2993	3023	4039	3937	2442	2834	3162	2354	2143	2891	3389	2876	3407	2842	2405	2387	2332	2343	2367
ENSG00000087266	SH3BP2	3759	4661	4022	4139	4432	4969	3834	3649	5474	3976	4716	3624	4047	3553	3432	3631	3580	4495	9251	3888	4705	5384	5322	4664	5229	4672	4834	6158	4247	3704	5633	4922	3474	6339
ENSG00000164091	WDR82	3758	5511	3900	3752	3948	3422	3567	4423	3891	3194	3218	3237	3499	3461	3355	3475	3281	2860	4735	3188	3102	3183	3236	2554	3268	3729	2981	3516	3073	2520	3150	1697	2900	3102
ENSG00000184922	FMNL1	3758	5048	3887	5288	4265	4561	4227	4727	4965	4247	4661	3688	3790	3512	3368	3765	3843	4242	8229	3400	3416	3362	3695	3316	4084	4039	3821	4190	3416	3149	4251	3397	3371	4839
ENSG00000109787	KLF3	3758	4111	3065	3451	3502	3185	2586	4414	3090	2580	3168	3595	2923	3503	2755	3020	3476	3205	3183	2732	2700	2615	3097	2679	2899	3529	2584	2744	2711	2449	2975	2625	2254	2325
ENSG00000177885	GRB2	3757	3893	3492	3743	3901	3851	3460	3699	4272	3240	3309	3122	3580	3039	2882	2751	3051	5339	8372	2877	3474	5963	4523	6155	4684	3670	4006	4752	3837	2669	3112	4449	2780	6829
ENSG00000069424	KCNAB2	3756	5776	4149	4559	3956	5646	3827	4203	5088	3619	4352	3597	3878	3734	3771	4030	3460	3657	8955	4352	3644	4114	4123	2971	3695	3781	3667	4333	3977	3345	4343	2744	3508	4908
ENSG00000103994	ZNF106	3753	3983	3651	3283	3994	4398	3107	3968	3893	3299	3108	3265	3904	3268	2919	2793	3273	5195	6600	3135	3793	5860	4825	7024	4896	3709	4476	4974	3647	3143	3709	3773	3069	7315
ENSG00000165527	ARF6	3753	4601	3347	3116	3666	3567	2656	4678	3341	3245	3404	3499	2981	3359	2887	3018	3457	3753	4149	2666	2817	3313	2861	3660	3336	3541	3258	3326	3306	2503	2438	2100	2341	3021
ENSG00000068831	RASGRP2	3751	4671	3967	5065	4695	3077	4063	3270	4436	3190	3123	2725	3106	2782	3347	3842	2763	3103	7015	3536	3443	3027	3023	1863	3720	3568	3148	3373	3039	2245	4017	2027	3748	2812
ENSG00000147526	TACC1	3718	5258	4146	4228	4140	4544	3461	4572	3948	3413	3640	4159	3905	3754	3304	3277	4340	4862	6193	3219	3618	4696	4636	4725	4139	3716	3947	4322	3763	3248	3846	3907	2976	4788
ENSG00000169967	MAP3K2	3713	4194	3630	3529	3999	4277	2889	3963	3215	2830	2904	3389	3223	3508	3033	2796	3518	4074	4084	2926	3361	4029	3773	4274	4605	3759	3966	4690	4031	2925	3103	3109	2528	5355
ENSG00000269821	KCNQ1OT1	3711	2662	3778	3349	4198	5081	3554	2565	3761	2809	2998	2755	3286	2369	3233	3199	2715	2345	3069	2831	3511	3470	3413	3122	3458	3449	4066	3746	2670	2536	4231	3959	3042	4286
ENSG00000142875	PRKACB	3709	5483	3448	2973	4270	3586	2915	5123	3086	2903	2981	3639	3265	3822	3518	3149	4068	3480	2279	2930	3571	2781	3053	1730	3098	3356	2717	2902	2940	2616	2828	2318	2444	1874
ENSG00000167522	ANKRD11	3708	4427	3677	4652	4471	4446	3533	3778	3710	3519	3922	3553	3475	3353	3296	3610	3441	3824	6081	3018	2773	2747	3063	2916	4045	3752	3444	3142	3512	3269	3911	3160	3050	3474
ENSG00000030582	GRN	3699	2733	4621	4410	4518	4306	4573	4116	6261	4890	5052	3236	4778	2961	3146	2973	3804	8752	27783	3862	4130	15095	12808	9209	6111	4858	5969	6684	3908	3568	5131	8332	4183	15312
ENSG00000188994	ZNF292	3698	5150	3488	3243	4023	3991	2969	3680	2929	2996	2879	3461	3151	3676	3443	3071	3389	2960	2667	2863	3254	2722	3178	2368	4135	3535	3409	3612	3491	2982	2818	1711	2846	2894
ENSG00000204469	PRRC2A	3697	4170	3580	5090	4063	3633	3965	4883	4236	4288	4442	3132	2784	2877	2677	3570	3464	4283	6610	3037	2761	3209	3450	3340	3168	3844	3341	3241	3222	2744	3017	2569	3370	3647
ENSG00000162613	FUBP1	3696	4191	3606	3860	4206	3890	2791	3701	2796	2841	2762	2833	2894	3472	2791	3012	3241	2856	2063	2501	3070	2206	2594	2305	3463	3370	3006	3407	3377	2433	2626	1903	2622	2762
ENSG00000172757	CFL1	3689	4644	2978	3978	4524	3982	3029	5301	3915	4091	4539	3913	2878	3675	2745	2984	3785	7482	8975	2918	3093	5670	4481	6080	3667	4769	3032	3318	4513	3279	2557	5003	2819	6236
ENSG00000062716	VMP1	3686	2846	3672	2663	4386	3728	2500	3318	2988	2486	2504	2612	3202	2573	2873	2110	4080	7900	7485	3431	4946	10177	7399	13393	6549	4021	4521	6021	4068	3740	3908	8255	3680	12375
ENSG00000159388	BTG2	3686	4578	3322	5338	4209	3230	2987	4635	3810	3001	3348	2492	3009	2921	2359	2735	8427	2842	3708	3955	5014	3388	4198	6171	2960	5048	2903	4114	4282	2377	1844	5633	3151	3501
ENSG00000136279	DBNL	3679	4024	3912	3822	4346	3873	3931	3432	4079	3551	3310	2988	3733	2896	3394	3528	3121	4117	8115	3501	4161	4529	4607	3796	5446	4200	4003	4309	4379	3039	4298	3377	3627	5365
ENSG00000155506	LARP1	3677	4008	3233	3749	3569	3391	3474	4009	3830	3321	3250	2972	2777	2672	2712	2911	2822	3768	4462	2800	2913	3124	3482	2921	3375	3657	3066	3006	2988	2550	2969	2629	3203	3579
ENSG00000112159	MDN1	3665	5831	3969	3528	4061	3394	3376	3738	3467	2772	2710	2914	4240	2939	3401	3724	2878	2416	3876	3010	3102	2642	2620	1642	3499	3874	3157	3395	2984	2576	3156	1180	3644	2011
ENSG00000002834	LASP1	3665	5713	3800	4594	4083	4036	3615	4602	4386	3704	4421	4004	3805	3692	2915	3608	3840	3780	7644	3613	3551	4254	4723	4196	3756	3311	3643	3465	3166	2828	3293	2621	2900	4397
ENSG00000071054	MAP4K4	3662	4040	3478	4025	4020	4046	3278	3383	3191	2951	2842	2822	3199	2788	2893	2946	2885	4426	5607	2636	3471	3075	2808	3812	4629	3500	3925	4137	3522	2767	3105	3132	2576	4946
ENSG00000100100	PIK3IP1	3661	5125	3504	3964	4789	2546	3614	3601	2899	2652	2288	2741	2658	2329	3711	3175	2417	4005	7266	2699	4130	2667	2268	1052	3886	4184	3093	3522	3001	2261	2163	922	2673	2052
ENSG00000108946	PRKAR1A	3661	4314	3401	3205	3956	3765	2678	4489	3160	2736	3070	3509	3705	3132	2756	2764	3963	5866	4726	3048	3578	6165	4505	6465	3952	3220	3307	3434	3254	2576	3316	4790	2421	5978
ENSG00000221983	UBA52	3661	4005	2494	3426	3632	2780	2942	2900	2956	2686	2648	2687	2887	3020	2692	2939	3140	4981	4143	2294	3566	2518	2654	3900	3320	3835	2460	2725	3990	2844	1989	3814	2344	3610
ENSG00000169499	PLEKHA2	3652	5526	3291	2781	3911	3657	2698	3623	3137	2698	2768	3730	3186	2815	2616	3143	3628	2368	3750	2492	2585	2874	2720	2245	4407	2595	3471	2818	3839	2389	2622	1736	2123	2658
ENSG00000141506	PIK3R5	3652	6001	3994	4440	4105	4187	3432	3929	4168	3525	3987	4267	3347	4117	3829	3890	3737	3257	7547	3313	3214	3382	3296	2812	3742	3449	3994	4131	3084	2998	3958	2777	2914	3496
ENSG00000272888	LINC01578	3651	3817	3317	4209	4122	3930	2610	3388	2615	2373	2397	2630	2763	2981	2683	2760	2832	4252	3461	1820	2424	2308	1782	1720	3643	2346	2758	3692	2991	1942	1749	2599	1803	4408
ENSG00000181555	SETD2	3646	4346	3551	3791	4023	4261	3213	3670	3272	3097	3276	3426	3101	3324	3017	3096	3606	3362	3245	2844	2941	2713	3202	2738	3896	3577	3326	3371	3530	3118	3105	2209	2763	3331
ENSG00000166598	HSP90B1	3643	4460	3075	2944	3783	3109	2524	3821	2606	2719	2904	3091	3019	3542	2390	2578	3413	3123	2884	3816	3236	2798	2676	4649	2914	3741	2580	3000	3678	2678	2327	1835	4548	2744
ENSG00000168497	CAVIN2	3639	4202	4800	5464	6307	2483	4768	7383	3558	2848	2337	2499	4343	1582	2916	2311	2114	13964	9315	5695	8212	10566	11373	6935	4735	4824	3660	2608	4840	2531	4937	19512	4256	7790
ENSG00000197756	RPL37A	3638	2419	2267	3237	2839	2970	2423	3563	1890	2622	2795	2729	1860	3058	2196	2099	3065	3475	2616	1730	2482	1586	1530	3285	2521	4051	1950	1863	4847	2451	1311	1881	1823	2268
ENSG00000111897	SERINC1	3629	4984	3625	3247	4075	3613	2456	4289	2902	2723	2745	3576	3349	3385	2869	2920	3757	3946	3880	2484	3198	3877	2970	3430	3490	3261	3212	3594	3091	2499	2790	2478	2200	3895
ENSG00000188641	DPYD	3627	4110	4504	3424	4285	5383	3211	3709	3726	3001	3401	3488	4264	3632	3343	2841	3853	7361	8117	3515	5184	9450	5715	10375	6483	4281	5850	6786	4754	3828	4105	5923	3039	9802
ENSG00000145819	ARHGAP26	3627	4835	4896	4521	4040	5970	3395	3904	3871	3274	4329	4479	4292	4411	3540	3232	4559	5011	6676	3305	3636	6578	4845	7302	4623	3573	4748	5002	3292	3731	3963	5975	3160	6912
ENSG00000116731	PRDM2	3624	4526	3267	4077	3946	3888	3072	4028	2995	3115	3329	3421	2837	3311	2830	2934	3707	2675	2899	2691	2364	1985	2852	2779	3716	3270	3128	2951	3388	2797	2515	1884	2681	2429
ENSG00000173442	EHBP1L1	3623	3443	3272	3754	3883	4400	3573	3469	4887	3516	3857	2861	3532	2692	2945	3185	2830	4830	10309	3084	3617	6004	4217	6135	4410	3746	4042	4864	3196	3118	4050	4909	3246	6272
ENSG00000172845	SP3	3621	4562	3429	3406	4073	3948	2915	3943	3333	2828	3147	3373	3368	3346	3011	2813	3685	4027	4094	2948	3440	3310	3600	3733	4078	3778	3577	4264	3696	2826	3205	2504	2495	4737
ENSG00000088179	PTPN4	3620	6769	3664	2891	4433	4169	3176	4751	3131	3396	3651	5216	4009	4485	4170	3514	4386	1990	2093	3539	3246	1983	2920	1331	3233	3776	3339	3395	3015	3860	3944	855	2699	1293
ENSG00000177409	SAMD9L	3619	4040	2905	1515	3950	2517	1809	3040	2001	1988	1551	4037	1917	3619	2411	1870	2237	1947	1164	2278	2776	3974	4656	2138	2789	5452	2882	2442	2617	2775	2572	1327	1932	1462
ENSG00000170581	STAT2	3619	3602	3444	2517	3329	2845	2693	2960	3362	2590	2480	2790	2637	2644	2318	2321	2258	2321	4133	2584	3212	5151	4323	2707	3408	4388	3064	4420	2475	2300	3402	2652	2413	3392
ENSG00000038219	BOD1L1	3615	3782	3301	3086	3816	3917	2490	3687	2785	2579	2767	2965	2746	2979	2446	2606	3321	3639	3234	2319	2713	2348	2750	3551	3433	3739	3351	3002	3969	3039	2555	2232	2296	4451
ENSG00000113648	H2AFY	3607	3561	3748	3244	4186	4372	3162	3495	3656	3227	3371	3196	3630	3009	2806	2778	3360	5819	7618	2834	3695	5310	5157	6357	4437	3964	4186	4857	3831	2910	3343	4511	2839	9243
ENSG00000158615	PPP1R15B	3603	4726	3701	4775	3885	3510	2656	3871	2827	2690	2638	2821	2955	2823	2333	3026	3649	3441	3683	2040	2537	3353	2781	3241	2551	2302	2473	2901	2175	1726	2039	2981	2113	3538
ENSG00000013725	CD6	3601	5221	3482	3762	3119	2762	2855	2914	3531	2685	2527	2392	2756	2851	3572	3389	1997	1848	4753	2950	2476	1682	1737	603	1734	2963	1821	2404	2130	1832	1877	392	2910	811
ENSG00000102144	PGK1	3599	4394	3681	3229	4116	3789	3042	3514	3909	2971	2869	3083	3983	3139	2947	3042	3576	6202	8028	2876	4829	4849	4923	6632	4013	3924	4162	4875	3755	2776	2989	4779	2598	7082
ENSG00000100599	RIN3	3587	4063	3608	4604	4288	4681	3813	4763	4310	3833	4762	3948	3502	2700	2990	3129	3925	3734	8169	2944	3011	3343	4083	4620	3393	3709	3388	3770	3190	3018	3764	3641	2409	4965
ENSG00000169714	CNBP	3570	4452	3267	3072	3856	3381	2615	3814	3224	2714	2757	2938	3178	3168	3060	2808	3323	4441	6432	2549	3505	4375	3178	3744	4093	3787	3056	4102	3649	2555	2631	2923	2432	4529
ENSG00000077238	IL4R	3562	2898	2583	2673	3496	2838	2257	2585	2856	2312	1576	1470	1790	1314	2114	2356	1930	2286	4702	1800	1795	2460	2684	2801	5088	2278	3934	2651	6710	1564	2562	1439	1882	2741
ENSG00000172575	RASGRP1	3559	6755	3310	3420	3262	2934	2740	3343	2848	2300	2491	3155	2951	3034	3088	2938	3073	1739	2445	2645	2648	1654	1906	847	2510	2952	2641	2504	2246	2345	2744	535	2566	1066
ENSG00000176438	SYNE3	3559	3585	3232	2781	3383	3575	2742	2988	3627	2756	2721	2437	2863	2444	2771	2742	2287	2533	6456	2412	2902	3658	3597	3561	3942	3544	3997	3910	3240	2130	3535	2417	2933	3561
ENSG00000103653	CSK	3554	4376	3450	3983	4088	3585	3988	4596	5338	4021	3911	3053	3734	3075	2952	3572	2994	3919	7897	3381	3824	5062	3931	3750	4165	4208	3711	4324	3753	2730	3589	3121	3479	4837
ENSG00000105639	JAK3	3551	5997	3569	4338	3368	2960	3734	3291	4381	3401	3305	2766	3569	2808	3265	3420	2197	5549	8962	3150	3745	6038	4577	4133	3580	3187	3523	3596	2446	3019	3561	3131	4391	5896
ENSG00000153922	CHD1	3548	4168	3197	3456	4255	4157	2699	3662	2836	2646	3063	3458	2965	3151	2745	2719	3954	3926	2877	2812	3570	2882	3287	3581	3535	3997	3372	3694	3743	2967	2846	2774	2334	4193
ENSG00000186470	BTN3A2	3546	6367	3744	3195	3563	1850	2960	3792	3252	2951	3212	3248	4020	3387	3021	3208	3061	2573	3188	3615	3316	2226	1488	986	2572	2972	2715	2720	2406	2747	3297	577	2763	1669
ENSG00000065978	YBX1	3545	2847	2648	3153	3842	3568	2470	4042	2763	2841	3098	3002	2432	3246	2427	2443	3681	6528	3238	2181	3001	2499	2425	4291	2732	3360	2605	2659	4018	3399	1775	3931	2068	3308
ENSG00000275066	SYNRG	3542	5718	3567	3290	3747	3430	3448	3808	3541	3077	3219	3165	3375	3290	3399	3447	3049	2644	2785	3074	3065	2819	2798	1912	3268	3740	2917	2944	3140	2751	3281	1291	3361	2177
ENSG00000169180	XPO6	3542	5222	3782	4988	4093	3446	3313	3555	3770	2945	2907	2849	3077	2923	3124	3368	3166	3393	6278	3013	3144	3697	3011	2868	3554	3572	3126	3499	2975	2445	3034	2334	2936	4079
ENSG00000113558	SKP1	3539	4457	3214	3635	3934	3425	2835	3193	2863	2620	2598	2616	2820	2708	2983	2918	2953	3169	2737	2096	3252	2646	2254	1734	2698	2733	2583	3292	2770	2190	2318	2571	2127	2468
ENSG00000112576	CCND3	3537	5170	3894	4226	4650	3660	4069	4778	3942	3638	3864	3468	3421	2940	3743	3512	3194	5782	9387	3171	4219	5643	6165	4088	3711	4181	4015	4000	3614	3349	4081	4294	3340	5252
ENSG00000075292	ZNF638	3536	4012	3353	2801	3760	4108	3052	3066	3155	2774	2860	3253	3033	3038	3010	2889	2943	2665	2031	3186	3088	2930	3646	3555	3736	3899	3162	3515	3574	3037	3260	1994	2873	3090
ENSG00000043143	JADE2	3535	5743	3503	3860	3626	2969	3087	4302	3679	3079	3380	3044	3121	2950	3233	3806	2848	1997	4290	3044	2757	1863	2020	970	2698	3151	2545	2474	2521	2157	2389	597	2684	1077
ENSG00000102699	PARP4	3535	5021	3759	3087	3774	3921	2912	4135	3600	2937	3488	3654	3718	3476	3237	3261	3379	3775	4197	2795	3528	3807	4131	3992	4306	3636	3656	4059	3857	3074	3224	2571	2803	4555
ENSG00000133574	GIMAP4	3532	3698	2551	2094	3726	2903	2331	3651	2745	2878	2512	3275	3009	3186	2940	2420	2600	2607	1826	2872	3522	3364	3017	4415	2922	4278	2550	3665	3119	2955	2920	1916	2364	2904
ENSG00000066777	ARFGEF1	3528	4499	3452	3256	3978	4174	2988	3686	3272	3076	3240	3390	3331	3369	3439	3103	3319	3220	3365	3032	3543	3494	5329	3588	4049	3654	3707	3899	3415	3353	3231	2449	2825	4347
ENSG00000116852	KIF21B	3526	6460	3890	4484	3960	3620	3487	4214	4290	3549	3823	3574	3568	3513	3216	4386	3596	2053	4794	3422	3002	1997	3174	1342	2934	3200	2788	2772	2615	2944	3468	843	3452	2243
ENSG00000113580	NR3C1	3517	5537	3632	3279	3511	4089	2774	3877	3376	2701	2919	3818	3429	3491	2769	3047	3895	3298	3373	2890	3118	3048	3146	3063	3579	2895	3316	3682	3221	2507	2814	2344	2395	3775
ENSG00000149091	DGKZ	3513	5460	3869	4362	3938	3613	3987	3798	4267	3702	3967	3352	3604	3047	3382	3883	3124	2730	7533	3470	3420	3357	3809	2543	2943	3493	3041	3495	2657	2765	4077	2049	3047	3151
ENSG00000141524	TMC6	3508	5984	4193	4479	4255	3887	4661	3604	5147	3615	3699	2891	4026	3300	3693	5049	3251	2549	7048	3507	3732	3273	2910	1384	3657	3929	3481	3273	2790	2575	5086	1466	4138	2604
ENSG00000164307	ERAP1	3503	5375	3143	2910	3390	4323	2468	3423	2694	3111	2890	3248	2934	3038	2945	3400	3088	2636	3021	2838	3577	3341	3111	2743	2945	3096	3057	3329	2767	2342	2105	1417	2503	3268
ENSG00000204642	HLA-F	3502	4168	2758	3989	3084	2456	2091	2417	2495	2284	2332	2630	2358	2703	2351	3081	2481	2707	4822	2364	2457	1959	2324	1405	2610	2610	2220	2834	2247	2115	2357	891	1993	1769
ENSG00000205413	SAMD9	3499	3936	2703	1848	3764	2526	1815	3920	2195	2095	2014	3568	2521	3053	2272	2066	2844	2337	1233	2195	2669	3709	3363	2201	2585	4405	2469	2943	2470	2615	2309	2082	1826	1774
ENSG00000074755	ZZEF1	3497	5315	3923	3974	4054	4171	3708	4007	4381	3513	3714	3648	3742	3301	3662	3666	3535	3474	6472	3405	3653	3939	4329	2980	4041	3954	3877	4325	3284	2977	4053	2957	3653	4250
ENSG00000163527	STT3B	3495	3981	3273	3122	3716	3659	3216	3528	2946	2843	2761	2797	2967	2877	2909	2891	3265	3196	3771	2854	3686	3791	3334	3266	3885	3213	3681	4185	3334	2461	2887	2254	2862	3977
ENSG00000125354	SEPT6	3489	3911	3018	3372	3698	2594	3172	3571	2466	2336	2198	2129	2054	2545	2964	2890	2374	2077	2697	2184	2793	1493	2479	1223	2574	2779	2507	1853	2663	1844	2650	1426	2150	1590
ENSG00000095564	BTAF1	3489	4509	3570	3009	3866	3615	2735	3692	3109	2583	2588	3092	3023	2878	2972	2959	3225	2639	2903	2823	3163	2565	2816	2483	3711	3723	3034	3885	3480	2483	2932	2079	2630	3070
ENSG00000144746	ARL6IP5	3483	4116	3104	2132	3862	3038	2263	3749	2791	2448	2515	2893	2960	3092	2854	2528	2913	3779	3553	2396	3246	3889	3100	3629	3430	2986	2934	3115	3711	2481	2374	2768	2192	3014
ENSG00000089280	FUS	3481	3967	3457	4379	4539	3944	3233	3240	3214	3180	3293	2967	2595	3324	3092	3249	3343	3345	3832	2745	2788	2618	2845	2197	3396	4272	2991	3126	3205	2812	3724	2851	3564	3304
ENSG00000181381	DDX60L	3479	2856	3041	2434	3706	3479	1955	3135	2295	1976	2210	3150	2523	2622	2625	2153	1884	3129	2703	1950	3211	7389	4375	4829	3603	5008	3416	4740	2719	2977	3502	4447	2271	5840
ENSG00000135829	DHX9	3475	4316	3423	3562	3552	3567	2675	3662	2861	2580	2717	2957	3008	3059	2580	3006	3180	3376	4002	2534	3128	2960	2712	2852	3064	3022	3056	3114	2893	2319	2405	1871	2393	3471
ENSG00000177565	TBL1XR1	3474	4333	3447	3365	3648	3744	3219	3738	3152	2882	2814	3109	3418	3272	3342	2962	3027	4107	2848	2989	4142	3932	4252	3329	4604	4074	3566	4095	3691	3000	3397	3563	3069	4009
ENSG00000182162	P2RY8	3472	6231	3468	3792	3086	2766	2858	3997	3769	3024	3411	3236	3228	2814	3221	3604	2788	2230	5579	2731	2615	1815	2212	1184	3456	3008	2550	3238	2967	2208	2612	950	2406	1799
ENSG00000150637	CD226	3470	6318	3986	3661	3980	3459	3560	4984	3013	3025	3218	5603	4444	3481	3468	3144	3645	5975	3405	3577	5109	4885	5388	2552	3715	3125	3635	3545	3151	3035	4113	8930	2962	3825
ENSG00000171940	ZNF217	3469	4064	3195	2635	3474	3396	2991	3634	3443	2972	2854	2749	3228	2585	2374	2796	2887	2216	2484	3041	3118	2886	3536	4259	3232	3944	2330	3174	2767	2028	2863	1834	2723	3034
ENSG00000174485	DENND4A	3467	4049	3421	3132	3540	4013	3023	3423	2860	2748	2712	3060	2894	3509	3175	2920	3314	3245	2504	2726	3102	3287	3073	2586	4239	3279	3366	3201	3790	2551	2945	3562	2366	2686
ENSG00000143933	CALM2	3462	3326	3328	2887	4030	3572	2610	3495	2831	2491	2529	2772	2808	3313	2521	2294	3091	4256	3495	2671	3758	4705	3845	5848	4276	3480	3167	3741	3544	2210	3029	4290	2136	5223
ENSG00000164754	RAD21	3460	4428	3093	3086	3582	3298	2403	3934	2648	2519	2513	3107	2783	3075	2624	2741	3134	2996	2778	2399	2766	2417	2432	2448	3067	2875	2612	2920	2800	1978	2294	1711	2124	2672
ENSG00000164733	CTSB	3458	3779	4623	3605	4319	4708	4271	4172	5324	3740	3893	3262	4864	3054	3768	3281	3602	11378	19283	3698	5628	12791	7778	11848	6944	4542	4665	6195	4382	5515	4787	9074	4274	11988
ENSG00000155629	PIK3AP1	3454	4062	2873	2732	3844	3832	2776	3913	3912	3109	3046	3340	3121	2735	2483	2613	3300	4420	5748	2409	3536	5605	4673	4993	3970	3282	3977	3719	3443	2751	3139	3392	2101	5234
ENSG00000143924	EML4	3452	4399	2876	2876	2747	3551	2642	2251	2748	2542	2061	2875	2937	2908	2641	2764	2836	2162	2084	2367	2782	2203	2577	1383	3425	3368	2881	2863	2774	1976	2432	1192	2431	1979
ENSG00000120063	GNA13	3446	5077	3605	3305	3884	3615	2744	4865	3207	2965	3003	3814	3502	3393	3041	3013	3876	5414	4501	2778	3693	4397	3902	3600	3675	3484	3357	3687	3320	2688	2985	4270	2613	4081
ENSG00000124783	SSR1	3446	3855	3055	2598	3433	3449	2598	3668	2684	2649	2738	3158	3253	2713	2700	2537	3293	3220	3381	2933	2929	3607	3412	3529	3332	3489	2957	3453	3390	2242	2661	2341	2824	4046
ENSG00000174197	MGA	3439	4630	3523	2826	3472	3393	2793	3690	2945	2643	2783	3099	2985	2944	3036	3147	3283	2221	2693	2800	3205	2586	2979	2293	3142	3291	2908	3016	3001	2515	2990	1584	2646	2474
ENSG00000082898	XPO1	3431	4365	3441	2789	3967	3950	3180	3439	3219	2756	2959	3330	3272	3454	3116	3050	3385	3024	2549	2822	3247	3296	3290	3869	3764	3571	3009	3446	3322	2837	2908	2606	2719	3591
ENSG00000008513	ST3GAL1	3426	5391	3603	4006	3812	3260	3461	3741	3276	2858	2779	3025	3061	2571	2718	3686	3608	3068	6391	2476	3353	2919	2889	2010	3161	3370	2815	3130	2928	2358	2966	2127	2959	2789
ENSG00000068796	KIF2A	3421	4125	3348	3682	3761	2885	3691	4712	2991	2427	2341	2971	3107	2475	2763	2710	2296	6278	3502	3134	5070	3904	7356	2968	3208	3203	2944	2450	2904	2649	3228	7874	2755	4549
ENSG00000100241	SBF1	3418	5730	3913	4760	3655	2956	4121	4037	4856	3365	3739	3447	3457	2780	3054	4036	2870	2210	7091	3455	3059	3213	2725	1520	3095	3374	3161	3458	2371	2435	3580	1354	3337	2072
ENSG00000092148	HECTD1	3415	4591	3684	3238	3635	4348	3266	3677	3443	3019	3120	3375	3348	3160	3233	3281	3540	2986	3925	3027	3456	3699	3457	3165	4137	3543	3589	3905	3557	2913	3258	2645	2992	3524
ENSG00000263740	RN7SL4P	3413	3187	2645	4866	3099	3827	1642	4355	2554	2064	1848	2950	2494	1821	1551	1513	1873	4895	4627	2030	2681	6305	2429	2714	4504	3472	2346	2374	2451	3572	2874	4582	2210	2834
ENSG00000114391	RPL24	3410	3754	2792	3007	3578	2780	2606	2874	2434	2300	2331	2441	2386	2858	2520	2518	2864	3263	3415	2181	2927	1959	1920	2654	2926	3354	2260	2628	3307	2092	1817	1833	2086	3010
ENSG00000025708	TYMP	3408	2278	3107	1951	3712	2947	2251	2268	2939	2270	2274	3019	2389	2784	2036	1627	2153	3342	5699	2054	3540	7924	6082	4241	3204	4169	3262	5078	2590	2127	3464	4311	1901	4578
ENSG00000006125	AP2B1	3408	5031	3598	2925	3330	3481	2814	4016	3413	2835	2806	3254	3298	3124	2937	3256	3081	4530	4679	2750	3546	3884	3336	2533	3072	3016	3062	3207	2735	2697	2860	4118	2670	3003
ENSG00000119397	CNTRL	3407	3728	3122	2461	4021	3772	2629	3164	2663	2534	2403	3048	2549	2826	2805	2586	2742	2683	2144	2575	2742	2252	2974	2567	3716	3778	3142	3037	3907	2971	3103	1762	2743	2611
ENSG00000137841	PLCB2	3399	3684	3389	4003	3808	3954	3506	3385	5273	3390	3615	3049	3598	3030	2762	3115	3511	3524	6901	3276	3635	4281	4127	4358	3797	3313	3172	4594	2601	2966	5000	3819	3072	5847
ENSG00000104408	EIF3E	3399	3743	3433	3022	3551	3122	2884	3035	2857	2311	2324	2382	2907	2552	2672	2580	2890	3281	3524	2706	3570	3169	2761	2805	3577	3247	2701	3898	3203	2001	2574	2063	2396	3990
ENSG00000108819	PPP1R9B	3395	3693	3268	3637	3419	3349	3152	4056	4484	3412	3781	2809	3266	2561	2389	2938	2933	3923	7927	2903	3093	3701	3343	3609	3601	3362	3323	3875	3335	2581	3073	3176	2810	4106
ENSG00000132466	ANKRD17	3395	4139	3220	3282	3687	3598	2898	3727	3109	2817	2980	3110	2817	3081	2895	2913	3155	2976	2555	2812	3100	2332	2968	2906	3517	3155	3124	3106	3021	2877	2892	1762	2553	3095
ENSG00000065357	DGKA	3393	3618	2732	3546	3958	2764	3540	2450	3113	2612	1960	1664	2119	1789	2866	3040	1892	2524	3884	2727	3255	2277	2415	1136	3151	4244	2442	3251	2545	1882	3348	1029	3289	1967
ENSG00000115523	GNLY	3391	18250	5701	5414	5046	9782	3622	6978	5581	6535	6046	13320	9900	4121	4854	6899	7105	2599	7069	5988	3091	1946	3458	1124	3865	2307	3725	3980	6079	5205	7690	646	2446	974
ENSG00000168385	SEPT2	3390	3828	3186	2660	3428	3504	2837	3556	2875	2703	3263	3170	2971	2830	2702	2630	3337	4633	4235	2687	3641	4387	4025	3464	3662	3495	3037	3455	3380	2596	3052	3787	2714	6344
ENSG00000135870	RC3H1	3390	4682	3338	3269	3807	3965	2770	3801	3125	2963	2914	3295	3001	3067	2750	2820	3504	3025	2355	2907	3140	3448	3679	3820	3815	3270	3516	3650	3383	2888	2935	2656	2570	3443
ENSG00000156273	BACH1	3386	2942	3527	3013	3883	4140	2421	3501	3049	2726	2484	3044	3814	2993	2377	2245	3113	9285	7797	2738	4407	8597	4487	8755	5857	3504	5203	6458	4069	3899	3260	6628	2570	11491
ENSG00000055332	EIF2AK2	3378	2607	2231	1561	2950	1906	1509	2859	1831	1691	1530	2775	1521	2557	1832	1436	1538	1834	1290	1425	1982	3217	3985	1473	1930	4896	2151	2917	1663	1700	1931	1401	1431	1537
ENSG00000177954	RPS27	3377	2513	1612	3039	3551	2982	2059	2840	1846	2710	2601	2641	1436	2688	2092	1721	2660	3606	1817	1593	1781	1026	1125	2738	2100	4434	1525	1361	4825	2488	1923	1335	1474	1468
ENSG00000135387	CAPRIN1	3377	4056	3415	2961	3595	3561	2908	3513	3148	2735	2797	3035	3025	3085	2876	2857	2876	3651	3431	2708	3191	2908	3386	3396	3605	3193	3129	3769	3297	2762	2810	2175	2615	3779
ENSG00000116701	NCF2	3375	2651	3584	3519	4039	4585	2536	3005	3579	2903	3138	2972	3795	2739	2672	2265	3767	7931	10185	3000	4523	7229	5431	10032	5478	3998	5196	5621	4485	3699	3642	6302	2244	12425
ENSG00000133858	ZFC3H1	3375	3674	2945	2807	3673	3550	2623	2776	2818	2475	2525	2690	2577	2731	2683	2538	2761	2394	1952	2649	2930	2796	2844	3088	3726	3337	3052	3589	3353	2475	2880	2013	2631	2521
ENSG00000170248	PDCD6IP	3370	3534	2766	2194	3093	3070	2440	3355	2754	2457	2523	2656	3056	2872	2523	2385	2848	2867	3489	2418	2680	3924	3802	3441	3119	3662	3095	3492	3185	2222	2714	2262	2564	3947
ENSG00000185905	C16orf54	3368	4112	3449	5242	3089	3046	2947	4132	3498	2927	3104	2462	2653	2509	2246	3152	2867	1443	3329	2139	2050	2542	2345	1808	2110	2325	2041	1686	1866	1416	2078	1370	1896	1670
ENSG00000077044	DGKD	3368	4308	3605	4304	4010	3883	3778	3417	3742	3128	3632	2892	3020	2474	2928	3508	3185	3124	6135	3249	2951	2882	3716	2572	3990	3347	3744	3425	3773	2824	3728	3224	2990	3186
ENSG00000163563	MNDA	3361	2061	3191	3433	3916	4323	2410	3163	2290	2864	2838	2747	3171	2140	2210	1777	3265	7673	4270	2806	3871	6287	7306	7515	5423	4251	4757	5116	4989	3527	3199	5460	2246	10354
ENSG00000131446	MGAT1	3359	4034	3689	3222	3750	3324	3229	3928	4192	3249	3661	3266	3348	2986	3009	2944	3324	4736	12334	3282	3643	5411	5331	4724	3859	3719	3123	4681	3050	2479	3724	3538	3063	8216
ENSG00000112297	CRYBG1	3358	3999	3160	2471	3151	3389	2551	3121	3130	2728	2505	2515	2663	2558	3203	2642	3066	3666	4195	2437	2971	3481	3069	3914	3770	3610	3802	3323	3156	2336	2630	2311	2973	3174
ENSG00000104763	ASAH1	3357	3002	3454	3333	4071	4009	2691	3239	3903	2436	2860	3068	3742	2849	2574	2293	3648	7191	7066	3134	5202	6812	6238	6272	4872	3676	3630	5396	3970	3032	3718	6663	2444	12456
ENSG00000026950	BTN3A1	3353	5651	3214	2797	3328	3241	2789	2731	3226	2883	3024	3233	3182	3455	2926	3113	3204	1718	2288	3604	2743	1629	2465	1205	2513	3073	2449	2552	2280	2570	3483	531	2982	1372
ENSG00000112739	PRPF4B	3353	3649	2857	2575	3348	3430	2180	2914	2337	2374	2307	2637	2377	2666	2227	2502	2705	2452	1744	2151	2570	2202	2165	2832	2958	3141	2527	2734	3243	2409	2321	1664	2022	2247
ENSG00000247556	OIP5-AS1	3350	4094	3360	2657	3572	3205	2835	3661	2945	2717	2599	2887	3064	2478	2948	2799	2761	2626	2715	2966	2913	3420	3730	3227	3549	3547	2917	3322	3207	2141	3174	1647	2791	2841
ENSG00000180370	PAK2	3347	3463	2829	3169	3493	3668	2730	3949	3206	3108	3127	3057	2843	2634	2491	2469	3013	4034	3594	2390	2534	3776	3405	4350	3737	3212	3011	3573	3172	2332	2670	2694	2370	4408
ENSG00000182578	CSF1R	3346	2064	3041	2696	3506	3450	3178	3749	6261	3520	3232	2943	3418	2882	2609	2330	2987	4484	6571	2349	3696	5603	4613	4225	3524	3610	3148	4438	2471	2106	3148	3929	2053	5016
ENSG00000125772	GPCPD1	3345	4194	4035	3782	4349	4644	3115	2704	3707	2884	3003	3599	3401	3797	2698	2701	4278	5183	4283	3026	4314	7116	4509	7697	5318	3514	4825	5966	4106	3731	3408	7187	2921	9499
ENSG00000163714	U2SURP	3341	4179	3041	2898	3844	3486	2442	3529	2440	2351	2286	2855	2594	3057	2516	2648	3161	2733	2278	2411	2660	2499	2577	2330	3271	3238	2852	3331	2896	2309	2390	1737	2162	2898
ENSG00000114867	EIF4G1	3337	3858	3171	3825	3445	3389	3311	3935	3734	3462	3829	2757	2679	2701	2446	2811	2968	4211	6018	2587	2860	3178	3406	3792	3022	3363	2936	3195	2797	2402	2621	3078	3065	4133
ENSG00000054118	THRAP3	3330	4183	3036	2865	3575	3257	2393	3683	2813	2705	2886	3026	2834	3027	2466	2786	3247	3402	4071	2565	2741	2334	2588	2714	3358	2874	2712	2633	3389	2534	2320	2009	2324	2985
ENSG00000143761	ARF1	3327	4160	3393	3991	3642	3290	3245	4224	3552	3103	3341	3054	3443	2722	2564	2877	3361	7479	8171	2950	3919	4132	4709	4951	3417	3230	3157	3309	3036	2601	2686	6138	3051	6501
ENSG00000055208	TAB2	3326	3259	2621	2700	3468	2917	2284	3534	2332	2170	1925	2102	2413	2247	2418	2521	2495	3777	2463	2115	2493	2501	2494	2443	3167	2647	2670	3007	2706	2175	2355	2808	2243	2984
ENSG00000138795	LEF1	3321	3084	2092	4337	4194	2308	3524	2660	2073	1711	1539	1512	1616	1184	2660	2446	1256	2916	2021	2122	2724	2045	2002	746	2228	3319	1728	2538	1700	1777	1808	466	1845	1337
ENSG00000118922	KLF12	3318	6238	3903	3401	3880	3605	2967	4899	3394	3140	2714	4162	3491	3681	3945	3966	3922	2185	2210	3102	3156	1608	1841	845	3116	3467	2913	2929	3145	2703	2759	555	2579	1134
ENSG00000111144	LTA4H	3318	1814	2218	2129	2098	2929	1837	2105	1997	1861	2542	1619	3688	1630	1779	1600	2247	6136	6621	2454	3237	7110	4334	6933	3289	1340	2218	4093	3247	2827	2418	4276	1974	4915
ENSG00000051523	CYBA	3310	4680	3525	3852	4177	3516	3127	3626	4219	3534	3713	3880	3387	3177	2934	3425	4056	4997	10987	3246	3347	5275	4712	6607	4481	4240	3476	3871	3752	3168	3824	3619	2709	5830
ENSG00000185787	MORF4L1	3310	3573	2959	3567	3749	3464	2535	3288	2495	2373	2496	2903	2476	2840	2483	2714	3128	3538	2889	1793	3099	3047	2394	2788	2955	2597	2747	3058	2628	2006	2050	3345	1861	3327
ENSG00000196576	PLXNB2	3307	1943	3274	3469	3386	3923	3663	3345	5683	3315	3815	2532	3605	2304	2333	2487	2515	4206	11950	2712	3406	5898	5121	5069	3996	3470	3730	5365	2396	2173	3784	5275	2025	6382
ENSG00000080345	RIF1	3306	4161	2853	2584	3567	3516	2492	3359	2579	2534	2437	2953	2789	2868	2678	2640	2790	2424	1954	2516	2845	2674	3200	2501	3569	3490	3017	3315	3007	2655	2757	1552	2440	2484
ENSG00000168610	STAT3	3298	4853	3844	3715	3811	3604	3057	3795	3751	3087	3259	3568	3538	3004	2906	2939	3249	5327	7505	2659	3222	4968	5279	5149	3767	2999	3459	3603	2712	2731	3082	3848	2882	5563
ENSG00000182718	ANXA2	3297	2889	3181	2175	3423	4006	2228	3220	3387	2771	2740	2962	2993	3027	2509	2500	3234	4723	6317	2333	3608	5048	3038	7189	3929	3733	3919	3681	3984	2228	2639	4191	2201	5665
ENSG00000127334	DYRK2	3296	4934	3053	3074	3274	2778	2866	3902	2674	2487	2519	2810	2819	2838	2738	3267	2609	1661	1783	2548	2654	1939	1813	1074	2627	3120	2214	2531	2340	1975	2326	534	2333	1073
ENSG00000110955	ATP5F1B	3295	4142	3449	2783	3332	3138	2729	3291	3415	2543	2574	2786	3312	2866	2671	2895	3185	4203	5739	2669	3984	4002	3330	3410	3252	3292	3184	3954	3090	2350	2823	3498	2653	4773
ENSG00000198961	PJA2	3295	3971	3120	2843	3696	3716	2529	3813	2636	2595	2666	3166	3131	2989	2855	2616	3492	3867	3353	2474	3241	3717	3426	4097	3549	3288	3086	3429	3420	2499	2669	2900	2197	3813
ENSG00000140396	NCOA2	3292	4011	3192	3055	3377	3598	2466	3566	3069	2720	2894	3095	3174	3013	2733	2635	3328	3634	3492	2577	3168	2917	3528	2832	3503	2829	3425	3316	3081	2668	2559	3313	2461	3879
ENSG00000115085	ZAP70	3290	6644	3850	4195	3957	3618	3995	3898	4467	3805	4115	4338	3954	3920	3923	4529	3360	2198	6257	4050	3852	2411	2391	879	2773	3375	2909	3429	2463	3034	4369	683	3545	1349
ENSG00000152495	CAMK4	3288	3039	2410	3192	3102	2177	3027	2530	1962	1688	1298	1484	1871	1787	2462	2338	1433	1972	1549	1864	2594	1351	1353	507	2083	3149	1562	2380	1749	1420	1549	367	1964	879
ENSG00000058272	PPP1R12A	3285	4292	3236	3050	4075	4296	2499	3720	3100	2890	3152	3673	3254	3798	2923	2914	3569	3342	2187	2624	3006	2944	3459	3968	4011	3433	3621	3490	3715	3245	2826	2252	2357	3688
ENSG00000275052	PPP4R3B	3285	4111	2813	2736	3411	3345	2530	3443	2726	2644	2509	3027	2691	2860	2642	2591	2909	2652	2120	2438	2833	2814	2717	2864	3452	3199	2932	3190	3151	2365	2602	2023	2164	2852
ENSG00000145416	MARCH1	3283	1738	2870	1478	3607	3595	1986	2622	2512	2410	2045	2085	2467	2114	2149	1732	2726	4306	2846	2204	3173	5463	3834	7282	5357	3775	4321	4606	5210	2396	2442	3699	2377	5491
ENSG00000105483	CARD8	3277	4201	2988	3252	3381	2933	2535	3130	3128	2457	2793	2924	2561	2592	2832	2986	3038	2692	2507	3327	2689	3175	2946	3081	2869	3608	2670	3330	2831	2710	3657	2106	2468	2160
ENSG00000110047	EHD1	3272	5839	3697	3824	3054	2799	3265	3951	3956	3207	2886	2866	3374	2812	2854	3105	2672	2966	6159	3171	2976	2835	3701	2064	2518	2924	2600	2612	2504	2098	2959	1864	3231	3354
ENSG00000010818	HIVEP2	3270	3933	2815	3644	3154	2575	2785	3643	2842	2533	1817	2020	2453	2239	2771	2936	2425	1925	2665	2205	2306	1490	1579	1061	2803	2912	2082	2134	2313	1621	1766	693	2519	1362
ENSG00000182095	TNRC18	3269	4721	3905	4809	3963	4096	4087	4027	5203	4185	4714	3505	3466	2645	2690	3568	3681	4062	9983	3328	3096	4788	5214	4209	3754	3441	3722	4197	2897	2830	3874	3689	3200	5306
ENSG00000175073	VCPIP1	3266	5206	3287	2492	3337	3313	2373	3870	3064	2654	2769	3601	3198	3222	2833	2907	3118	2434	3029	2545	2682	3165	3071	3046	3388	3052	2836	3410	2812	2532	2660	1703	2323	2836
ENSG00000101191	DIDO1	3260	4225	3178	3511	3423	3172	3057	3288	3408	2969	2853	2620	2909	2841	2851	3146	2613	2022	3576	2704	2655	2468	2684	2030	3186	3002	2556	2988	2691	2255	2876	1364	2807	2013
ENSG00000160593	JAML	3259	2886	3851	3669	4037	4075	3151	2321	3407	3031	3169	2473	3615	2353	2767	2506	3054	5110	6057	3847	4169	6170	4529	8552	5337	4641	4425	5934	4327	3480	4560	5458	3407	9089
ENSG00000172081	MOB3A	3257	4019	3146	4775	3295	3456	3187	4178	3935	3272	4176	3001	2797	2387	2207	2909	3082	3186	5358	2639	2482	3220	3244	3640	2768	3182	2829	2908	2608	2256	2829	2742	2360	3571
ENSG00000123104	ITPR2	3257	3950	3468	2974	3693	4035	2770	3173	3085	2657	2831	3306	3107	2849	2945	2909	3260	4200	3872	2763	3279	3821	3787	3306	4300	3281	3380	3513	3458	3026	3075	3308	2857	4433
ENSG00000105323	HNRNPUL1	3253	4022	2943	3850	3513	3306	3078	4333	3387	3426	3585	3131	2729	2895	2626	2886	3232	3750	5483	2725	2607	2678	2972	2955	3245	3452	2778	2837	3132	2543	2362	2294	2589	3439
ENSG00000159658	EFCAB14	3245	4353	3004	2780	3268	3107	2587	3711	2952	2747	2752	3181	2772	2849	2464	2584	2901	2728	3540	2430	2342	2466	2709	2754	2839	3030	2439	2805	2691	2236	2418	1765	2397	2952
ENSG00000180628	PCGF5	3241	3677	2581	2320	3222	2548	2657	3776	2305	2062	1858	2684	2578	2212	2519	2274	2378	4291	2436	2164	3918	3734	3868	2154	3031	2926	2559	2671	2908	2795	2534	4888	2293	3155
ENSG00000082153	BZW1	3241	4899	3352	3134	3524	3789	2519	4036	2875	2624	2888	3336	2998	3315	2723	2798	4027	3487	3417	2047	2907	3174	2506	2733	2933	2535	2829	3390	2781	2311	2201	2810	2009	3563
ENSG00000104852	SNRNP70	3239	4018	3071	3226	3693	2878	2812	2359	3005	2656	2600	2214	2321	2285	2361	3275	2409	2167	4075	2452	2506	1896	1764	1862	2860	2914	2672	2769	2604	1961	2673	1606	2904	1857
ENSG00000134900	TPP2	3235	4411	3193	3120	3887	3286	2869	3296	2767	2452	2453	2696	2811	2757	2763	2872	3006	2988	2837	2823	2908	2778	2765	2185	3079	3555	2767	3267	2888	2347	2436	2063	2695	2978
ENSG00000145012	LPP	3235	4324	3189	2914	3571	4109	2564	3624	3190	2812	3354	3585	3005	3238	2881	2820	3499	3514	3838	2619	3476	3764	3225	3218	3992	3111	3826	3987	3514	2972	3515	3209	2323	4091
ENSG00000125740	FOSB	3233	4142	6775	11244	5967	5046	4954	3981	3496	4074	4727	1728	3127	2604	1318	3493	6686	1999	970	1017	1604	2312	4130	1534	176	1298	1044	798	653	250	700	5829	2018	1786
ENSG00000110395	CBL	3231	3209	3114	4017	3462	3743	3421	3745	3605	3431	3227	2646	3382	2700	2498	2763	2735	4109	4718	2878	3379	4202	4982	4708	3767	3791	3580	4288	3348	2568	3444	3168	3039	5006
ENSG00000186469	GNG2	3230	5129	3183	3496	3888	3897	2322	4859	3018	2668	3288	4271	3481	4127	2885	2887	4269	2504	2711	2412	2468	1789	2097	1802	2489	2509	2584	2336	2646	2883	2812	1454	1824	2947
ENSG00000173064	HECTD4	3230	4075	3548	3162	3556	3529	3203	3062	3864	3092	3019	2913	2872	2674	2930	3234	3028	3375	4248	3059	2961	3232	3401	2534	3972	2791	3837	3249	3758	3085	3032	3315	2888	3191
ENSG00000198851	CD3E	3228	3233	2842	3429	2849	2529	2344	3168	3140	3117	2912	2411	2396	2328	2686	2783	1594	2263	2815	2699	2056	1440	1680	633	1550	3128	1671	2034	1903	1767	2029	302	2328	809
ENSG00000101439	CST3	3225	1831	2890	3221	4195	2873	2387	4737	4547	4095	2748	2101	2494	2693	2375	1232	3552	5419	9298	2367	3238	6648	4532	6661	3791	4598	3293	3774	3819	2350	2743	5153	1979	5514
ENSG00000196498	NCOR2	3224	3024	3154	4169	3545	3780	3209	4215	4274	3716	4127	2886	2828	2448	2471	2968	2924	4712	7070	2563	2779	3505	2970	3976	3066	3421	3430	3234	3044	2885	2887	3341	2939	4240
ENSG00000179218	CALR	3218	5243	3388	3314	3761	2706	2954	4044	3293	2922	3144	3052	3104	3200	2945	2947	3118	3747	6456	3116	3484	3726	2679	4531	3156	3137	2871	3241	3264	2602	2712	2089	3107	2797
ENSG00000109452	INPP4B	3215	3183	2508	1628	2983	2410	2018	2809	2151	1579	1126	1362	2099	2113	2830	2536	1771	1719	1818	1409	2625	1169	1174	723	2600	2470	2246	2802	1931	1612	1792	561	2213	1122
ENSG00000127084	FGD3	3209	4349	3510	4206	3948	3582	3859	3367	4165	3126	3508	3018	3258	2761	3149	3622	2829	2686	5580	3261	3216	3226	3476	2778	3369	3531	3081	3587	2788	2619	3725	2027	3227	3160
ENSG00000186174	BCL9L	3208	4268	3844	4725	3249	2818	3600	4078	3609	3199	3790	3316	2737	2336	2540	3156	2649	1858	2911	2866	2282	1286	1734	932	1784	3055	1937	1986	2176	3084	2701	575	2627	988
ENSG00000108424	KPNB1	3205	4250	2864	3244	3397	3326	2815	3356	3166	2779	2853	2774	2809	3054	2663	2757	2766	2633	3224	2795	3039	2729	3374	2980	3295	3382	2883	3241	3015	2344	2765	1832	2508	2999
ENSG00000126012	KDM5C	3201	4592	3564	3760	3586	1945	3168	3558	2162	1901	1858	1657	1758	2428	2786	3269	2649	1874	4918	1635	2730	1922	2878	1568	1953	1813	3047	1962	1650	1327	2833	2235	1764	1994
ENSG00000067167	TRAM1	3199	3527	2789	2417	3016	3047	2171	3601	2288	2242	2214	2706	2844	2700	2409	2451	2863	2974	2272	2251	3062	2813	2806	2564	4641	2846	2581	2886	3122	1922	2237	2310	2119	2935
ENSG00000110075	PPP6R3	3199	3976	3073	2876	3685	3719	2562	3160	2822	2567	2585	3174	2867	3142	2880	2706	3129	3342	3075	2705	2966	2886	2739	2543	3490	2973	3327	3301	3271	2741	2823	2214	2509	3292
ENSG00000166783	MARF1	3198	3477	2933	3294	3360	3209	2634	3238	3007	2694	2588	2644	2585	2544	2675	2577	2833	3791	2793	2738	3113	3076	3313	2743	3537	3369	2846	2787	3051	3452	2924	5002	2682	2588
ENSG00000187555	USP7	3195	3977	2943	3498	3437	3307	2616	3450	2907	2922	2797	2794	2566	2723	2322	2573	2858	3250	2897	2404	2464	2271	2281	2549	2979	2922	2789	2832	3077	2470	2519	2434	2283	3193
ENSG00000181222	POLR2A	3192	4659	3494	4075	3458	3336	3529	4504	4149	3412	3573	2966	2902	2587	2387	3157	3267	2973	5859	2662	2333	2729	3186	2148	2796	3259	2574	2962	2505	2319	2946	2118	2840	3001
ENSG00000135677	GNS	3189	3143	3288	3094	3670	3717	3053	3875	3585	3270	3436	2880	3185	2730	2450	2559	3236	6884	7594	2415	3204	9400	5394	7401	3868	3401	4029	4592	2768	2685	3317	4772	2500	8728
ENSG00000064666	CNN2	3189	4464	3261	4172	2984	2795	3660	3659	3983	3006	2718	2099	2709	2293	2478	2706	2308	3552	5715	2265	2795	3081	4407	2545	3006	3570	2528	2961	2969	2462	2569	2207	2873	5141
ENSG00000118564	FBXL5	3180	3344	3591	2850	3771	4468	2521	3282	3138	2682	2964	3132	3671	3100	2996	2609	3387	5142	6126	3070	4355	6502	4876	8230	5087	3843	4608	6338	3956	3245	3576	4875	2458	8437
ENSG00000109606	DHX15	3180	4064	3023	2705	3339	3279	2485	3101	2668	2461	2322	2803	2741	2751	2585	2590	2849	3015	3218	2143	3075	2990	2714	2358	3262	2908	2898	3461	2998	2316	2310	1868	2108	3532
ENSG00000163162	RNF149	3179	3975	3102	3390	3698	3924	2464	3022	2993	2832	2972	3248	3294	3081	3169	2440	3873	5735	6581	2763	3815	6960	4525	6320	4288	3595	4302	4472	2986	3406	3679	5963	2508	8036
ENSG00000077549	CAPZB	3177	3890	2952	3208	3529	3109	2917	3951	3526	3107	3054	2943	2957	2754	2704	2586	2805	5024	7143	2597	3309	4416	3859	3916	3559	3249	2935	3285	3012	2597	2623	3342	2409	4364
ENSG00000145703	IQGAP2	3176	5625	4235	4619	4339	5653	3441	5154	3742	3311	4304	5179	3918	4987	3894	3380	5385	5232	5469	3589	3637	4344	4200	5171	4442	3617	4632	4732	3898	3981	3875	4591	3025	4502
ENSG00000135821	GLUL	3174	4475	3629	4244	4528	3062	2440	3472	3403	2576	3028	3423	3403	3146	2306	2395	5318	11606	12029	2359	5643	8998	5552	7819	3773	3471	3963	3721	2850	4297	2893	13064	2972	9505
ENSG00000185650	ZFP36L1	3174	2760	2418	3508	3704	2825	2749	4099	3195	3249	3585	2473	2134	2120	1704	2145	3295	6350	3430	2269	2393	3134	2212	4864	2878	3491	2067	2546	3291	1890	2276	3330	2244	3119
ENSG00000197386	HTT	3168	4611	3529	3478	3566	3845	3364	3595	4045	3301	3375	3271	3189	3003	3028	3203	2960	3312	5379	2961	3089	3841	3457	3047	3679	3216	3380	3483	2922	2658	3453	2862	3143	4095
ENSG00000148730	EIF4EBP2	3166	4337	3281	3216	3509	3475	2807	3973	3190	3143	3455	3365	3071	3195	2687	2771	3168	3718	4280	2918	2975	3288	3872	3900	3084	3193	2982	3462	2976	2795	2947	2532	2549	3694
ENSG00000145779	TNFAIP8	3165	3615	2884	2783	3353	2793	2675	3243	2436	2331	2181	2301	2646	2461	2634	2745	2382	2085	2209	2332	2773	2397	2897	2033	3493	3387	2721	2905	3312	2045	2400	1358	2349	2076
ENSG00000141480	ARRB2	3164	2960	2933	3784	3736	3677	2785	2882	3474	3224	3264	2801	2890	2939	2566	2569	3229	5180	8449	2703	3530	4315	3942	5089	3645	3356	3614	3671	3082	2646	3290	4524	2247	5921
ENSG00000011304	PTBP1	3164	3653	2847	3857	3333	2948	2834	3567	3233	2753	3098	2667	2518	2339	2417	2727	2756	3715	5624	2354	2713	2503	2915	2533	2664	2696	2546	2715	2322	1952	2411	2281	2452	3325
ENSG00000163947	ARHGEF3	3158	4240	2802	2536	3110	3224	2582	3296	2773	2647	2654	3358	3014	3570	2771	2499	2711	1920	2800	2561	2597	2533	2212	1803	2883	2928	2511	2577	2347	2492	2854	1160	2182	1814
ENSG00000024048	UBR2	3152	5072	3443	3257	3547	3739	2836	3113	3136	2874	3059	3577	3402	3305	3014	2973	3393	3386	3504	3010	3607	3969	3424	3300	4392	3190	3600	3730	3478	3508	3442	3762	2585	3553
ENSG00000169756	LIMS1	3151	3412	3358	3094	4459	2840	3472	4698	2756	2423	2022	1995	2978	1839	2431	1918	2446	10425	4178	2877	4552	6198	7637	5059	3652	3421	3111	2408	3061	2317	3568	11443	3011	5678
ENSG00000211772	TRBC2	3149	2092	2304	2767	2456	1480	1543	1922	2150	1926	1836	1488	2035	2153	2294	2345	1701	1597	2922	1955	2027	1320	1325	527	1681	2225	991	1642	1965	1440	939	259	1913	580
ENSG00000129675	ARHGEF6	3145	4327	3236	2840	3514	3449	2542	3364	2699	2592	2426	2799	2936	2763	2679	2567	2885	2833	3793	2397	3203	2895	3164	2655	3340	2735	3044	3367	2751	2292	2577	1977	2235	3776
ENSG00000072364	AFF4	3141	3640	2745	2576	3520	3320	2415	3136	2408	2523	2453	2676	2464	2682	2537	2365	2807	3209	2804	2278	2481	2654	2662	3044	3312	2947	2877	2985	3220	2457	2384	2017	2214	3209
ENSG00000085832	EPS15	3140	4637	3231	2565	3328	3855	2433	3385	3012	2931	2816	3291	3392	3493	2980	2818	3377	3173	3534	2518	3171	3335	3151	3138	4049	3170	3441	3457	3558	2767	2841	2603	2565	3475
ENSG00000128815	WDFY4	3138	1973	3602	2219	2962	2603	3051	2310	3152	2584	2707	1566	2189	1611	2143	2334	2226	1920	4170	2236	2237	2618	2432	2599	5046	2524	3829	3213	4234	1379	2425	2425	2443	3327
ENSG00000006459	KDM7A	3137	3697	3050	2802	3703	3781	2522	3022	2575	2277	2421	2848	2774	2537	2441	2233	2977	3930	2939	2550	3659	4485	3754	4015	3867	3453	3289	4068	3384	2638	2631	3745	2157	4046
ENSG00000010610	CD4	3130	2842	2862	3032	2910	2847	3091	3279	3943	3251	2938	1855	2515	1366	2185	2549	2287	2595	6577	2615	2534	2480	2511	2556	2909	2841	2422	3197	2209	1592	2100	2235	2107	3083
ENSG00000053254	FOXN3	3129	4354	2929	3405	3484	3650	2647	3923	3028	2783	3121	3729	2905	3264	2759	2554	3203	3050	3848	2268	2734	2289	2811	2362	3376	2888	2879	3434	3061	2438	2601	1969	1962	3208
ENSG00000075884	ARHGAP15	3127	3683	2855	2611	3322	3025	2420	2866	2439	2114	2055	2338	2361	2445	3147	2804	2553	2305	2322	2171	2604	2135	2434	1614	3067	3133	2794	3102	3081	2188	2146	1187	2298	2294
ENSG00000147274	RBMX	3124	3810	2706	2866	3405	2820	2422	3049	2368	2478	2253	2428	2427	2544	2411	2516	2633	2619	2279	2517	2678	2118	2136	2077	2818	3415	2519	2926	3119	2031	2294	1394	2126	2314
ENSG00000167996	FTH1	3123	2166	2358	5338	4955	3783	2968	3921	2523	3103	2663	2319	2152	2473	1661	1813	5509	9544	6372	1892	3719	3076	2995	5012	1852	2803	1933	1687	4076	2884	1708	9731	2087	3889
ENSG00000169813	HNRNPF	3118	4324	3251	2812	3246	2982	2655	3691	3081	2729	2695	2867	3001	2825	2642	2982	2871	3329	4437	2700	3142	2948	3389	3277	3195	3026	2658	2952	2704	2274	2664	1899	2786	3733
ENSG00000175115	PACS1	3112	3897	2659	3976	3298	2845	3462	3587	3234	3172	2935	2454	2305	2202	2655	2903	2627	2612	4512	2556	2374	2041	2139	1379	2955	3041	2523	2342	2686	2133	2712	1379	2738	2159
ENSG00000163840	DTX3L	3107	3608	2676	1942	2963	2367	1836	3238	2581	2119	2065	2967	2321	2537	2037	1898	1976	2323	2505	1694	2238	3852	3338	2593	2406	3306	2606	2742	2031	2057	2149	1635	1864	2234
ENSG00000134313	KIDINS220	3107	3719	2986	2545	3404	3670	2213	3320	2750	2339	2563	2899	2794	2897	2592	2524	2951	3513	3198	2456	3000	3460	3661	4109	3299	2999	3070	3247	2967	2766	2552	3136	2259	3823
ENSG00000009790	TRAF3IP3	3106	3810	3169	2989	3437	3223	2892	2609	3489	2341	2569	2320	2817	2888	2674	2945	2256	1795	2712	3656	3299	2282	2478	2110	3166	4316	2601	3121	3138	2723	3513	1231	3465	1850
ENSG00000048828	FAM120A	3105	3678	3161	3160	3478	3498	3018	3308	3635	2940	3264	3044	2981	2860	2645	2696	3001	3719	4592	2694	2770	3347	3438	3804	3779	3205	3072	3407	2858	2482	2867	2907	2477	4587
ENSG00000205268	PDE7A	3102	3472	2999	3141	3188	2837	3149	2680	2519	2215	2200	2244	2394	2279	2304	2588	2096	1616	1701	2598	2672	1956	2090	1083	3355	3161	2376	2465	2735	1735	2289	890	2741	1356
ENSG00000115875	SRSF7	3100	4554	2916	2958	3176	3159	2085	2871	2394	1938	2169	2410	2592	2971	2421	2887	2720	2629	2255	1844	2147	1774	1828	1605	2086	2426	2031	2227	2538	1732	1995	1417	2105	2337
ENSG00000189067	LITAF	3097	6874	3858	3914	3533	3474	2904	4041	3114	2883	3883	4719	3442	4273	2863	3156	4706	3943	4515	3061	2635	2761	3011	3058	2588	2630	2658	2311	2687	2851	2990	1782	2197	4016
ENSG00000143515	ATP8B2	3096	4505	2801	3015	3001	2456	3133	2998	3321	2670	2156	2206	2415	2246	2804	3147	2094	2062	4042	2610	2443	1991	1840	641	2328	3115	2157	2687	1997	1767	2808	555	3252	1206
ENSG00000069275	NUCKS1	3092	4085	2717	2805	3426	2841	2247	4021	2717	2576	2675	3027	2624	3075	2629	2398	2997	2180	2181	2297	2595	2023	2301	1483	2849	3114	2121	2612	2753	2171	2081	1041	1954	1984
ENSG00000135316	SYNCRIP	3085	3479	2542	2768	3263	3184	2466	3510	2506	2542	2566	2721	2357	2831	2397	2274	2920	2547	1925	2056	2789	2458	2550	2288	3042	3147	2607	3282	3043	2321	2255	1885	2168	2569
ENSG00000167460	TPM4	3083	4249	3712	3270	4265	3393	3103	4249	3542	2839	2765	2805	4038	2478	2590	2112	3541	12300	8704	3471	5417	7363	6976	6581	4172	4049	4011	3813	3677	2931	4025	11412	3665	9277
ENSG00000213445	SIPA1	3082	6226	3672	4222	3239	2998	3614	3775	4416	2874	3619	2833	3280	2799	2944	3845	3352	3015	8497	3368	2887	3586	3270	2339	3228	2778	2926	3093	2513	2323	3232	1678	2946	3633
ENSG00000044574	HSPA5	3081	4986	2968	3390	3511	2967	2489	4139	2612	2690	3206	2868	2802	2780	2305	2817	3838	3830	5203	2609	2822	2848	2430	4732	2335	2718	2639	2762	2905	2382	2331	2330	3048	3258
ENSG00000142864	SERBP1	3077	3609	2545	2520	3299	3109	2336	3554	2469	2365	2418	2777	2499	2670	2421	2312	2934	3136	2381	2339	2632	2563	2682	2978	2902	3282	2437	2794	3003	2456	2373	2115	2197	2755
ENSG00000139746	RBM26	3075	3448	2553	2529	3566	2958	2487	2581	2365	2230	2181	2439	2231	2617	2457	2418	2555	2144	1564	2435	2526	2135	2491	2199	3330	3273	2700	2839	3232	2227	2318	1300	2326	2217
ENSG00000122545	SEPT7	3075	4189	2937	2766	3567	3625	2343	3676	2465	2594	2727	3315	2727	3221	2709	2572	3230	3367	2068	2404	2921	2515	2515	2650	3081	2913	2663	2632	3297	2548	2519	2463	2120	2589
ENSG00000196323	ZBTB44	3070	5073	3023	2664	3200	3047	2331	3813	2645	2684	2772	3785	2987	2997	2683	2764	3310	2299	2650	2723	2385	2389	2307	1686	2874	2619	2402	2725	2578	2394	2440	1468	1933	2029
ENSG00000104964	AES	3069	3233	2387	3036	3362	2527	2415	3522	2854	2749	2818	2552	1995	2790	2258	2581	2600	2142	3627	2074	1971	1265	1621	1555	2120	3244	2050	1936	2864	2139	1888	898	2082	1223
ENSG00000119900	OGFRL1	3069	2552	3224	2825	3521	4126	2394	3226	2580	2819	2659	2841	3128	2653	2369	2313	3376	3665	3458	2939	3356	4157	3590	6248	5282	3732	4257	5085	3995	2424	2921	3379	2092	6026
ENSG00000188529	SRSF10	3069	3828	2814	2949	3450	2991	2262	3309	2320	2165	2018	2569	2365	2676	2344	2585	2670	2471	2222	1910	2520	1996	1848	1718	2738	2540	2491	2833	2856	1864	2007	1518	1832	2207
ENSG00000153914	SREK1	3062	3544	2930	3900	3554	3568	2430	2834	2415	2207	2286	2653	2436	2873	2382	2586	3116	3181	2536	2060	2730	2810	2467	2239	3461	2610	3147	3733	2885	2209	2151	2776	1860	3759
ENSG00000137497	NUMA1	3059	4179	2910	3657	3535	2991	3076	3657	3417	2918	3065	2709	2857	2317	2524	2875	2837	2625	4342	2682	2533	2376	2755	2095	2916	3084	2671	2627	2625	2173	2808	1382	2677	2349
ENSG00000106780	MEGF9	3052	2880	3459	3771	3635	3802	2707	3366	3095	2644	3251	2910	3478	2843	2377	2438	3346	7030	7505	2709	3157	7139	4930	9780	4789	2771	3816	5605	3268	2926	3659	5599	2244	9845
ENSG00000170759	KIF5B	3050	3515	2814	2641	3364	3046	2078	3362	2286	2216	2433	2985	2480	2646	2284	2334	3040	3446	2833	2169	2580	2958	3147	3697	3066	2938	2744	3229	2789	2229	2342	2425	1915	3591
ENSG00000115020	PIKFYVE	3043	3734	3175	2615	3404	3445	2652	3024	2977	2526	2501	2638	2826	2679	2495	2347	2947	2482	2839	2641	2930	3097	3107	2602	3659	3150	3313	3371	3356	2613	2950	2277	2520	3184
ENSG00000100351	GRAP2	3042	4003	3223	3813	3859	2842	3796	4424	3471	2505	2356	2688	3419	2694	2929	2724	2018	6468	6172	4068	5964	4674	5861	2912	3033	3381	2771	2265	2676	2487	3899	7035	3187	3440
ENSG00000122218	COPA	3038	4205	3486	2714	3372	3581	2731	3300	3254	2614	2913	3021	3313	2796	2685	2826	3124	4223	6371	2898	3536	4612	4026	4400	3652	3197	3396	3993	2917	2692	3199	3626	2803	5670
ENSG00000096060	FKBP5	3027	3773	3266	2527	4657	3115	2453	3644	2679	2963	3417	2550	2139	2479	3544	2452	3102	7549	3991	1514	2662	3719	3176	8264	2824	4356	4099	3826	3797	3286	2159	4499	3008	5928
ENSG00000277734	TRAC	3025	3285	2410	2671	2281	1605	2096	2645	2070	1924	1866	1612	2016	2221	2395	2412	1458	1369	2160	2249	2010	1035	1294	494	1555	2531	1604	1708	1818	1247	1628	262	2186	526
ENSG00000147140	NONO	3025	3463	2794	3237	3236	2947	2457	3174	2755	2584	2791	2541	2447	2517	2258	2561	2721	3036	4137	2121	2511	2299	2290	2361	2531	2961	2480	2698	2804	2177	2233	1972	2146	3073
ENSG00000124406	ATP8A1	3024	6930	3260	2769	3307	4110	3075	3916	2692	2386	2541	3934	2675	3906	2764	2719	3781	2805	2927	2593	2569	2303	4330	1640	3070	2806	2531	2388	2657	2744	2551	1246	2101	2206
ENSG00000114942	EEF1B2	3023	4026	2499	2878	3181	2213	2865	2287	2512	2224	2024	2085	2420	2360	2591	2613	2449	2727	3366	2677	3066	2077	1980	2259	3011	2753	1993	2465	3100	1733	1768	1204	2491	2766
ENSG00000135048	CEMIP2	3015	6145	3293	2809	3716	3435	2439	3253	2416	1984	2885	4583	2681	2865	2883	2612	5007	4038	5606	2445	2791	3916	3597	4181	3570	2653	3807	2602	3006	2842	3218	2366	1940	3612
ENSG00000172534	HCFC1	3013	3368	2759	4055	3162	2652	3194	4033	3340	3160	3275	2420	2282	2266	1859	2828	2442	3566	5255	2277	2173	2417	2771	2176	2304	2644	2378	2415	2161	2190	2146	2027	2571	3055
ENSG00000138757	G3BP2	3013	3692	2749	2976	3057	2736	2380	3244	2460	2313	2301	2482	2658	2430	2436	2233	2758	3848	2847	2022	2718	3039	2804	2216	2728	2541	2659	2579	2404	1932	2136	2969	2127	2977
ENSG00000169057	MECP2	3005	4057	2843	3142	2989	2920	2448	3327	2799	2818	2682	2855	2601	2925	2723	2797	2681	2416	3768	2399	2523	2113	2199	1582	2689	2960	2429	2509	2458	2401	2701	1725	2583	2121
ENSG00000125753	VASP	3001	3593	2655	3811	3331	3262	3038	3508	4172	2941	3251	2580	3123	2570	2268	2702	2623	4782	8487	2582	3452	4895	4637	5112	3131	3097	3250	3890	2696	2179	2534	3628	2150	5337
ENSG00000114439	BBX	2994	3981	2962	2602	3074	2991	2237	3202	2216	2285	2163	2759	2590	2907	2601	2573	2671	2387	2170	2018	2485	1942	1932	1807	3052	2443	2603	2566	2779	2176	1948	1277	1869	1992
ENSG00000170348	TMED10	2992	4020	2929	2434	3130	2888	2198	3887	2528	2524	2679	2938	2921	2535	2195	2521	3025	2569	3093	2372	2382	2896	2471	2610	2388	2713	2502	2651	2755	1911	2257	1665	2256	2555
ENSG00000061987	MON2	2991	3898	2890	2657	3426	3643	2677	2902	2905	2517	2626	2793	2838	2886	2775	2821	3073	2374	2134	2786	3047	2877	3076	2609	3622	3224	3108	3492	3269	2536	3117	1970	2671	3223
ENSG00000139641	ESYT1	2988	4328	2771	3415	3020	2502	3319	3727	3484	2976	2851	2460	2629	2475	2708	2985	2436	2099	4796	2814	2546	2265	2404	1126	2826	3040	2240	2634	2438	1992	2811	1007	2675	1509
ENSG00000153250	RBMS1	2987	3530	2812	2636	3473	3467	2426	3026	2304	2400	2460	2691	2608	2645	2610	2537	2746	3736	3220	1971	2656	3566	2908	4134	2941	3148	3046	3389	2794	2526	2184	2346	1980	4229
ENSG00000155313	USP25	2986	3446	2795	2614	3301	3750	2411	2838	2701	2366	2574	3010	2689	3111	2607	2426	2889	2632	2464	2082	2926	3036	2704	2683	3604	3055	3143	3458	2853	2600	2210	2118	2016	3080
ENSG00000164308	ERAP2	2980	1666	2544	877	4857	1174	2151	2939	2362	2163	2045	2668	4115	2566	2390	962	3827	824	3318	1983	1119	1992	848	1341	4042	4154	2233	3703	2397	2071	3285	1370	3076	593
ENSG00000173757	STAT5B	2980	4866	3299	3794	3415	3006	3117	3393	3354	2820	2587	2539	3168	2759	3158	3214	2663	2981	5470	2936	2967	3446	3155	2865	3351	3215	2961	3142	2651	2368	3016	2072	2828	3379
ENSG00000179820	MYADM	2979	2483	3026	6789	3239	3346	2636	3361	2820	2519	3172	2119	1726	2271	1407	2288	3670	3281	5460	1606	1307	4014	2313	3902	1970	1673	1907	1399	1556	1051	1300	3264	1021	2789
ENSG00000128989	ARPP19	2978	4028	2780	2421	3085	2754	2091	3540	2381	2325	2182	2835	2508	2757	2330	2257	2750	2785	2212	2154	2347	2571	2609	2233	2692	2537	2320	2688	2494	1798	2154	2131	2000	2789
ENSG00000150681	RGS18	2977	3278	3143	4321	5417	2738	3045	4513	2631	2298	2454	2401	3826	1756	2525	2947	2335	8828	2533	3597	8220	8099	8372	6662	4205	3115	2327	2757	4758	1771	4835	15013	2884	4942
ENSG00000103335	PIEZO1	2964	4709	3728	3634	3015	3305	3807	3246	4835	3273	3852	2716	3509	2400	3057	3618	2641	2441	5590	3136	3017	2825	2871	2235	3040	3122	3508	3825	2494	2055	3710	2069	3479	2792
ENSG00000182899	RPL35A	2963	2463	1940	2646	2986	2298	1902	2287	1764	2115	2030	2122	1537	2314	1796	1761	2085	2991	2018	1613	2083	1398	1345	2381	2191	3081	1678	1866	3082	1802	1429	1723	1569	2008
ENSG00000122359	ANXA11	2962	4100	2985	3605	3368	3334	2904	3415	3238	3080	3167	2714	2611	2375	2797	2797	2715	3088	5379	2477	2606	2881	3324	2973	3156	3093	3023	3004	2863	2361	2560	2258	2665	3504
ENSG00000167258	CDK12	2959	3611	2691	2918	3190	3139	2455	3141	2670	2512	2647	2573	2525	2587	2429	2556	2455	2890	2849	2206	2540	2122	2435	2235	2915	2724	2496	2651	2700	2433	2385	1884	2380	2522
ENSG00000172493	AFF1	2958	3492	2831	3054	3008	3212	2657	3519	2687	2373	2772	2726	2234	2391	2537	2248	2881	3808	3588	2385	2661	2646	3396	2911	3667	3256	3277	2657	3182	2704	2278	2462	2608	2616
ENSG00000116584	ARHGEF2	2958	3228	3032	3344	3137	3110	3130	3203	3469	2958	3186	2428	2598	2335	2379	2600	2315	2437	4141	2930	2552	3067	3304	3182	3123	3307	2781	2905	2896	2388	3079	2064	2710	3284
ENSG00000150593	PDCD4	2951	4042	2349	2928	3037	2993	2398	2950	2157	2285	2369	2272	2243	2516	2472	2418	2889	2466	1939	2156	2127	1946	2015	1503	2866	3147	2123	2517	2761	2062	2089	1545	2106	1804
ENSG00000110719	TCIRG1	2947	3741	2953	3070	3189	3253	2806	2465	4069	2804	2915	2500	2995	2289	2463	3042	2339	4353	11645	2747	3498	6492	4053	4199	3763	2787	3389	4317	2395	2409	3656	3715	2700	6950
ENSG00000131171	SH3BGRL	2946	2415	2285	2357	3432	2820	2312	2749	2359	2175	1936	2245	2054	2016	1948	1726	2504	4818	2668	2109	4510	3807	4248	5010	3170	2850	2333	3148	3501	2378	2475	4548	1746	4990
ENSG00000180776	ZDHHC20	2945	3360	3034	2395	3367	3440	2268	3237	2619	2276	2619	2974	2853	2728	2538	2397	3010	5063	4253	2179	2750	5516	3016	6707	3675	2733	3378	3765	2966	2269	2533	3478	1968	5662
ENSG00000197969	VPS13A	2944	5044	2735	2466	3260	2915	2319	2986	2530	2343	2293	2838	2749	3117	2659	2577	2787	2359	1935	2379	2747	2082	2861	1486	2999	2881	2459	2780	2891	2286	2538	1482	2545	1826
ENSG00000023516	AKAP11	2943	3622	2777	2316	3072	2900	2408	3058	2683	2265	2069	2495	2393	2285	2389	2392	2578	2056	1740	2277	2420	2202	2242	1925	3024	2999	2459	2725	2655	1882	2296	1234	2228	1852
ENSG00000145734	BDP1	2936	3267	2435	2244	2980	3093	2070	2967	2031	2084	2211	2505	2058	2505	2134	2181	2643	1920	1530	1972	2013	1659	1913	1838	2412	2663	2203	2249	2891	2238	2092	1245	1799	1800
ENSG00000164463	CREBRF	2936	3922	2632	2558	3027	2688	1960	3167	2046	2064	2101	2725	2441	2545	2550	2393	2755	2496	2495	1985	2305	2115	2296	1785	2991	2466	2355	2525	2459	1936	2031	1786	1699	2147
ENSG00000130985	UBA1	2934	3756	2962	3298	3060	2249	3116	3183	2941	2226	2376	2079	2306	2283	2523	2767	2537	2508	6786	2350	2782	3221	3282	2649	2722	2412	2955	2719	2073	1615	2842	2258	2341	3076
ENSG00000100888	CHD8	2933	3865	2934	2908	3115	3230	2625	3178	2895	2725	2683	2750	2603	2629	2391	2633	2574	2440	3163	2507	2423	2354	2759	2389	2928	2894	2597	2760	2487	2413	2640	1540	2547	2641
ENSG00000083312	TNPO1	2931	3701	2852	2658	3030	3163	2431	3303	2651	2357	2418	2843	2644	2667	2658	2308	2840	3094	2189	2441	3190	3491	3737	2809	3279	3155	2700	2982	2997	2388	2583	2508	2302	2977
ENSG00000072736	NFATC3	2930	5106	2982	2984	3471	3501	2436	3980	3064	2868	3108	3788	3055	3439	2820	3075	3291	1992	2469	2824	2656	1740	2022	1517	2890	2829	2608	2493	2658	2694	2776	1109	2113	1604
ENSG00000188647	PTAR1	2930	3771	2665	2154	3044	2932	2150	3042	2178	2040	2017	2615	2507	2555	2343	2331	2612	2055	2028	2269	2559	2412	2352	2313	2828	2766	2442	2880	2704	2070	2475	1310	1938	2213
ENSG00000121281	ADCY7	2929	4857	3878	3102	3767	3419	3514	3487	4595	2976	3964	3904	3567	2786	2926	3589	3175	2673	8023	3442	3077	3772	3597	3151	3231	3424	3242	3809	2766	2406	4653	2435	2988	3712
ENSG00000163219	ARHGAP25	2926	4382	2907	2854	3001	3181	2418	3341	3092	2785	2797	2952	2910	2983	2863	2837	2897	1610	2459	2709	2416	2059	2597	2208	2926	3211	2709	2482	2761	2519	2671	1218	2493	1968
ENSG00000054267	ARID4B	2926	3800	2546	2569	3288	3204	2311	3195	2442	2300	2312	2890	2423	2700	2449	2432	2829	2557	2626	2042	2337	2353	2196	2148	3023	2794	2593	2737	2838	2353	2102	1615	1907	2427
ENSG00000130775	THEMIS2	2924	3412	3507	3212	4313	4019	3150	3575	3545	2227	3534	3459	3292	2739	2448	2508	4045	5680	11717	2881	3807	6384	5201	6206	4597	3556	4113	4841	2868	2253	4707	5107	2370	6735
ENSG00000066294	CD84	2924	5059	3507	2238	2572	2674	2091	2560	2715	2434	1752	1791	2813	2671	3375	2556	2182	2688	3192	2139	2676	2530	2070	3219	3626	2455	3292	2735	2676	1997	2449	2032	2413	3278
ENSG00000162704	ARPC5	2921	3375	2919	2351	3155	2958	2512	3394	2691	2502	2329	2645	3423	2244	2349	2098	2689	5417	5194	2695	3846	6157	4725	6461	4167	3935	3131	4309	3278	2550	3232	4457	2182	6539
ENSG00000112343	TRIM38	2921	3116	2936	2127	3312	3078	2319	2707	2841	2365	2359	2436	2794	2474	1788	2194	2630	2428	2922	2610	3062	3352	3080	3435	3722	2901	2982	3375	3437	2332	2949	2597	2631	3770
ENSG00000137575	SDCBP	2919	2957	3240	3443	3622	3351	2204	3210	2641	2356	2411	2639	3303	2436	2457	2163	3341	6705	6444	2476	3962	6593	4084	7506	4556	3085	3718	4705	3600	2455	2792	5054	1969	8525
ENSG00000145741	BTF3	2917	3199	2389	2695	3191	2604	2274	2576	2194	2183	2201	2276	2298	2353	2124	2154	2552	3649	2961	1877	2920	2289	1980	2714	2591	2804	2103	2390	3093	2022	1763	2946	1804	3278
ENSG00000145287	PLAC8	2916	4358	2479	2427	3647	2991	2726	4389	3013	2760	3145	3756	2836	2581	2794	2453	3042	3448	2982	2192	2874	5565	4653	3710	3052	3639	2626	2712	3006	2684	2957	1951	2100	4712
ENSG00000152234	ATP5F1A	2916	4133	3068	2399	2900	2997	2584	3033	2989	2308	2322	2508	3133	2711	2723	2596	2731	2779	5521	2825	3125	3432	2731	2679	3283	2983	3067	3849	2912	2168	2565	2178	2759	4199
ENSG00000198624	CCDC69	2907	3520	2767	2710	3210	2975	2397	2823	2930	2473	2900	2895	2972	2356	2416	2501	2657	3613	6729	2867	2629	3437	2439	3745	3554	2602	2990	3492	2787	2276	2528	2327	2240	5057
ENSG00000153563	CD8A	2906	1989	2395	2401	1314	1463	1482	2307	2202	1294	2799	2045	1569	3846	2026	2103	1690	1644	1856	2563	1456	867	1178	551	623	1648	927	1133	1075	1526	1314	247	1176	190
ENSG00000162894	FCMR	2906	3149	2441	2843	3201	1883	3011	3486	2549	2524	2053	1758	1920	1554	2140	2555	2063	1515	1855	2561	2110	1014	1396	520	2796	3300	1967	1386	3412	1450	2075	280	2669	645
ENSG00000121210	TMEM131L	2905	2984	2516	2737	3312	3510	2884	2615	2924	2468	2231	2013	2364	2212	2536	2297	2113	2279	1851	2237	2851	2291	2885	2059	3657	3206	3113	3234	3134	2439	2396	1790	2445	2957
ENSG00000135932	CAB39	2903	3638	2759	2664	3025	3099	2429	3251	2677	2321	2338	2738	2625	2476	2471	2447	2750	3644	3640	2266	3021	3776	3334	4465	3082	2741	2849	3097	2444	2113	2384	2995	2130	3811
ENSG00000147649	MTDH	2903	3044	2590	2288	2963	2822	2074	3195	2267	2300	2273	2540	2414	2334	2301	2155	2565	2892	3793	2205	2433	3002	2974	3312	2843	2573	2626	2935	2866	1855	2134	1875	2041	3380
ENSG00000109861	CTSC	2902	3975	2927	2097	3034	3181	2127	3064	3262	2439	2430	2996	3251	3040	2490	2303	2772	2619	3019	2655	2809	3576	3481	2600	2595	3033	2526	3697	2510	2345	2942	1836	2014	3161
ENSG00000156030	ELMSAN1	2897	3427	2845	3197	2968	2861	2760	3165	3270	2807	2877	2237	2385	1986	2160	2561	2429	1990	3628	2173	2189	2023	2377	2260	2764	2960	2233	2661	2713	1799	2314	1755	2409	2062
ENSG00000160613	PCSK7	2896	4348	3394	3218	3125	3369	3282	2769	3615	3057	3060	2865	2984	3123	3372	3281	2698	1972	3558	3000	3078	2042	2232	1248	3310	3299	3261	3279	2936	2725	3709	1409	2978	1663
ENSG00000136942	RPL35	2895	2711	1935	1756	2877	1828	1981	1932	1924	1992	1856	1771	1634	2514	2025	2058	2087	2666	2354	1889	2284	1260	1470	2303	2422	3061	1526	1866	3179	1546	1352	1108	1596	1773
ENSG00000211592	IGKC	2888	3090	1787	1705	2677	1040	3672	2070	2941	3208	1483	642	2251	3775	1031	1401	2898	1778	874	9841	3443	1277	1673	1261	3620	4883	2434	1332	5184	2209	2633	789	14383	1502
ENSG00000064393	HIPK2	2879	3838	3106	4152	4697	4504	3907	6049	3758	3143	4405	4812	3482	3368	2398	2698	5091	5316	5219	2981	2911	3112	3524	5084	3488	3310	3455	3077	3030	3254	3641	3220	3889	4714
ENSG00000083223	TUT7	2878	3588	2913	2506	3566	3824	2086	3082	2654	2515	2413	3048	3071	2785	2435	2225	2984	4105	3194	2394	3080	3292	3043	4658	3762	3051	3522	3751	3455	3135	2517	3727	2237	5002
ENSG00000102317	RBM3	2875	4069	2833	2655	3215	2845	2472	3113	2675	2295	2511	2469	2521	2586	2332	2314	2917	2600	3527	2088	2983	2086	2269	1822	2942	2838	2408	3381	3151	1783	2308	1825	2134	5074
ENSG00000119535	CSF3R	2873	2814	4033	7389	3999	4961	3002	2384	3475	3154	4173	2501	3506	2162	2133	2243	3468	6642	12146	3696	3679	6653	6467	10492	5983	3813	4475	6812	4347	3344	4815	8566	3100	13145
ENSG00000162654	GBP4	2873	4442	2031	1804	2607	2020	1385	2340	1922	1715	1567	2835	2196	2355	1808	1914	1688	1290	1189	1564	2308	1442	1879	691	2320	1524	1779	1729	1641	1863	1183	593	1276	929
ENSG00000183495	EP400	2873	3604	2682	3368	3209	2907	3011	3065	3104	2913	3098	2322	2425	2306	2467	2736	2394	2263	3383	2291	2242	1937	2564	1680	2745	2759	2444	2521	2452	2244	2803	1552	2664	2264
ENSG00000132334	PTPRE	2864	3301	3483	3915	3674	4368	2835	3404	3218	3253	3547	3268	3218	2925	2718	2402	4517	5870	8547	3084	4604	5344	5247	5664	4453	3904	3958	4707	3651	3348	4404	6141	2475	8325
ENSG00000146112	PPP1R18	2858	3419	2698	3520	3125	2654	2579	3959	3281	3145	3446	2378	2362	2409	2097	2475	2413	3513	4920	2283	2396	2671	2823	3253	2427	2885	2428	2660	2644	2139	2399	2189	2208	3130
ENSG00000196352	CD55	2857	2805	2468	3328	3647	2751	2201	2601	2006	1617	1789	2254	2040	1850	2019	1934	3455	5978	4957	1609	3081	3886	2894	5077	3262	2231	3141	2616	2738	1977	1823	3696	1594	7641
ENSG00000241973	PI4KA	2852	4111	3041	3396	3314	3182	3048	3004	3373	2730	3101	2816	2840	2490	2643	2958	2903	2766	5011	2729	2738	2770	2826	2333	3387	2876	2698	3296	2606	2277	3197	2216	2506	3078
ENSG00000109046	WSB1	2851	2988	2610	2529	3386	3609	2419	2632	2790	2453	2437	2412	2556	2616	2122	2117	3010	3332	2996	2790	3548	5508	4597	4933	3229	3604	3008	3807	3019	2373	3354	3772	2489	5570
ENSG00000114933	INO80D	2850	3391	2496	2479	3103	2959	2184	2978	2279	2251	2339	2550	2323	2522	2297	2284	2600	2190	1857	2192	2190	2025	2497	2151	2890	2823	2550	2623	2665	2159	2256	1357	2147	2140
ENSG00000172349	IL16	2847	3925	2642	2774	3051	2500	2818	3249	3042	2400	2460	2268	2690	2312	2484	2907	2552	2025	3220	3222	2989	2024	2711	2274	2936	3323	2246	2658	2716	1911	2617	1101	2593	2226
ENSG00000163728	TTC14	2845	3350	2382	1904	2954	2670	1886	2668	1987	1717	1691	2226	2155	2460	2104	2158	2219	1514	1254	1952	2057	1788	1816	1743	2578	2700	2002	2337	2264	1692	1987	941	1919	1261
ENSG00000148396	SEC16A	2845	3974	3199	3819	3170	3160	3313	3540	3582	3219	2963	2625	2595	2380	2515	3023	2817	3472	5794	2737	2443	3116	3436	2462	3012	2814	2534	3021	2288	2154	2832	2501	2880	3693
ENSG00000100796	PPP4R3A	2843	3597	2687	2828	3195	2906	2364	3061	2407	2347	2358	2558	2380	2438	2295	2325	2471	2277	2561	2104	2186	2231	2222	2059	2632	2783	2414	2780	2598	2017	2156	1517	1912	2459
ENSG00000197111	PCBP2	2841	3437	2890	3640	3176	3049	2687	3013	2791	2655	2680	2462	2503	2536	2293	2472	2861	3497	3942	2349	2557	2535	2542	2085	2815	2428	2528	2885	2484	1980	2316	2685	2189	3331
ENSG00000102908	NFAT5	2838	3347	2568	3028	3205	3411	2602	3305	2531	2575	2512	2852	2449	2491	2312	2372	2963	3762	1969	2529	2586	2416	2803	2497	3016	2599	2794	2353	2612	2269	2865	2856	2213	2755
ENSG00000118515	SGK1	2837	2146	2941	2691	4628	1872	2486	3153	1996	1458	2049	969	1722	1083	1010	2052	4532	4660	3692	1238	3115	3988	1661	2523	1269	1176	2203	2777	1622	819	834	4437	1472	6369
ENSG00000152270	PDE3B	2833	2807	2939	3333	3402	2537	2888	2715	2403	1810	2498	2023	2940	1861	2834	2628	2656	2269	3272	2546	2241	2432	2008	1261	2925	3759	1877	3143	1869	1744	2637	875	2020	1896
ENSG00000166326	TRIM44	2832	3088	2461	2294	2962	2735	2002	2990	2207	2029	2115	2393	2139	2181	2137	2118	2319	2400	2793	1864	2407	2152	1961	1976	2572	2566	2415	2822	2447	1904	1878	1423	1657	2423
ENSG00000138668	HNRNPD	2829	2800	2157	3001	3177	3130	2172	2883	2164	2584	2584	2381	1857	2477	1853	2072	2556	2645	1629	1877	1881	1554	1906	2057	2554	2465	2203	2344	2648	2060	2159	1872	1813	2539
ENSG00000115548	KDM3A	2827	4165	2784	2991	3052	3024	2244	2825	2213	1965	2100	2559	2491	2727	2512	2627	2652	2229	3090	2170	2290	1986	2114	1346	2553	2441	2142	2415	2187	1829	2129	1273	2032	1972
ENSG00000134644	PUM1	2825	3355	2727	3084	3099	2978	2542	3212	2658	2452	2691	2559	2410	2357	2513	2473	2575	2547	3016	2138	2339	2553	2369	2207	3008	2726	2681	2832	2526	2133	2214	1685	2024	2826
ENSG00000130589	HELZ2	2824	3549	2872	2284	2834	1837	2175	3298	3333	2003	1834	2766	1863	2129	1984	2358	1919	1750	4546	1662	1949	5197	4120	1193	2036	3399	2093	2923	1303	1293	2122	1655	1649	1666
ENSG00000253352	TUG1	2823	3107	2630	2758	3396	2699	2203	2794	2268	2286	2031	2131	2247	2189	2248	2125	2312	3173	3095	2357	2638	2517	2937	2658	3178	3048	2366	2987	2768	2102	2389	2090	2236	3703
ENSG00000198586	TLK1	2820	3189	2680	3062	3207	2782	2882	3247	2481	2262	2124	2173	2279	1920	2220	2023	2288	4229	2430	2530	3077	3006	3745	2721	3092	2572	2783	2576	2780	2113	2689	4057	2402	3090
ENSG00000100055	CYTH4	2814	3974	3301	3547	3090	3340	2840	2696	3721	2865	2883	2557	3039	2758	2717	2636	2418	3612	5095	3012	3164	3964	2762	3804	3550	3269	3284	3489	2692	2496	2748	2599	2762	4422
ENSG00000132824	SERINC3	2814	3474	2682	2833	2958	2748	2100	3337	2375	2383	2280	2655	2440	2340	2147	2308	2645	3573	3114	2319	2823	3087	3123	2937	2647	2469	2456	2493	2600	2170	2512	2824	2124	3212
ENSG00000166128	RAB8B	2813	3957	2745	2182	3188	3104	2115	3629	2673	2361	2431	3296	3002	2868	2437	2328	2908	3528	2291	2294	2974	3607	3010	3982	3132	2771	2838	3078	3140	2475	2564	2366	1897	4041
ENSG00000077147	TM9SF3	2811	3236	2608	2463	3124	2986	2233	3262	2364	2381	2415	2837	2526	2627	2401	2286	2736	3021	2545	2260	2563	2855	2392	2689	2838	2867	2692	3151	2699	2103	2340	1974	2046	3064
ENSG00000110077	MS4A6A	2806	1349	3481	2124	3284	4122	1771	2386	2339	1939	2389	2385	2449	2414	2157	1636	2485	2944	3798	2669	2970	4703	4195	7232	3965	2947	2694	4406	3191	1909	2943	4303	1730	5607
ENSG00000197535	MYO5A	2806	3523	3645	2425	3107	3441	2232	3161	2713	2619	2443	2762	2705	2890	2481	2330	2716	2932	3352	2333	2751	2991	3029	3373	3563	2761	3297	3454	2777	2546	2548	2349	2336	4078
ENSG00000140199	SLC12A6	2804	2935	2733	3637	3342	3219	2867	2789	2557	2250	2482	1989	2494	2233	2213	2276	2691	3542	4125	2599	3304	3542	3189	3865	4254	2796	3502	3147	3047	2195	2850	2842	2367	5016
ENSG00000183530	PRR14L	2804	3528	2773	2372	3215	3057	2350	3121	2643	2338	2314	2546	2643	2355	2313	2253	2629	2196	2466	2320	2249	2707	2877	3296	2598	2832	2523	2595	2505	2183	2523	1673	2134	2564
ENSG00000172795	DCP2	2801	3606	2758	2460	3077	3265	2532	2958	2514	2107	2387	2603	2818	2603	2370	2078	2433	3291	2769	2809	3177	3861	4095	4336	3271	3311	3060	3600	2902	2367	2885	2759	2600	4080
ENSG00000136826	KLF4	2800	1969	3325	3695	4038	3372	3038	2427	2835	2289	2918	1765	2538	2104	1243	1735	2925	2016	2212	1059	1607	2357	1741	2726	1030	1601	1436	1948	1132	603	907	3387	1209	2450
ENSG00000169896	ITGAM	2800	4618	3688	4099	4085	4163	3508	3879	4082	3529	4317	3295	3211	2963	2609	3140	4455	6254	13594	3280	3836	7286	7805	10360	3908	2737	4518	3891	3247	3588	4439	5380	2843	12306
ENSG00000147010	SH3KBP1	2796	3362	2652	2888	2988	3184	2273	3226	2659	2629	2746	2925	2547	2798	2518	2307	2831	3151	3349	2166	2419	2004	2410	2813	2804	2592	2674	2696	2754	2255	2317	1785	1922	3009
ENSG00000149781	FERMT3	2791	4058	3446	3536	3449	2820	3479	3643	3908	3062	2748	2389	3883	2138	2534	2662	2278	8577	13395	3459	4643	7529	7379	4502	4182	3117	3737	3517	2599	2385	3771	6977	3430	7716
ENSG00000198563	DDX39B	2789	3916	2808	3163	3367	3202	2701	2266	2772	2487	2476	2528	2324	2818	2487	2525	2530	2643	3578	2503	2783	2389	2338	1920	3055	2875	2683	3317	2858	2173	3123	2398	2475	3259
ENSG00000176542	USF3	2788	3478	2366	2471	2948	2777	1860	3292	2125	2018	2037	2568	2140	2161	1878	2131	2626	2484	2109	1809	1929	1661	1956	1792	2613	2067	2467	2030	2516	2052	1914	1402	1784	2258
ENSG00000112893	MAN2A1	2787	3994	2747	2746	3079	3392	2542	2997	2897	2170	2451	2709	2887	3170	2878	2986	2501	2900	3166	2657	3376	3572	2899	2622	3717	3058	3042	3439	2798	2335	2218	2088	2593	3136
ENSG00000165280	VCP	2785	4032	3164	3309	2965	3008	2719	3196	3220	2564	2798	2572	2872	2513	2366	2787	2933	3078	5826	2489	2624	3205	2622	2362	2872	2515	2735	3023	2305	1817	2243	2651	2665	3056
ENSG00000124181	PLCG1	2775	3185	2317	2988	2786	2031	2997	2155	2508	2253	2157	1650	2017	2132	2353	2674	1371	1413	2667	2232	2200	1496	1536	572	1923	2694	1774	2192	1813	1793	2327	389	2505	896
ENSG00000092841	MYL6	2775	3797	2635	2558	2853	2398	2780	2446	3253	1991	2128	2629	2715	2478	2504	2320	2580	6770	8556	2558	4651	7851	5387	5120	3459	3180	2702	2894	2772	2244	2502	6720	2479	5646
ENSG00000136869	TLR4	2773	2065	3331	2408	3576	3093	1960	3022	2835	1973	2094	2317	3228	2408	2262	1615	3747	6504	6766	2548	4383	8689	5561	10898	4944	3187	4727	5715	3279	2962	3068	5878	2063	9749
ENSG00000172869	DMXL1	2769	2965	2796	2083	2968	3072	2289	2482	2409	2231	2014	2247	2357	2306	2151	2071	2340	2212	2302	2248	2760	3175	2675	2640	3951	2957	3251	3263	3423	2105	2678	2070	2072	2988
ENSG00000136040	PLXNC1	2766	2748	3180	3005	3040	3648	2398	2835	3522	2578	2949	2595	3038	2303	2335	2290	2413	4889	6168	2631	3380	5921	5336	7116	4635	3159	4214	4202	3152	2898	3085	4090	2603	8699
ENSG00000088888	MAVS	2765	3594	3064	3014	2923	3042	3031	2725	3255	2780	2697	2344	2809	2234	2629	2747	2236	2876	4345	3045	2957	3070	4016	2846	3127	2999	2814	3360	2754	2200	3345	2327	3133	3089
ENSG00000198837	DENND4B	2762	3596	3080	3123	3022	3160	3016	2616	3612	2768	3032	2482	2662	2262	2481	2958	2647	2639	5689	2926	2866	3751	3300	2808	3209	3158	2966	3460	2484	2246	3606	2527	2953	3884
ENSG00000123908	AGO2	2762	3641	2576	2985	2745	2719	2787	2992	2849	2301	2499	2331	2527	2069	2453	2502	2288	3271	3810	2460	2327	2707	2889	2901	3102	2961	2606	2651	2552	2274	2774	2975	2372	2358
ENSG00000101126	ADNP	2760	3591	2704	2902	2926	2666	2619	3005	2797	2545	2606	2436	2468	2389	2326	2613	2447	1972	2412	2269	2238	2019	2423	1784	2819	2711	2372	2730	2595	1893	2300	1353	2275	1947
ENSG00000083896	YTHDC1	2759	3285	2450	3101	3150	2823	1990	3106	2123	2007	2084	2362	2107	2398	2020	2189	2637	2740	2080	1724	2188	1704	1714	1783	2432	2493	2163	2482	2574	1867	1625	1675	1619	2530
ENSG00000124201	ZNFX1	2759	3371	2718	2781	2758	2698	2294	2897	2859	2515	2192	2536	2384	2306	2209	2354	2145	2306	3084	2072	2521	3199	2922	2224	2715	3074	2425	2747	2160	2190	2343	1987	2173	2421
ENSG00000127311	HELB	2756	4097	2499	2303	2685	2289	2355	2557	2153	2020	1590	1809	2218	1822	2701	2510	1801	1435	1538	2075	2258	1820	1769	1245	2156	2727	1917	2218	1840	1660	2244	620	2411	1214
ENSG00000099875	MKNK2	2751	3543	3011	3796	2811	2478	3241	3296	3577	2662	2729	2071	2396	1960	2000	3018	2641	2874	5351	2417	2332	2583	2504	2296	2546	2693	2537	2576	2350	1681	2311	2120	2572	2404
ENSG00000164300	SERINC5	2747	2699	2558	3443	3257	2654	3014	2212	2523	2258	1948	1898	1931	1468	2940	2598	1893	2470	2950	2208	3351	2715	2172	1515	2953	3365	2729	3286	2153	1765	2487	1451	2551	2473
ENSG00000010404	IDS	2745	3913	2725	3375	3047	3073	2147	3365	2769	2711	2865	2672	2448	2591	2114	2484	2857	2372	2731	2063	1694	2460	1953	2168	2268	2393	1995	2122	1979	1700	2064	1654	1882	1973
ENSG00000257103	LSM14A	2744	3238	2442	2264	2958	2483	2041	2989	2156	2200	2242	2349	2269	2494	2175	2098	2294	2801	2113	1978	2064	1810	2147	2180	2426	2345	2006	2209	2546	1981	2007	1643	1851	2371
ENSG00000089916	GPATCH2L	2744	3256	2914	2069	2882	3047	2039	2622	2399	2214	2135	2712	2542	2411	2423	2400	2460	2382	2796	2656	2594	2601	2610	2256	2989	2937	2472	2968	3012	2039	2507	1693	2232	2591
ENSG00000129353	SLC44A2	2743	3610	2692	3715	3286	2329	3018	3859	3538	2783	2589	2435	2515	2056	2441	2543	2469	3741	5882	2618	2728	3049	3862	1771	2521	2726	2428	2295	2246	2174	2803	3192	2379	3171
ENSG00000138246	DNAJC13	2742	3058	2838	2127	2982	3309	2132	2663	2563	1986	2175	2561	2627	2621	2328	2120	2719	2766	2948	2280	2775	3984	4799	4420	3169	2721	3088	3427	2588	2261	2500	2287	2108	4575
ENSG00000198055	GRK6	2740	3738	2966	3637	2812	2982	2919	2878	3584	2392	2595	2119	2952	2265	2611	2905	2226	2934	6839	2794	2996	3362	3536	2647	3073	2874	2853	3203	2590	1891	2942	2496	3013	3601
ENSG00000181467	RAP2B	2740	4097	2951	2707	3037	3037	2343	3897	3177	2698	2959	3184	3154	3030	2469	2425	2992	3857	5692	2794	3276	3306	3448	2983	3140	2993	2650	3599	2628	2420	2764	3544	2248	3859
ENSG00000145592	RPL37	2739	2105	1671	2530	3061	2691	1789	2524	1480	2056	2098	2006	1420	1963	1641	1525	2296	2708	1762	1330	1792	1399	1125	2943	1944	3654	1680	1595	3838	2325	1263	1410	1383	1731
ENSG00000149806	FAU	2736	2764	2001	2433	2816	2057	1892	2172	1991	1964	1879	1913	1781	2278	1888	1966	2341	2826	4487	1947	2336	2418	1777	2363	2258	2833	1721	2182	2854	1588	1422	1828	1563	2568
ENSG00000003756	RBM5	2735	3749	2910	2760	3205	3156	2462	2476	2601	2364	2412	2602	2494	2438	2425	2690	2553	2033	2810	2828	2750	2454	2864	2248	3091	3097	2763	3063	2781	1993	3336	1807	2690	2707
ENSG00000075426	FOSL2	2734	6808	3142	3681	3327	3740	2567	4491	3233	2513	4405	5082	3328	2973	2860	3103	6002	4562	13009	2902	2632	3515	4030	5710	2810	2599	2657	2979	2442	2585	3596	3792	1851	4699
ENSG00000150347	ARID5B	2732	4840	2126	1909	2891	2194	1606	2757	1743	1703	1721	2544	1599	1788	2247	2211	3132	2480	3238	1395	1557	1620	1345	1310	2805	1737	2733	1724	2446	1509	1555	810	1930	1543
ENSG00000177731	FLII	2732	3233	2697	3038	2963	2805	2535	2881	3670	2770	2587	2328	2859	2252	2304	2648	2570	3890	7921	2500	2684	3702	3243	3012	3233	2790	2457	3499	2368	1914	2799	2750	2457	4670
ENSG00000101096	NFATC2	2731	4894	2629	3602	3360	3053	2605	4778	3062	3006	3996	4618	2880	3473	2681	2674	3274	1950	2394	2903	2027	1164	1582	877	2070	2647	2497	1949	2409	2905	2990	648	2399	737
ENSG00000213719	CLIC1	2731	3760	2989	2492	3076	2708	2234	2995	3037	2324	2335	2456	3096	2760	2310	2617	2963	5033	9752	2620	3779	6250	4095	5318	3766	2859	3234	3812	3100	2060	2868	4167	2212	6440
ENSG00000084093	REST	2729	3112	2345	2016	2715	2181	1911	2997	2106	1891	1946	2230	2220	2277	1910	2120	2145	1900	1544	1778	1888	1682	1900	2116	2134	2235	2028	1977	2106	1687	1777	1183	1709	1900
ENSG00000131042	LILRB2	2722	1394	1905	1777	2407	2018	1679	1920	4051	1749	2125	1765	2115	1640	1277	1561	2094	3888	7692	1957	2216	3681	2897	7827	3758	2514	1979	2978	1655	1435	2108	4675	1815	6194
ENSG00000147416	ATP6V1B2	2722	2724	3200	2545	3116	3372	2197	2462	2877	2240	2366	2348	3024	2312	2313	1952	2405	5153	5378	2818	3815	5598	4475	6872	4171	3430	3626	4956	3455	3003	3377	4449	2483	8877
ENSG00000143815	LBR	2718	3439	2710	2394	2950	2947	2219	3193	2559	2146	2159	2514	2732	2630	2260	2192	2652	2861	3165	2077	2592	3637	3476	3426	3162	2419	2544	2749	2663	2079	2356	2044	2102	4983
ENSG00000120802	TMPO	2718	3096	2243	2245	3152	2747	2069	2835	2438	2172	2011	2111	2330	2265	2009	2025	2203	3225	2384	1958	2583	3326	2443	2840	2973	2941	2417	3057	2626	1944	2206	2067	1871	3148
ENSG00000205531	NAP1L4	2718	4072	2587	2805	2942	2595	2377	2759	2436	2251	2002	2324	2327	2348	2572	2642	2224	2585	3078	2190	2821	2272	2233	1435	2675	2608	2405	2665	2167	2095	2246	2063	2308	1981
ENSG00000136250	AOAH	2716	6365	4410	3598	4175	4961	3125	4269	3064	3376	4143	6164	4183	4284	3806	2736	4430	3964	5645	4300	5204	5750	4736	5865	4727	3279	4834	5736	4266	4305	4277	4443	2434	7579
ENSG00000113387	SUB1	2713	3273	2418	3039	3135	3127	1954	2817	2078	1994	2147	2393	2032	2771	1988	2087	3072	2536	1792	1592	1970	1772	1475	1872	2033	2165	2065	2173	2368	1766	1515	2597	1766	2545
ENSG00000075415	SLC25A3	2710	3773	2919	2614	2664	2595	2204	2700	2532	2029	2151	2592	2611	2428	2162	2261	2832	3265	5587	2155	2848	3603	2319	2618	2748	2504	2676	3389	2613	1809	2129	2677	2047	4262
ENSG00000071537	SEL1L	2710	3427	2570	2253	2672	2868	1907	2921	2137	2061	2381	2595	2611	2433	2132	2210	2736	2634	2850	2438	2685	3004	2694	3261	3013	2525	2753	2810	2625	2124	2447	2201	2253	3973
ENSG00000182287	AP1S2	2709	1780	2863	2111	2556	2752	2097	2158	2024	1903	1980	1954	2357	2475	1852	1759	2685	2546	1976	1973	3328	2458	2838	3221	3090	2695	2242	3539	2810	1405	2323	3275	1306	2929
ENSG00000100811	YY1	2707	3238	2449	2599	2832	2605	2246	3254	2581	2478	2460	2467	2281	2317	2215	2283	2221	2799	3482	2187	2400	2416	2235	2189	2491	2604	2247	2729	2398	1843	2165	1912	1793	2252
ENSG00000134109	EDEM1	2706	3429	2656	2613	2621	2436	2481	2755	2477	2345	1806	2001	2289	2149	2176	2403	2260	2148	3468	2308	2483	2521	2966	1920	3161	2991	2581	2975	2695	1759	2389	1561	3060	3100
ENSG00000089159	PXN	2701	4546	3119	4008	3092	3415	2856	3827	3468	3040	3945	3758	2918	2951	2693	2826	3325	3387	7141	2589	2597	2953	3054	3349	2854	2985	3026	2570	2375	2857	3419	2361	2124	3773
ENSG00000136536	MARCH7	2701	3259	2684	2184	2956	2796	2011	2837	2292	2103	2048	2422	2453	2363	2227	2206	2393	2558	2327	2118	2419	2977	2736	2653	3122	2796	2437	2904	2684	2014	2152	1689	1864	3029
ENSG00000122122	SASH3	2699	3993	3067	3008	3150	2899	2598	3546	3585	2707	2883	2806	2948	2813	2428	2827	2642	2902	5431	2842	3324	3604	3199	3118	2888	2942	2687	3229	2599	2121	2902	2294	2532	4005
ENSG00000133561	GIMAP6	2696	4236	2547	2086	2600	2344	2439	3141	2613	2460	2247	2406	2670	2093	2606	2926	2110	1577	3291	2688	3117	2836	2950	2386	2282	3268	2029	2691	2026	1824	2297	1094	2368	1868
ENSG00000140299	BNIP2	2696	2950	2533	2288	3063	2833	1974	3062	2267	2039	2154	2476	2316	2405	2035	1988	2624	4215	2821	1971	2664	3617	3191	3899	3024	2575	2594	2976	2786	1946	2330	3954	1953	4409
ENSG00000120733	KDM3B	2695	3553	2926	2886	3110	2963	2524	3113	3082	2585	2672	2523	2715	2353	2471	2517	2653	3065	4479	2311	2725	3016	3221	2932	3253	2865	2953	3208	2611	2105	2665	2430	2427	3918
ENSG00000091317	CMTM6	2694	2997	2664	2471	3066	3077	2066	2942	2579	2216	2220	2493	2848	2333	2086	1986	2958	4204	4624	2174	2944	5117	3852	4787	3212	2879	3033	3692	2970	1967	2491	4170	1897	5167
ENSG00000153179	RASSF3	2693	3609	2691	2962	2989	2826	2305	3388	2698	2371	2505	2413	2547	2244	2342	2183	2628	3508	3631	2181	2523	3403	2719	3663	2968	2820	2784	2907	2866	2254	2398	2332	1948	3552
ENSG00000140105	WARS	2691	2408	2388	2176	2384	2780	2055	2182	2887	1804	1944	2860	2257	2556	1495	1407	2264	2274	2579	1436	2523	1975	2354	2032	2390	1938	2474	2604	1883	2197	2000	2050	1348	4090
ENSG00000163320	CGGBP1	2691	3305	2526	2182	2980	2457	1953	3097	1991	1972	1888	2299	2241	2116	2118	2071	2305	2854	2122	2094	2228	2553	2246	2410	2467	2454	2110	2459	2342	1798	2175	1826	1800	2294
ENSG00000196295	GARS-DT	2690	2830	2539	2102	2846	3482	2107	2372	2809	2232	2242	2601	2657	2125	2264	2427	2423	1720	2350	2649	2412	2481	3109	3049	3577	3072	2833	3661	2571	2036	3013	1837	2650	2962
ENSG00000089597	GANAB	2689	3596	2695	2916	2881	2423	2843	3184	3315	2621	2768	2350	2558	2199	2057	2626	2739	2558	5822	2579	2460	3116	2892	2167	2654	2645	2253	2702	2195	1932	2451	1722	2529	3078
ENSG00000110876	SELPLG	2686	3074	2247	2966	2969	2428	2356	3541	3019	2345	3012	2882	2158	2203	2040	2244	2700	3087	5451	2021	1947	2780	2350	3251	1929	3082	2057	1967	2079	2106	2052	1796	1885	2527
ENSG00000135968	GCC2	2683	2952	1493	2102	3151	2713	1797	2629	1821	1953	1915	2164	1963	2145	2197	1984	2331	1981	1283	2067	1920	1450	1601	1479	1889	2921	1802	1940	2568	2120	1929	922	1919	1347
ENSG00000123143	PKN1	2683	3180	2622	2892	2772	2473	2581	3510	3828	2695	2752	2348	2717	2570	2185	2537	2230	2636	6955	2480	2388	3238	2581	2109	2537	2514	2505	2635	1997	1887	2364	1656	2105	2883
ENSG00000007168	PAFAH1B1	2680	3642	2815	2551	3000	3003	2303	2939	2750	2467	2654	2828	2669	2660	2341	2402	2686	2514	3252	2354	2529	3001	2716	2796	2881	2809	2557	2955	2610	2314	2620	2055	2221	2868
ENSG00000112200	ZNF451	2678	3166	2446	2316	2652	2780	2054	2682	2267	1964	1737	2219	2129	2379	2203	2165	2535	2144	1477	1966	2259	2065	2347	1779	2631	2281	2351	2524	2204	1832	2169	2057	1798	2185
ENSG00000096968	JAK2	2677	2804	2741	1994	3489	3241	2004	2721	2582	2406	2217	2599	2456	2454	2088	1912	2046	3046	2520	2408	3579	3792	3973	3477	4331	3516	3570	4400	3329	2564	2462	3514	1791	3920
ENSG00000135018	UBQLN1	2676	3308	2482	2636	2968	2505	2234	2924	2476	2157	2121	2416	2297	2216	2088	2256	2382	3339	2542	2096	2588	2537	2413	2615	2520	2663	2372	2685	2412	2876	2007	2435	1877	3060
ENSG00000106682	EIF4H	2672	3468	2677	2995	2864	2627	2273	3108	2634	2391	2490	2303	2475	2385	2084	2327	2662	3171	5028	2098	2533	2786	2618	2915	2863	2393	2495	3045	2514	1836	2106	2192	1987	3728
ENSG00000160305	DIP2A	2668	3011	3342	3729	3698	4462	2937	2972	2330	2749	3852	2252	3891	3547	1919	3110	5166	2441	3246	4325	2191	2164	2979	1302	2069	2825	1906	2827	2326	1702	2446	1093	1804	2033
ENSG00000155926	SLA	2667	5644	2961	2363	3328	3014	2535	2800	2819	2559	2624	3143	2751	2386	2466	2221	3139	8478	7667	3018	2967	3244	5060	5024	3273	3541	3004	2442	2757	2829	3651	4318	3784	10004
ENSG00000126838	PZP	2666	6496	2638	2894	1948	4237	1695	1462	2123	2516	2662	4459	1911	4830	5238	1776	2904	1126	2010	3741	2044	1183	595	619	1467	2812	738	2396	2100	4213	2711	400	3535	1078
ENSG00000170989	S1PR1	2664	4210	2368	2120	2190	2022	2177	2869	2559	2393	2342	1886	2379	2218	2301	2515	2032	1262	1739	2552	1910	1311	1440	768	2107	2817	1732	1974	2193	1590	2037	294	2363	590
ENSG00000168172	HOOK3	2664	2864	2714	2268	2981	3087	2291	2792	2594	2395	2432	2495	2613	2412	2170	2056	2888	3804	3440	2285	2623	4023	3076	4493	3734	2895	2982	3635	2944	2282	2553	3292	1977	5001
ENSG00000136731	UGGT1	2664	3785	2946	2558	2835	3037	2383	2938	2699	2439	2605	2873	2700	2604	2473	2454	2793	2893	3773	2650	2710	3124	2953	2756	3095	2661	3013	3011	2640	2489	2645	2047	2430	3385
ENSG00000167106	FAM102A	2661	3243	2454	3570	3144	1717	3567	2766	2649	2246	1728	1411	1966	1066	2521	2773	1297	1452	3514	2138	2344	1560	1334	459	1969	3149	1628	2125	1629	1133	1685	350	2337	720
ENSG00000107771	CCSER2	2659	4853	2315	2072	2942	3012	2124	3181	2283	2304	1986	3042	2542	3035	2683	2514	2778	1577	1982	2115	2225	1242	1635	1194	2353	2004	2318	2361	2190	2188	2136	851	1854	1410
ENSG00000139163	ETNK1	2659	3138	2298	1809	2770	2645	2038	2933	2191	2207	2138	2611	2035	2278	2155	1964	2360	2084	1613	2065	2298	2719	2498	2439	2545	2623	2225	2653	2488	1928	2060	1592	1868	2194
ENSG00000162645	GBP2	2654	4092	2443	2201	2678	2573	1774	2571	2092	1824	1936	2917	2591	2450	2012	2146	2292	2549	2534	1968	2889	1999	1905	2581	3119	2181	2515	2615	2611	2369	1948	1250	1564	2232
ENSG00000189091	SF3B3	2652	3485	2735	2343	2690	2525	2570	2864	2891	2332	2386	2271	2402	2114	2527	2515	2170	2035	3359	2347	2409	2313	2420	1655	2393	2743	2287	2444	2263	1890	2480	1369	2572	2150
ENSG00000136104	RNASEH2B	2651	2959	2686	2021	2915	3053	2114	2272	2406	2102	2018	2319	2140	2405	2317	1999	2113	1413	1691	2336	2464	1737	2117	1237	3448	2984	2650	2672	2738	2060	2221	1028	2139	1523
ENSG00000109920	FNBP4	2651	3242	2523	2489	2915	2630	2258	2429	2227	2203	2063	2153	2117	2241	2109	2223	2176	1900	2018	2339	2172	1503	2027	1436	2492	2919	2103	2232	2508	1837	2543	1056	2253	1790
ENSG00000141867	BRD4	2651	2723	2344	3209	2830	2837	2539	3198	2859	2850	3004	2230	1928	1944	1926	2151	2214	3606	3817	2046	1976	2110	2160	2104	2440	2830	2152	2073	2496	2251	2340	2384	2139	2404
ENSG00000130402	ACTN4	2649	4776	3130	3332	2919	3275	2611	4052	3372	3197	3827	3492	2848	3122	2510	2725	2992	3340	6072	2465	2360	2570	3360	3338	3150	2675	2645	2522	2935	2534	2507	1990	2358	3456
ENSG00000126353	CCR7	2647	1988	1733	2137	3030	1171	2306	1984	1617	1556	938	868	1300	662	1675	1486	789	2072	2267	1749	1874	1446	1656	672	1839	2808	957	1246	1467	909	1140	233	1515	802
ENSG00000175463	TBC1D10C	2647	3863	2634	2772	2805	2053	2437	2253	3016	2292	2194	2046	2198	2170	2132	2644	1946	1344	3811	2495	2340	1705	1845	873	2147	2438	1949	2196	2087	1627	2498	580	2290	1308
ENSG00000177311	ZBTB38	2645	5265	3031	1795	2476	2916	1566	3153	2277	2208	2135	2928	2605	3268	3076	2784	3034	1905	2040	2183	1822	1265	1573	1449	1873	2147	1953	2100	2209	1896	1764	750	2390	1228
ENSG00000138496	PARP9	2645	2277	1874	1203	2030	1590	1113	1806	1614	1277	1157	2230	1430	2077	1132	1066	1162	1998	1568	1215	1879	3343	2980	2002	1871	3242	1965	2122	1500	1743	1651	1342	1281	1899
ENSG00000126777	KTN1	2640	2973	2355	2124	3176	3176	1957	2633	2001	2029	2071	2489	2071	2550	2090	2101	2665	2626	1822	2006	2344	2078	2115	2492	2723	2716	2317	2434	2931	2277	1979	1469	1836	2449
ENSG00000105063	PPP6R1	2636	3730	2623	3118	3016	2494	2689	3230	3341	2805	3035	2443	2560	2112	2319	2734	2353	3789	5949	2396	2605	3006	3012	2208	2400	2649	2422	2719	2234	2102	2547	2585	2507	2999
ENSG00000112701	SENP6	2633	2965	2467	2307	3064	3154	2289	2737	2350	2468	2495	2536	2193	2443	2413	2146	2434	2342	1602	2088	2378	2351	2518	2332	2982	2948	2526	2874	2926	2306	2285	1931	1999	2329
ENSG00000138594	TMOD3	2630	3138	2543	2197	2910	2829	2108	2783	2231	2039	2209	2703	2573	2503	2317	2136	2492	2881	2534	1897	2279	2746	2721	3168	2516	2300	2655	2576	2405	1998	1995	2446	1727	2773
ENSG00000120594	PLXDC2	2628	1861	3019	2521	3310	3762	2442	2978	2743	2319	2736	2355	2962	2345	2038	1610	2802	5722	6381	2290	3423	5861	4184	7803	4528	2791	4226	4692	3328	2287	2598	5196	2015	7404
ENSG00000139697	SBNO1	2628	3444	2455	2123	2567	2590	2079	2891	2236	2009	2138	2398	2325	2334	2257	2235	2300	2011	2066	2058	2304	2028	2249	2094	2389	2386	2245	2498	2387	1947	2185	1510	2004	2238
ENSG00000111605	CPSF6	2627	3014	2264	2613	2926	2749	2208	2410	2228	2085	2061	2098	2050	2309	2206	2175	2094	1855	1585	1996	2073	1625	1840	1469	2605	2649	2202	2597	2477	1912	2120	1268	1909	1726
ENSG00000170873	MTSS1	2626	1614	1808	1470	2807	2448	1743	2971	2623	1899	1911	1842	2073	1745	1703	2051	2304	1799	2008	1340	1585	1778	1572	1785	2366	2425	2936	1786	2270	1602	1635	1701	1256	1598
ENSG00000101577	LPIN2	2625	3988	2681	2284	2770	2516	1895	2263	2274	1963	1950	1965	2457	1894	2272	2547	1925	2379	2878	2018	2305	2375	2361	1886	2213	2198	1855	2168	1847	2017	2180	3248	2050	1900
ENSG00000212907	MT-ND4L	2622	2198	1043	2325	3162	2967	1544	2342	2047	2203	2750	2517	1605	2609	1818	1712	2270	3174	1239	1922	2070	1072	2031	2408	1863	2531	1434	1274	4140	2673	2917	2263	1721	2425
ENSG00000152223	EPG5	2619	3599	2675	2607	2475	3190	2528	2715	2602	2423	2505	2977	2732	2526	2475	2229	2560	2102	3043	2268	2331	2326	2505	1823	2692	2293	2633	2813	2304	2330	2476	1643	2175	2336
ENSG00000162368	CMPK1	2618	2842	2220	1950	2611	2273	1919	2801	1928	1771	1746	2032	2116	2068	1909	1875	2142	3389	2322	1999	2600	2964	2656	1766	2317	2481	1905	2175	2152	1650	1790	2745	1662	2382
ENSG00000137193	PIM1	2616	3209	2197	2122	2775	2036	2073	2957	1980	1573	1829	1793	2056	1925	2173	2392	1799	5607	7531	1784	2998	4122	2574	3263	2798	2321	2996	2648	1765	2864	2233	3611	2288	3476
ENSG00000231721	LINC-PINT	2616	3791	2835	2828	3113	3434	2117	2668	2198	2047	2271	2802	2271	2463	2914	2849	3206	1967	2353	1518	1933	1602	1544	908	2485	2029	2960	2446	2273	1918	2122	1347	2003	1530
ENSG00000159216	RUNX1	2615	3684	2583	3040	3334	3199	2258	3210	2614	2625	2742	3233	2648	2606	2446	2571	2883	4259	3640	2389	2327	3183	2821	3773	3192	2698	2539	2860	2591	2386	2291	2563	2041	3603
ENSG00000131389	SLC6A6	2614	2860	2591	3461	2590	2816	2105	2548	2775	2487	2435	2341	2513	2011	1873	2054	2257	3950	6021	2072	2323	3722	3326	3684	3163	2617	3029	3067	2420	2133	2965	3590	2335	5131
ENSG00000152520	PAN3	2613	3177	2445	2741	3046	3236	2548	2669	2634	2530	2558	2404	2365	2564	2371	2322	2477	2942	2578	2304	2525	2613	2755	2358	3379	2792	2805	3229	2898	2329	2635	2415	2322	3373
ENSG00000197943	PLCG2	2612	4285	2772	2659	3125	3342	2303	2826	2990	2728	2636	2908	2409	2445	2098	2526	3389	2350	3807	2223	2164	2175	2538	2315	3757	2312	3426	2266	3480	2165	2451	1970	2405	3069
ENSG00000124203	ZNF831	2611	5195	2887	2924	2535	2864	2585	3112	3233	2682	2741	2941	2965	2593	2791	3269	2612	1337	3120	2722	2369	1383	1483	569	2106	2571	1989	1947	1873	2083	2499	348	2480	592
ENSG00000107854	TNKS2	2611	3839	2604	2487	2992	2860	2294	2977	2560	2348	2234	2598	2523	2421	2465	2442	2652	2318	2751	2156	2635	2737	2544	2319	2877	2569	2546	3345	2609	2025	2432	1801	2170	2961
ENSG00000177200	CHD9	2610	3923	2535	2329	3126	3201	2120	3153	2401	2285	2249	2610	2549	2662	2448	2247	2753	2796	1779	2384	2846	2345	2920	2740	3353	2905	2824	2641	3278	2377	2463	2591	2268	2786
ENSG00000183486	MX2	2606	2281	2358	2203	3137	2092	1616	2209	1945	1571	1393	2773	1536	1847	1742	1480	1739	2920	2720	1555	2453	5044	4132	2202	2377	4198	2345	3146	1402	1664	1912	2390	1489	3426
ENSG00000163960	UBXN7	2601	3263	2458	2220	2620	2682	1930	2698	2091	2007	2055	2609	2248	2265	1956	2028	2277	2185	2273	2033	1957	2033	1878	1976	2455	2075	2359	2377	2080	1720	2205	1466	1627	1996
ENSG00000005889	ZFX	2600	3268	2476	2288	2709	1699	2045	2933	1366	1216	1285	1449	1371	2019	2106	2216	2252	1506	2908	1250	2239	1536	2112	1291	1704	1593	2328	1756	1427	1270	2089	1480	1215	1550
ENSG00000172175	MALT1	2594	2832	2321	1950	2591	2337	1993	2379	2100	1946	1651	2001	1812	1865	2096	2069	1998	1619	1847	2016	2240	1632	1375	1413	2708	2428	2190	2333	2599	1604	1887	949	1728	1291
ENSG00000114423	CBLB	2593	5328	2632	2414	2645	3576	2498	2930	2284	2161	2792	3157	2771	3141	3168	2746	3292	1762	1886	2111	2303	1430	2030	1015	2655	2569	2690	2351	2595	2678	2552	756	1948	1200
ENSG00000112182	BACH2	2591	2064	1558	2121	2806	1598	2035	1799	1340	1269	895	791	1119	778	1416	1506	1092	829	973	1151	1172	934	798	389	2672	1967	1692	995	2913	972	1108	201	1203	329
ENSG00000165732	DDX21	2590	2987	2345	2379	2823	2800	2003	2907	2132	1924	2035	2104	2037	2161	1867	1922	2704	3555	2367	1532	2617	1972	2061	2552	2149	2408	2280	2804	2618	1851	1521	2866	1603	3356
ENSG00000198898	CAPZA2	2587	2138	2130	2049	2677	2387	1730	2349	2079	1623	1729	2113	2115	1857	1672	1489	2177	4433	2751	1838	3102	4751	3572	3859	2795	2163	2239	2582	2323	1715	2079	4775	1373	3677
ENSG00000170458	CD14	2585	1890	3470	3074	3451	2875	2999	2962	2934	2562	3421	2249	2911	2288	2523	2189	3572	10672	28278	3499	4388	17373	6198	11539	6456	3317	4445	6241	3541	2519	3737	7291	2788	13058
ENSG00000107077	KDM4C	2585	3321	2608	2231	2829	2964	2325	2443	2444	2075	2008	2225	2276	2287	2416	2343	2296	1941	2630	2012	2355	2122	2064	1850	2941	2347	2652	2511	2623	2168	2226	1470	2122	2272
ENSG00000134308	YWHAQ	2584	4302	2491	2191	2362	2389	2017	2836	2467	2292	2082	2670	2205	2476	2232	1986	2358	2627	2799	2048	2339	2224	2299	1680	2173	2200	1975	2072	2112	1594	1869	2072	1786	1918
ENSG00000159592	GPBP1L1	2583	3069	2338	2213	2768	2635	2121	2605	2318	2036	2116	2352	2440	2208	2095	2098	2326	2591	2939	2093	2353	2460	2571	2717	2760	2693	2283	2504	2409	2133	2290	2294	1932	2911
ENSG00000172466	ZNF24	2580	3254	2377	2220	2725	2352	1925	2899	2131	1922	1718	2144	2392	2253	2090	2144	2205	2325	2255	2289	2454	2385	2260	2467	2767	2729	2043	2401	2423	1879	1928	1701	1840	2178
ENSG00000162777	DENND2D	2578	4426	2770	2696	2973	2621	2941	3277	3271	2837	2632	2329	2656	1977	2509	3110	2172	1557	2681	3655	3537	2122	2721	1607	2515	3925	2130	2403	2775	2405	3089	687	3231	1644
ENSG00000126882	FAM78A	2577	3745	2771	2801	2888	2351	2842	3381	3341	2555	2952	2617	2686	2431	2392	2776	2184	1524	3287	2522	2232	2022	2680	1779	2482	2599	1981	2513	2079	1816	2282	1088	2332	1516
ENSG00000075568	TMEM131	2576	2906	2486	2455	2998	3061	2292	2636	2422	2393	2427	2279	2282	2251	2156	2237	2505	2626	2619	1985	2124	2204	2419	2577	3433	2366	2970	2570	2844	2184	2269	1905	2017	3048
ENSG00000173744	AGFG1	2575	2527	2527	2272	2738	3482	2285	2492	2320	2121	2121	2164	2252	2454	2125	1931	2511	7879	4478	1831	2718	4155	3181	6798	4028	2561	3929	3745	3046	2329	2138	4489	2093	8253
ENSG00000101224	CDC25B	2574	4223	2428	2742	2340	1782	2384	2629	2556	2338	2365	2078	1937	2038	2328	2832	1668	1346	2433	2257	2094	1308	1404	508	1705	2548	1558	2026	1899	1652	2446	392	2335	599
ENSG00000198160	MIER1	2574	3191	2337	2296	3026	2926	1915	2640	1951	2052	2105	2545	2265	2531	1960	2024	2546	2336	1537	1822	2083	2219	2394	2420	2481	2609	2238	2367	2332	1987	1801	1786	1755	2378
ENSG00000182831	C16orf72	2574	3591	2747	2893	2896	2663	2401	2804	2806	2220	2361	2297	2453	2141	2154	2297	2520	2625	3578	2174	2440	3197	2507	3011	2642	2687	2443	2961	2266	1888	2190	2345	2178	3389
ENSG00000139718	SETD1B	2573	3184	2376	3794	2849	2501	2803	2987	2877	2691	2807	2040	2008	1744	1821	2420	2013	1822	3694	2061	1828	1913	2277	1865	2052	2625	1853	2164	2003	1668	2336	1345	2044	1892
ENSG00000144579	CTDSP1	2572	3727	3042	3047	3120	2806	2678	3379	3543	2743	2934	2633	2988	2305	2384	2634	2808	3039	6676	2857	3101	3209	3514	2706	3246	2916	2792	3249	2733	2089	3047	3185	2506	3817
ENSG00000257621	PSMA3-AS1	2570	3074	2382	2610	2903	2849	2132	2322	2112	2185	2129	2236	2087	2323	2068	2170	2219	1775	1982	2028	2201	1810	1945	1562	2606	2509	2313	2567	2350	1860	2554	1524	2086	1804
ENSG00000062650	WAPL	2568	3113	2435	2351	2905	2888	2063	2816	2286	2077	2118	2473	2332	2337	1951	2001	2360	2501	2335	1912	2240	2400	2349	2382	2734	2479	2348	2591	2434	1967	2052	1692	1736	2584
ENSG00000189319	FAM53B	2567	3866	2966	2746	2571	2422	1950	3096	2928	2289	2689	3458	2914	2465	2576	2653	2465	2091	6290	2022	2130	2483	2008	1528	2840	2094	2782	2701	2499	1881	2544	1264	1877	1845
ENSG00000114062	UBE3A	2566	3112	2362	2365	2728	2692	2024	2770	2169	1995	2260	2274	2209	2490	2185	2130	2381	2327	2581	1974	2463	2491	2201	2215	3023	2479	2588	2793	2495	2172	2137	1540	1915	2715
ENSG00000170471	RALGAPB	2565	3684	2734	2348	2884	2840	2194	2649	2431	2228	2274	2503	2362	2555	2304	2463	2451	2212	2427	2335	2352	2277	2386	2024	2811	2547	2657	2681	2482	2029	2486	1490	2171	2391
ENSG00000135049	AGTPBP1	2562	3680	2977	2779	3095	4016	2333	3053	2633	2449	2848	3212	3356	3324	2664	2498	3303	4013	4096	2470	3266	4826	3930	4666	4086	2789	3621	3864	3158	2812	3091	3984	2151	6452
ENSG00000165025	SYK	2555	2271	3090	2410	3350	3079	2841	3444	3647	2877	3245	2727	2874	2154	1895	2191	2911	4286	7194	2361	2761	4714	4278	5637	4454	2885	3981	3866	3776	2185	2437	3874	2602	6503
ENSG00000139278	GLIPR1	2550	2363	2280	1863	2631	2513	1621	2752	1949	1971	1674	1841	2027	2217	1742	1698	2606	2355	2079	1859	2302	2259	1736	3504	2824	2351	2415	2890	2628	1588	2145	1867	1540	3528
ENSG00000198909	MAP3K3	2548	3070	2833	3021	2865	2889	2411	2732	3257	2489	2660	2363	2877	2188	2421	2727	2440	3266	6667	2289	2853	3940	2972	3593	3386	2724	3040	3702	2438	2248	2845	2855	2244	4926
ENSG00000147854	UHRF2	2548	3653	2488	2009	2903	2596	1918	2284	2027	1884	1949	2390	2233	2509	2212	2316	2400	2082	2175	1923	2293	1999	1993	1438	2743	2401	2474	2537	2568	1969	2001	1303	2025	2014
ENSG00000136758	YME1L1	2547	3222	2499	2142	2700	2577	1843	2521	2004	1861	1853	2249	2220	2360	2061	2028	2402	2529	2323	1692	2186	2703	2248	2222	2462	2313	2101	2556	2159	1640	1925	1869	1693	2662
ENSG00000117505	DR1	2546	3317	2370	2088	2751	2727	1846	3033	2401	2092	2119	2453	2430	2418	2139	2046	2391	2743	2395	2183	2310	2556	2816	2643	2818	2702	2278	2797	2426	2023	2230	2016	1874	2696
ENSG00000198821	CD247	2544	6774	2967	3575	4378	4286	2787	4509	3252	2861	3707	6072	3774	4188	3081	3917	5085	1815	4376	3319	3036	1871	1933	844	2463	2737	2667	2622	2386	2811	3372	531	2048	1044
ENSG00000115904	SOS1	2544	3045	2388	1847	2393	2597	1811	2479	2038	2001	1958	2383	1839	2040	1773	1933	2216	1750	1097	1983	1831	1663	2243	1801	2279	2521	2076	2147	2293	1824	2094	1198	1936	1420
ENSG00000167984	NLRC3	2542	4894	2831	2885	2887	2631	2819	2856	3157	2780	2688	2610	2535	2716	2473	3184	2346	1207	2770	2632	2529	1401	1602	514	2261	2565	2095	2358	1982	2070	2938	470	2537	842
ENSG00000168137	SETD5	2542	3110	2454	2618	2784	2877	2572	2574	2600	2620	2570	2319	2256	2228	2244	2329	2155	1835	2081	2417	2087	1814	2591	2022	2791	2864	2338	2306	2602	2156	2730	1342	2588	1980
ENSG00000107929	LARP4B	2542	3188	2546	2419	3008	3214	2506	2645	3007	2472	2622	2589	2534	2365	2412	2256	2531	2206	3259	2388	2517	3117	3500	2744	3283	2896	2812	3172	2553	2190	2690	2238	2408	3360
ENSG00000147677	EIF3H	2537	3163	2610	2337	2633	2355	2050	2265	2349	1897	1873	1887	2325	2136	2137	2090	2361	2599	2832	1855	2510	2065	2020	2490	2740	2311	2040	2616	2598	1679	1755	1481	1775	3204
ENSG00000092964	DPYSL2	2535	2108	2305	2090	2427	2974	2163	2895	3119	2464	2777	2322	2089	2328	1767	1577	2494	3110	5142	1680	2012	3850	3025	5368	2861	2396	2605	3000	2266	1442	1768	2993	1560	3965
ENSG00000093000	NUP50	2533	3044	2143	1986	2592	2729	2077	2861	2273	2080	2032	2278	2329	2301	1987	2053	2598	2094	2539	2043	2188	2553	2712	2821	2536	2769	2200	2768	2241	2091	2134	1590	1957	2319
ENSG00000140455		2531	2674	2584	2758	2996	3355	2371	2296	2500	2226	2323	2221	2288	2250	2212	2234	2326	2852	3195	1965	2592	3018	2679	2849	3305	2628	3074	3478	2652	2029	2461	2890	1905	3796
ENSG00000196504	PRPF40A	2529	2811	2283	2252	2866	2929	1911	2718	2124	2025	2122	2477	2220	2379	2140	2012	2208	2538	1911	1967	2309	2398	2202	2658	3072	2749	2563	2759	2832	2181	1996	1757	1725	2540
ENSG00000175309	PHYKPL	2527	3323	2522	2410	2618	2883	2568	2208	2839	2266	2252	2190	2333	2734	2347	2346	2032	2069	3838	2682	2673	2796	3179	2697	2798	2814	2537	2741	2612	2228	2872	1884	2727	2956
ENSG00000223865	HLA-DPB1	2525	3791	1999	2183	2610	2039	2246	2572	4521	2686	2149	2723	2418	2881	1854	1687	2589	1496	2855	1585	2343	1356	1270	1453	4442	1817	2455	3250	2996	1944	1552	1491	1208	1432
ENSG00000111252	SH2B3	2519	2474	2625	2797	2709	3020	2632	3205	3740	2456	3122	2644	2796	2339	2133	2148	2402	2679	4823	2338	2716	3211	3684	3006	2831	2999	2585	3199	2397	2045	2866	2849	2041	3868
ENSG00000111670	GNPTAB	2518	3710	2705	2264	3665	3866	2240	3818	2420	2307	2854	4002	2780	3134	2485	2382	3369	1841	2460	2114	2446	2021	2388	1946	2938	2387	2762	2702	2452	2979	3469	1285	1743	2211
ENSG00000105397	TYK2	2518	3072	2905	3147	2848	2694	2702	2170	3191	2519	2499	2266	2600	2082	2162	2501	1943	2459	6789	2530	2593	3514	2969	2666	2945	2457	2650	3337	2203	1881	3115	2674	2432	3712
ENSG00000189266	PNRC2	2518	2948	2237	2050	2580	2181	1747	2691	1846	1740	1913	2198	1988	2115	1810	1808	2263	2085	1534	1679	2190	2021	1837	1842	2212	2376	1754	2221	2334	1786	1625	1362	1459	2028
ENSG00000121741	ZMYM2	2515	2743	2353	2369	2796	3040	2289	2356	2400	2097	2155	2323	2249	2348	2380	2097	2133	2496	1901	2308	2686	2956	2538	2340	3334	3026	2725	3305	2672	2251	2594	2139	2197	2804
ENSG00000160014	CALM3	2513	3630	2919	3120	3197	2263	2974	3483	2931	2290	2172	1987	2490	2020	2321	2132	2096	5502	7067	2729	3996	3956	4925	3251	2635	2627	2431	2158	2253	1999	2461	5835	2482	4505
ENSG00000150907	FOXO1	2513	2683	2108	2605	2599	2033	2256	2576	2149	1727	1618	1673	1912	1527	1706	2117	1961	1649	2312	1557	1524	1576	1449	994	2490	2024	1679	1726	1968	1173	1442	842	1540	1225
ENSG00000118260	CREB1	2513	2818	2122	1877	2586	2599	1884	2407	2039	1855	1841	2259	2063	1996	1915	1782	2072	1576	1288	2036	2075	1919	2202	2229	2826	2418	2170	2311	2714	1784	2105	1226	1602	1748
ENSG00000160654	CD3G	2510	2358	1991	1880	1759	1328	1331	1988	1644	1337	1797	1469	1422	1922	1709	1501	945	1240	1153	1928	1226	991	1131	346	876	1892	988	1174	1184	1171	1342	174	1446	448
ENSG00000156675	RAB11FIP1	2510	3365	3701	4386	2990	4065	2800	2991	3020	2447	2996	2475	2543	2182	1847	2383	3396	2064	4663	1796	2075	3694	2787	3390	2749	1799	2951	2270	1861	1565	2362	3497	1502	3269
ENSG00000094916	CBX5	2509	2753	2026	2091	2595	1993	2092	3032	2080	1935	1791	1749	2095	1620	1881	1886	1678	1402	1595	1903	1924	1527	1967	1065	2163	2320	1765	2041	2239	1486	1920	553	1969	1255
ENSG00000186468	RPS23	2509	3192	2507	2284	2733	2446	2291	2693	2072	2112	2101	1767	2332	1899	2258	2104	2095	2312	3142	1755	2245	1609	1557	2268	2259	3074	2106	2201	2888	1683	1659	1309	1965	1793
ENSG00000169871	TRIM56	2509	3046	2297	2519	2664	2374	2344	2709	2514	2431	2340	2382	2114	2094	1932	2286	1825	1611	2585	2251	2196	2156	2187	1667	2496	2876	2100	2278	2125	2092	2555	1176	2335	1389
ENSG00000173230	GOLGB1	2509	2840	2093	2049	2656	2798	1565	2510	1846	1882	2035	2199	1954	2118	1785	1898	2415	2353	2342	1852	1964	1700	1704	2188	2319	2516	2236	1910	2650	2111	1830	1559	1692	2059
ENSG00000116747	RO60	2508	3100	2283	1783	2559	2403	1701	2988	1808	1760	1901	2541	2072	2444	1951	1944	2432	2325	1499	1871	1930	2304	2211	2283	2208	2273	2078	2182	2195	1788	1849	1565	1527	2297
ENSG00000177119	ANO6	2506	2730	2703	2551	2742	2412	2602	3172	2435	1809	1993	2036	2767	1741	2002	1734	2071	7879	4925	2467	4063	5012	5541	3856	2773	2302	2816	2571	2397	2020	2851	7237	2618	5218
ENSG00000169442	CD52	2506	2281	1064	1761	2143	1230	1405	1230	1569	1375	1211	1484	792	1456	1388	989	1022	1068	1330	1360	1414	947	1008	454	2227	1513	1580	1748	2130	1057	1085	949	1167	659
ENSG00000174282	ZBTB4	2505	3120	2284	2882	2481	2081	2265	3225	2495	2106	2495	2125	1923	1941	1797	2464	2175	1795	2746	1960	1821	1515	1581	1126	1584	2307	1675	1673	1674	1693	1680	853	1661	1112
ENSG00000164985	PSIP1	2503	2569	2067	1978	2843	2413	1843	2370	1696	1886	1797	1874	1950	1882	1948	1920	1935	1598	1226	1603	1869	1476	1583	1239	2266	2427	1885	2262	2491	1674	1661	1018	1526	972
ENSG00000089737	DDX24	2498	4035	2489	2868	2768	2217	1704	2875	2067	1744	1850	2161	2121	2066	2051	2232	2336	2182	3255	1627	2121	1360	1468	1094	1942	2183	1876	1993	1957	1663	1488	982	1582	1428
ENSG00000153310	FAM49B	2497	3749	2920	2757	3189	3578	2381	2980	2859	2563	2704	3292	3070	3060	2566	2341	3082	3103	2766	2597	2927	3192	3245	3814	3213	2658	3020	3571	2968	2790	2971	2386	1956	4583
ENSG00000197323	TRIM33	2497	3335	2264	2266	2871	2873	2101	2655	2254	2197	2084	2545	2297	2633	2245	2187	2615	1945	1770	2028	2397	1934	2286	2101	2874	2578	2686	2684	2521	2175	2127	1535	1740	2165
ENSG00000197343	ZNF655	2497	3150	2210	2274	2770	2550	2001	2157	2150	2019	1998	2092	2104	2138	1953	2131	2274	2129	2176	2119	2345	2190	2232	1934	2613	2595	2334	2776	2281	1949	2519	1689	2049	2362
ENSG00000185278	ZBTB37	2495	3597	2601	2003	2995	2846	1854	2615	2342	2075	2004	2681	2533	2891	2274	2244	2446	1479	1679	2197	2212	1863	1981	1621	2654	2466	2305	2390	2419	2181	2315	994	1932	1560
ENSG00000078747	ITCH	2495	4180	3133	2272	2902	3273	2522	3482	2037	2281	2589	3285	2757	2602	2377	2506	2606	2397	2205	2320	2466	2504	2186	2496	2824	2449	2725	2695	2659	2503	2275	1857	1690	2691
ENSG00000112697	TMEM30A	2494	2726	2441	1658	2251	2583	1675	2417	2018	1876	1661	2368	2264	2423	1788	1861	2406	2395	3276	1897	2267	3412	2655	2791	2275	2240	2254	2470	2178	1748	1927	1698	1505	3596
ENSG00000225783	MIAT	2492	2521	2519	1544	2487	1763	819	1699	2128	2143	2368	1776	1937	4306	1782	1854	1823	1011	1661	1845	1036	1138	873	490	1500	1943	2567	2329	1527	2198	2173	330	2547	764
ENSG00000072501	SMC1A	2489	3165	2492	2622	2942	2105	2346	3263	1892	1691	1895	1819	1577	2202	1939	2290	2491	1789	2908	1400	1936	1515	2167	1577	1893	1838	2406	1714	1701	1487	2163	1480	1446	1724
ENSG00000144674	GOLGA4	2489	2922	2093	2137	2850	3071	1852	2503	1818	2040	2224	2460	1998	2495	2087	1895	2569	2044	1521	2101	2091	1650	1810	2050	2353	2667	2301	2072	2829	2563	2052	1426	1852	1808
ENSG00000134444	RELCH	2486	3129	2405	2087	2714	2791	1920	2113	2227	1879	1878	2219	2279	2391	2181	2088	2262	1880	1939	1895	2302	2186	2302	2245	2882	2413	2402	2829	2308	1859	2099	1516	1762	2308
ENSG00000163939	PBRM1	2486	2807	2278	2072	2690	2755	2023	2646	2130	2141	2089	2226	2032	2228	1943	2052	2325	2255	1902	1880	2081	2145	2289	2480	2512	2448	2202	2337	2321	1896	2077	1518	1875	2383
ENSG00000124788	ATXN1	2485	4389	3019	2604	2226	3701	1914	2927	2789	2574	2743	2993	2905	3530	3001	2696	2911	2864	3107	2576	2404	2702	2770	3262	2776	2584	2952	3092	2372	2479	2785	1758	2573	2956
ENSG00000089154	GCN1	2483	3592	2563	2694	2562	2303	2683	2559	2841	2225	2316	1961	2283	1963	2254	2551	1986	1664	4268	2337	2108	2098	2033	1389	2404	2470	2082	2466	1990	1608	2290	1207	2544	1641
ENSG00000155903	RASA2	2481	3424	2360	2521	3128	3023	2377	2509	2260	1874	2229	2580	2142	2534	2501	2137	2652	2184	1461	2234	2322	1800	2073	1755	2580	2695	2250	2401	2493	2198	2441	1111	1769	1771
ENSG00000124782	RREB1	2479	2535	2410	2844	2797	2948	2802	2628	2681	2314	2546	2132	2245	1996	2094	2110	2015	2486	3476	2136	2381	2636	3023	2895	2983	2713	2558	2664	2345	2069	2115	2220	2223	3333
ENSG00000159314	ARHGAP27	2478	2609	2255	2683	2792	2570	2463	2377	3295	2393	2476	2224	2366	2070	2080	2200	2168	2267	4955	2298	2650	3495	3445	3258	2781	2652	2565	3091	2198	1883	2937	2706	1943	3845
ENSG00000109320	NFKB1	2478	2650	2158	2730	2587	2463	1981	2463	2238	1794	1842	1614	1932	1725	1816	2095	2148	2371	2598	1773	2110	1948	2324	2103	2540	2296	2088	2523	2150	1586	1718	1537	1892	2481
ENSG00000129292	PHF20L1	2476	3211	2382	2134	2791	2982	1942	2506	2321	2097	2127	2535	2283	2279	2255	2056	2560	2725	2012	2078	2599	2846	3061	3266	2763	2584	2359	2570	2397	2151	2379	2161	1868	2964
ENSG00000198740	ZNF652	2474	3009	2343	2415	2524	2609	2108	3171	2263	2321	2249	2256	2215	2146	1930	2110	2322	1987	2681	1970	2116	2015	2084	1780	2840	2618	2502	2535	2461	2017	2073	1303	2061	1931
ENSG00000180573	HIST1H2AC	2473	2238	1885	2867	2780	1930	2407	3934	2278	1704	1785	1974	2273	1350	1690	1758	1796	5959	4481	2589	5059	5473	4616	4285	2640	2191	1643	1608	3103	1775	2519	9895	1918	3235
ENSG00000056586	RC3H2	2473	3463	2608	2225	2754	2760	2215	2865	2355	2231	2046	2449	2472	2400	2218	2211	2508	2640	1994	2425	2597	2601	2766	2131	2733	2772	2330	2517	2415	2056	2623	2181	2185	2043
ENSG00000233276	GPX1	2472	2263	2815	2733	3104	2104	3062	3026	2359	2089	1821	1572	3043	1561	2127	1491	1901	11344	15181	3029	5839	11595	8161	6405	4274	3166	3059	3265	3085	3156	2885	14471	3407	8771
ENSG00000163788	SNRK	2470	3820	2273	2777	2620	2469	2180	2981	1950	1877	2218	2460	2160	2336	1959	1994	2422	1832	1861	1732	2080	1713	2055	1510	2073	2240	1841	1962	1840	1707	1898	1136	1346	1883
ENSG00000133226	SRRM1	2469	2812	2155	2650	2758	2711	1835	2902	2041	2139	2314	2121	1715	2162	1853	1914	2524	2585	1912	1421	1710	1363	1565	1816	2112	2147	1943	2033	2316	1791	1610	1506	1524	2295
ENSG00000028528	SNX1	2469	2699	2433	2149	2623	2614	2064	2326	2357	2142	2135	2120	2077	2228	1985	2070	2073	2148	2885	2058	2185	2425	2365	2717	2749	2533	2501	2526	2583	1885	2412	1671	2063	2302
ENSG00000257093	KIAA1147	2467	3126	2295	2371	2233	2262	1784	2447	1912	1756	1724	1829	1856	1854	2043	2104	1938	1348	2381	1999	2065	1501	1351	626	2606	2415	1784	1776	2447	1577	1829	496	1743	825
ENSG00000164916	FOXK1	2467	3466	2233	2813	2379	2111	2437	2749	2712	2278	2473	2156	2226	1749	1951	2400	2030	1846	4157	1945	1947	2050	2037	1354	2308	2495	1955	2222	1765	1650	2020	1040	2051	1541
NOVEL.471		2466	1923	2157	1962	1260	2451	1165	881	1099	1608	1607	1530	2021	2236	1046	1587	1737	1144	878	1318	706	909	1402	551	1981	906	1046	1696	820	1230	1189	1718	987	1286
ENSG00000119596	YLPM1	2466	2632	2136	2752	2823	2537	2403	2759	2232	2221	2474	2066	1795	1853	1951	2052	2038	1887	1731	1961	1749	1389	1808	1589	2337	2343	1981	2080	2386	1989	2170	1182	2029	1621
ENSG00000092439	TRPM7	2465	3283	2536	2088	2787	2804	2183	2367	2200	1916	2063	2229	2239	2450	2296	2150	2270	1861	1948	2173	2300	2196	2329	1975	2837	2561	2373	2791	2626	2112	2429	1420	1961	2129
ENSG00000111276	CDKN1B	2460	3191	2251	2138	2673	2294	2068	3021	2256	1834	2060	2285	2210	2257	2038	2268	2513	2114	3469	1968	2229	1831	2015	1726	2607	2631	1783	2347	2339	1536	1563	1008	1938	1878
ENSG00000129566	TEP1	2460	3308	2661	2531	2742	3090	2678	2349	3344	2727	2382	2395	2640	2283	2212	2204	2138	1825	4130	2615	2530	3069	2933	2835	3442	2544	2818	3065	2321	2023	2636	2333	2481	2469
ENSG00000197448	GSTK1	2459	2800	2166	1896	2334	2078	1849	1936	2197	1971	1745	1572	1945	1963	1901	2117	1912	2260	4071	1861	2607	2206	2009	1801	2439	2551	2172	2738	2084	1525	2086	1520	2064	2355
ENSG00000007202	KIAA0100	2456	3207	2644	2470	2514	2664	2456	2534	2709	2257	2375	2135	2358	2077	2316	2229	2189	2162	4545	2338	2413	2857	2936	2674	3022	2558	2510	3067	2302	1844	2759	1846	2273	3000
ENSG00000068650	ATP11A	2452	2334	2592	2674	2648	3248	2426	2426	3080	2217	2577	2198	2560	2045	1975	1923	2302	3764	5486	2184	2452	4062	3957	4175	3238	2746	3037	3708	2076	1890	2951	3492	2053	5593
ENSG00000197157	SND1	2452	3031	2507	2343	2559	2719	2357	2450	2572	2182	2561	2281	2707	1943	2200	2396	2470	2506	4853	2520	2583	2423	2641	2331	2705	2482	2601	2789	2374	2026	2206	2061	2462	3172
ENSG00000117602	RCAN3	2451	2228	1729	2730	2833	1442	2770	2354	1998	1649	1293	1218	1518	1009	1768	1965	1465	1802	2162	1645	1908	1318	1210	703	1838	2598	1360	2191	1574	937	1386	514	1632	981
ENSG00000116473	RAP1A	2451	3081	2254	1943	2720	2403	1725	2285	1952	1906	1675	2051	2383	2347	2223	1949	2055	2896	2054	1955	2546	2604	2285	2641	2500	2496	2081	2544	2342	1904	1949	2513	1664	2531
ENSG00000197324	LRP10	2449	3261	2387	3345	2559	2392	2570	3019	2799	2471	2464	2294	2253	1997	1861	2465	2201	3532	5795	2170	2422	3229	2611	2267	2462	2340	2310	2273	1999	2200	2203	3264	2232	2829
ENSG00000119321	FKBP15	2446	2131	2598	2063	2627	2886	1771	2337	2388	1993	2017	1999	2091	2037	1731	1715	2087	3356	3826	2057	2385	3425	3665	5297	2916	2644	2608	2812	2010	2240	2387	2724	1910	4645
ENSG00000013364	MVP	2446	3313	2444	2620	2641	2557	2194	2424	3273	2448	2435	2330	2488	1943	2231	2223	1980	2948	6615	2025	2437	3401	2957	3403	2890	2415	2369	2750	1925	1884	2248	1953	2101	3386
ENSG00000245164	LINC00861	2444	2488	1944	1922	2637	1944	1994	2001	1689	1934	1647	1700	1820	2005	2025	1819	1553	882	715	2936	1917	929	1583	623	1757	3040	1231	1544	1578	1694	2640	280	2508	392
ENSG00000068878	PSME4	2443	3650	2558	2603	2562	3001	2327	2460	2261	2086	2270	2498	2208	2342	2081	2271	2527	3336	2309	2107	2974	2109	2144	1423	2819	2324	2442	2767	2728	3067	2462	4182	1900	2028
ENSG00000172243	CLEC7A	2442	1178	2441	1250	3205	3340	1226	1712	1851	1531	1899	1218	2393	1479	1422	1194	2736	4155	4177	1466	3477	5246	3167	5706	3451	3382	3611	5846	1950	2373	2481	5046	1617	6865
ENSG00000164031	DNAJB14	2441	3607	2359	1879	2735	2816	1838	2579	2051	2089	1999	2634	2306	2646	2245	1978	2403	1852	1441	2048	2110	2130	2281	2108	2692	2488	2183	2669	2521	2084	2044	1258	1841	1949
ENSG00000117091	CD48	2438	2873	2255	1959	2493	1901	1867	2236	2031	1695	1624	1877	2176	2194	1895	1985	2003	2272	2340	1845	2437	2503	2094	2175	2063	2352	1835	2548	2303	1703	1945	1469	1636	3114
ENSG00000168010	ATG16L2	2437	3015	3059	3403	2860	3370	2865	1906	3383	2578	2795	2211	3010	2263	2385	2528	2558	2663	7239	3151	3169	3966	4614	3768	4162	2977	3272	4407	2816	2481	4623	3886	3070	4737
ENSG00000168298	HIST1H1E	2436	3431	2285	1615	2191	2370	1680	4123	2324	1687	1864	2541	2642	2371	2537	1966	2527	1845	3625	1731	2185	2221	2133	2184	2827	2391	2077	2212	2659	2389	1632	1248	1773	1756
ENSG00000197912	SPG7	2431	2967	2629	2646	2720	2890	2451	1957	2738	2377	2309	2170	2322	1868	2530	2675	2088	1555	3690	2463	2465	2259	2191	1187	3053	2920	2175	2704	2471	1986	3764	1887	2237	2103
ENSG00000111530	CAND1	2430	3322	2428	2049	2542	2338	2128	2515	2066	1991	1963	2183	2251	2185	2231	2122	2206	1701	1903	2099	2288	2373	2235	1841	2463	2551	2315	2520	2176	1738	2130	1197	1925	1830
ENSG00000142599	RERE	2430	2161	1985	2775	2509	2626	2246	2175	2149	2164	2240	1820	1559	1548	1693	2000	1617	1941	2337	1551	1804	1726	2021	1779	2480	2350	2149	1841	2363	1720	1826	1643	1943	1775
ENSG00000198162	MAN1A2	2430	2875	1867	2148	2303	2472	1721	2804	1748	1768	1877	2267	1993	2341	1895	2062	2183	2180	2025	1938	1864	1819	1837	1772	2318	2472	2059	2187	2311	1839	1763	1250	1968	1829
ENSG00000116984	MTR	2429	3221	2266	1984	2604	2362	2002	2405	2022	1836	1737	1927	1891	1945	2159	2021	2074	1804	2116	1901	2060	1583	1814	1159	2221	2414	1940	2016	1954	1581	1906	1091	2000	1395
ENSG00000143970	ASXL2	2425	2801	2168	2092	2437	2610	2030	2654	2203	2099	2164	2204	1999	2209	2030	1983	2260	2144	2039	1989	2064	1834	2334	2411	2365	2521	2202	2293	2217	1909	2097	1292	1858	2102
ENSG00000104824	HNRNPL	2424	3162	2449	3164	2921	2524	2128	2745	2311	2243	2309	2307	2136	2248	1985	2302	2651	2471	3747	1739	2044	1962	1957	1692	2346	2138	2211	2463	2174	1780	1887	2156	1802	2906
ENSG00000120708	TGFBI	2422	1663	2915	2705	3142	3098	2842	1974	2374	2627	3075	2261	2729	2100	2192	1677	2847	4883	6228	2596	2796	4260	2986	4188	3529	2593	3010	4805	2906	2013	2994	3044	2017	6263
ENSG00000100596	SPTLC2	2420	2231	2465	1781	2537	2798	2030	2820	2366	2302	2172	2295	2263	2077	1898	1935	2493	3379	3726	1863	2236	3835	3176	5185	2912	2578	3054	3124	2449	2173	2319	2928	1723	4654
ENSG00000122257	RBBP6	2420	2738	2110	2398	2806	2528	1802	2487	1926	1930	1850	2016	1842	2123	1899	1960	2117	2099	2479	1666	2026	1811	1786	1659	2160	2124	1993	2101	2255	1689	1755	1891	1686	2024
ENSG00000146083	RNF44	2416	2624	2246	3432	2763	2404	2712	3055	2821	2774	3064	2113	1942	1918	1884	2344	2117	2111	3583	2202	1865	1889	2072	1675	2295	2971	2094	2126	2202	1895	2554	1593	2264	2102
ENSG00000033800	PIAS1	2415	2590	2121	2167	2789	2909	1748	2460	1871	2026	1962	2212	2169	2298	1974	1877	2470	2738	1713	1695	2385	2173	2244	2670	2769	2430	2477	2836	2576	2337	1817	1981	1517	2903
ENSG00000171603	CLSTN1	2413	3613	2472	2806	2669	2331	2230	2753	2680	2512	2541	2313	2081	2166	2215	2391	2009	1814	3773	1907	1706	1832	1748	1535	2165	2242	1921	2098	1818	1772	1956	1036	1956	1482
ENSG00000090376	IRAK3	2412	1709	2663	1750	3008	3925	1857	2182	2434	1767	2336	2440	2501	2102	1980	1594	2818	5903	4789	2181	3067	5696	4975	8475	4636	2910	4057	5449	3238	2665	3311	6100	1764	8621
ENSG00000132485	ZRANB2	2406	2676	1942	1888	2685	2232	1560	2382	1615	1492	1479	1757	1836	2155	1760	1804	1805	1462	1052	1641	1816	1509	1533	1476	2336	2267	1715	2242	2174	1483	1560	936	1542	1401
ENSG00000140526	ABHD2	2403	5899	2977	3135	2904	3658	2276	3351	3144	2725	2887	3126	3114	2395	2389	2871	3705	3632	6736	2140	2555	4347	3439	4099	4010	2106	2753	3276	2403	2286	2588	3035	2262	5559
ENSG00000167323	STIM1	2403	3104	2491	2656	2500	2855	2160	2597	2597	2216	2390	2193	2189	2329	2284	2483	2015	2505	4099	2271	2290	2340	2689	1676	2641	2042	2367	2311	2056	1992	2105	1802	2178	2640
ENSG00000174437	ATP2A2	2403	3335	2645	2523	2636	2820	2616	2679	2717	2304	2562	2331	2650	2282	2218	2211	2340	3101	4303	2320	2704	3335	2715	3380	2890	2656	2585	3210	2432	2144	2597	2365	2485	3346
ENSG00000084754	HADHA	2401	2906	2579	2202	2502	2588	2086	2347	2368	1993	2212	2145	2547	1923	2002	2092	2461	3056	3986	2155	2758	3018	2409	3623	2742	2391	2404	2859	2571	1852	2134	2324	1939	4248
ENSG00000170242	USP47	2401	3323	2296	2089	2828	2603	1999	2543	2045	1874	1930	2434	2271	2261	2150	1983	2445	2571	1982	1822	2201	2116	2058	2058	2424	2396	2199	2166	2308	2135	1838	1598	1673	1894
ENSG00000153944	MSI2	2399	3230	2185	2364	2402	2340	2120	2231	1998	1837	1869	2020	2114	2024	2145	2235	1948	1593	1885	1827	1854	1439	1354	863	2358	2230	2066	1973	1899	1713	2040	915	1842	1345
ENSG00000148634	HERC4	2398	2933	2327	1955	2524	2936	2229	2089	2454	2204	2319	2142	2262	2241	2317	2144	2230	1549	1500	2300	2137	2126	2266	1930	2782	2531	2390	2812	2353	2004	2774	1531	2305	1845
ENSG00000182866	LCK	2396	4026	2277	2772	2472	1933	2413	2617	2608	2227	2187	1836	2060	2145	2304	2664	1715	1405	2763	2326	2186	1280	1452	603	1541	2165	1464	1828	1615	1629	2028	290	1942	771
ENSG00000125304	TM9SF2	2394	2722	2581	2077	2656	2740	2044	2610	2339	2186	2201	2282	2465	2174	2009	1932	2524	3041	3088	2121	2530	3893	3378	3827	2944	2627	2516	3123	2594	1936	2406	2517	1927	4778
ENSG00000172673	THEMIS	2392	2178	2055	1735	1564	1529	1624	1823	1809	1390	1382	1011	1782	2464	2229	1945	1116	1316	1023	1561	1660	1283	1180	591	1022	2325	1352	1688	1334	1423	1201	286	1531	542
ENSG00000167552	TUBA1A	2388	2522	2328	2816	2403	2285	1714	2159	2168	1561	1343	1290	2095	1799	1382	2032	1893	2034	2815	1080	1995	3206	1616	3010	1849	1232	1812	1783	1129	860	1091	2187	1317	2962
ENSG00000008869	HEATR5B	2388	3299	2354	1988	2361	2922	1969	2309	2019	1967	1928	2058	2005	2204	2326	2097	2354	1632	2225	2102	2139	2004	2069	1745	2491	2227	2308	2318	2376	1673	2142	1160	1890	1599
ENSG00000160712	IL6R	2386	2172	2539	3125	2744	2698	2691	2460	2736	2397	2417	1710	2316	1460	2074	2031	2079	2376	4249	2373	2335	3428	3637	4470	2912	2917	2563	3197	2378	1651	2592	2673	2359	4393
ENSG00000177463	NR2C2	2386	3332	2275	2240	2559	2554	2258	2498	2423	2145	2223	2213	2250	2157	2233	2268	2043	1620	2566	2068	2382	1710	2268	1524	2786	2414	2472	2434	2274	1841	2325	1147	2067	1771
ENSG00000114796	KLHL24	2382	3285	2238	2035	2544	2243	2025	2416	1974	1829	1965	2162	2036	2003	1964	2111	2111	1602	1929	1832	1937	1836	1811	1498	2533	2064	1821	2290	1991	1719	1875	1458	1586	1832
ENSG00000168394	TAP1	2380	4489	2657	2247	2541	1987	2159	2167	2575	1983	2078	2260	2301	2074	2007	2162	1676	1669	3532	2251	2477	2864	2586	1398	2683	2320	2198	2751	1856	1710	2498	716	2260	1445
ENSG00000084676	NCOA1	2379	3359	2394	2813	3038	3403	2061	3047	2466	2481	2510	2832	2309	2863	2414	2159	2935	3398	2625	2142	2382	1998	2266	2781	2935	2340	2732	2484	2400	2304	1996	2057	1755	2694
ENSG00000221978	CCNL2	2378	3215	2330	2452	2606	2214	2152	1941	2334	1932	1838	1728	1858	1812	1939	2297	1924	1710	2901	2302	2300	1680	1781	1291	2179	2683	2040	2481	2064	1506	2472	1264	2178	1861
ENSG00000166747	AP1G1	2378	3552	2558	2335	2572	2914	2167	2387	2231	2151	2244	2446	2473	2477	2176	2270	2470	3150	3123	2172	2708	2986	2821	2484	3075	2425	2829	2988	2489	2126	2492	2063	2076	3600
ENSG00000061938	TNK2	2376	2341	2306	2448	2580	2424	2532	1893	2851	2223	2307	1743	1923	1904	1841	2009	1763	1871	4054	1936	2068	2275	2535	1460	2387	2584	2184	2394	1808	1755	2718	2129	2151	2708
ENSG00000112062	MAPK14	2375	2940	2690	2211	2829	2803	2236	2272	2487	2141	2262	2169	2544	2035	2051	2006	2302	3589	4392	2278	2748	5012	4866	5037	3544	2677	2879	3186	2575	2309	2743	3478	2197	5892
ENSG00000162924	REL	2375	2582	2068	2134	2670	2602	1659	2544	1866	1887	1891	2457	1888	2007	1527	1724	2631	2204	1850	1561	1865	1810	1904	2626	3020	1979	2475	2173	2765	1887	1842	2216	1442	2781
ENSG00000188554	NBR1	2375	3149	2317	1883	2562	2430	1950	2729	2284	1931	1961	2280	2310	2105	2161	2043	2106	2530	3142	2162	2424	2798	2336	2832	2402	2361	2122	2556	2171	1829	2226	2253	1736	2791
ENSG00000099783	HNRNPM	2373	2882	2208	2725	2608	2310	2140	2667	2307	2073	2209	2103	1927	1907	1815	2068	2048	2415	4176	1817	1845	2257	2035	2084	2085	2293	1913	2194	2042	1597	1971	1715	1841	2722
ENSG00000163534	FCRL1	2369	1002	1415	994	2013	1324	1421	1240	1629	1492	593	518	804	736	754	1200	1063	272	285	1029	716	406	238	277	3706	1453	2262	736	4701	918	1158	196	1679	159
ENSG00000076770	MBNL3	2369	2911	2194	1721	2402	2274	1707	2791	2047	1831	1895	2304	2307	2208	1966	1950	2235	11362	1815	1882	4818	3778	2336	1787	2715	2198	2200	2016	2519	3778	1672	16334	1631	2617
ENSG00000139668	WDFY2	2368	2064	2542	2286	2627	3290	2058	2158	2232	1967	1930	1857	2025	1690	1599	1846	1788	1477	2267	1488	1501	2467	2051	2342	2348	1974	2259	2193	1809	1308	1813	2075	1320	2029
ENSG00000189079	ARID2	2368	2967	2370	2271	2727	2920	2181	2514	2183	2041	2280	2480	2199	2502	2234	2175	2269	2120	1706	2020	2384	1919	2404	1790	2837	2225	2643	2473	2417	2179	2188	1482	1843	2280
ENSG00000155096	AZIN1	2366	3031	2573	2251	2544	2333	2023	2674	1941	1873	1770	2141	2268	2012	1810	1984	2356	2941	2889	1836	2279	2707	2936	2567	2339	1980	2038	2410	2105	1545	1679	2384	1702	3623
ENSG00000175727	MLXIP	2365	2552	2471	3343	2821	2297	3155	2458	2652	2308	2462	1848	1946	1540	2024	2242	1761	3016	4602	2240	2467	3006	3222	2905	2624	2537	2249	2676	2089	1772	2574	2838	2509	3476
ENSG00000198198	SZT2	2365	3190	2583	2623	2703	2582	2634	2044	2687	2433	2418	2038	2233	1961	2216	2646	2080	1725	3498	2416	2297	2082	2295	1627	2745	2672	2363	2561	2359	2021	3046	1502	2728	2274
ENSG00000198695	MT-ND6	2364	1690	1038	3186	3294	2804	1608	2704	1970	2260	3235	2258	1131	1899	1351	1427	2521	4087	1830	1748	2424	1421	2200	3226	1386	3336	1289	1163	4938	3381	2414	4477	1380	2438
ENSG00000105993	DNAJB6	2364	3694	2521	3087	2608	2501	2193	2540	2216	1992	2208	2733	2278	2047	2036	2101	2580	3395	3613	2113	2455	2731	2637	2297	2322	2032	2199	2193	1944	1938	2413	2826	2047	2690
ENSG00000134744	TUT4	2362	2941	2165	2380	2623	2602	2147	2211	2038	2010	2118	2179	2040	2212	2192	2064	2096	1577	1354	2129	2015	1528	1659	1049	2697	2402	2045	2161	2441	2058	2172	932	2034	1317
ENSG00000110713	NUP98	2362	3148	2348	2809	2544	2587	2152	2597	2395	2010	2144	2123	2124	2049	2070	2206	2294	2745	2643	1941	2295	2090	2311	2068	2526	2411	2187	2395	2274	1858	2104	2013	1902	2572
ENSG00000124177	CHD6	2359	3257	2359	2334	2600	2489	2047	2770	2112	1988	1917	2149	1953	2168	1996	2156	2291	1828	2762	1798	1945	1622	1711	1465	2330	2172	2084	2173	2162	1807	1775	1158	1766	1884
ENSG00000166949	SMAD3	2357	3212	2607	2114	2058	2200	2076	2520	2298	2081	1959	2016	2153	2075	2224	2283	1830	1582	2860	1590	1897	1440	1429	932	2678	2257	2383	1984	2345	1569	1958	1106	2098	1425
ENSG00000187605	TET3	2355	2505	2580	3274	2838	3041	2838	2686	2970	2527	2941	2253	2350	2046	1975	1999	2421	3733	5759	1981	2616	3404	3638	3441	3278	2597	2997	3287	2357	2107	2413	3278	1782	4277
ENSG00000144224	UBXN4	2352	3043	2175	1966	2634	2480	1841	2344	1802	1778	1944	2072	2105	2153	1812	1975	2213	2452	2391	1877	2124	2364	2094	2395	2483	2211	2228	2493	2233	1756	1905	1555	1685	2602
ENSG00000196205	EEF1A1P5	2351	2679	1791	1890	2233	2251	1447	2375	1309	1737	1726	1542	1234	1611	1643	1414	2012	2331	2019	1038	1696	999	1236	2420	1854	2380	1578	1568	2520	1566	1082	1087	1143	1416
ENSG00000128585	MKLN1	2349	3001	2274	1968	2584	2795	1942	2293	1997	1773	1896	2430	2224	2317	2257	1925	2241	2196	2078	1939	2417	2403	2207	2141	2911	2250	2458	2766	2283	1970	2178	1669	1796	2276
ENSG00000271383	NBPF19	2348	2818	1284	2237	2839	2958	1667	1827	2151	1639	1843	1545	2019	2139	2095	2029	2032	1902	3117	2104	2482	2208	2571	1212	3022	2490	1605	3209	2355	2119	2557	2065	1778	2750
ENSG00000180357	ZNF609	2347	2420	2233	2916	2735	2579	2425	2676	2249	2256	2314	1931	1724	1651	1907	2112	2051	2193	2683	1827	1943	1785	1709	1906	2078	2403	1922	1822	1923	1816	2011	1448	1790	1690
ENSG00000115677	HDLBP	2346	2755	2345	2639	2582	2597	2337	2658	2608	2193	2432	2182	2519	2222	2031	1974	2406	3250	4462	2456	2719	2485	3214	3149	2966	2350	2612	2552	2199	1930	2236	2199	2545	3506
ENSG00000154822	PLCL2	2346	3103	2230	2079	2381	2149	1809	2592	1978	1672	1858	2194	2094	2144	2134	2087	2165	2319	2746	1768	2159	1927	2102	1566	2597	2082	2290	2279	2126	2213	1826	1919	1573	1974
ENSG00000064012	CASP8	2344	4136	2573	2706	2979	3107	2083	3139	2925	2738	2256	2707	2548	3243	2336	2572	3002	2190	2366	2641	2422	2348	2031	1875	2728	3024	2936	2848	2747	2333	2981	1410	2453	1934
ENSG00000072818	ACAP1	2342	4101	2766	2890	2745	2269	2935	2051	2973	2513	2390	2029	2329	2079	2539	2926	1912	2122	5313	2487	2439	2479	2320	1565	2532	2737	2201	2678	2059	1877	2739	992	2789	2076
ENSG00000143614	GATAD2B	2342	2902	2139	2682	2705	2355	2107	2838	2385	2251	2446	2164	1806	2058	1922	2125	2141	1961	2309	1918	1740	1606	1826	1528	2110	2418	2015	1792	2108	1852	1947	1264	1817	1668
ENSG00000197217	ENTPD4	2337	3214	2396	2394	2708	2440	2063	2157	2235	1920	1769	2088	1989	1884	2029	2114	2073	1921	2490	2102	2234	1676	1837	1561	2343	2434	2088	2383	2075	1629	2075	1185	1938	1852
ENSG00000111596	CNOT2	2335	3168	2305	2348	2781	2810	2012	2403	2129	1828	1909	2272	2169	2408	2194	2034	2408	2729	1942	1911	2476	2375	2159	2152	2894	2453	2662	2647	2475	1985	1912	1514	1771	3175
ENSG00000091490	SEL1L3	2334	2553	2223	1466	2166	1866	1577	1988	1739	1610	1392	1249	1608	1844	1643	1856	1722	992	1423	1838	1558	1261	1034	839	3193	2072	2331	1599	2951	1318	1706	523	2567	1156
ENSG00000129968	ABHD17A	2334	4560	2571	2907	2778	2537	2480	2863	2811	2466	2928	2965	2787	2761	2491	3105	2775	2122	6076	2459	2415	2366	2180	1349	2086	2327	2079	2342	2016	2153	2941	1510	1977	1876
ENSG00000113163	COL4A3BP	2334	2469	2310	1819	2520	2746	1746	2237	2211	2038	1845	2142	1995	2039	1897	1707	2217	2204	2184	1831	2119	2853	2558	2796	2879	2037	2547	2865	2163	1703	2040	2182	1542	3381
ENSG00000137145	DENND4C	2333	3927	2598	2389	2200	2661	2140	2821	2184	1990	2174	2778	2368	2575	2338	2339	2681	2992	2011	2117	2668	2838	2506	1845	2564	2178	2131	2356	2178	2081	2270	2572	2042	2101
ENSG00000159842	ABR	2332	3009	2594	2834	2597	2858	2221	2648	2976	2477	2524	2369	2416	1868	1931	2170	2204	2453	5877	2172	2244	3276	2835	2552	2720	2440	2732	2963	2121	1827	2770	2405	2126	3608
ENSG00000062194	GPBP1	2330	2911	2315	2092	2733	2480	1896	2436	1924	1834	1842	2289	1952	2186	2055	1920	2127	2207	1793	1738	2184	2224	2065	1981	2462	2391	2078	2435	2317	1850	1963	1547	1618	1885
ENSG00000153207	AHCTF1	2329	3094	2270	2551	2687	2523	1982	2329	2165	1880	1836	2050	2008	2052	2082	2087	2140	2033	1678	1796	2191	1728	1673	1572	2273	2135	2037	2079	1975	1628	1839	1573	1770	2095
ENSG00000084733	RAB10	2328	2355	2089	1701	2378	2340	1716	2381	2254	1832	1888	2253	2457	1936	1872	1770	2097	3375	3064	1724	2567	4066	3092	4308	2606	2632	2376	2687	2194	1678	2059	3231	1557	3663
ENSG00000178950	GAK	2328	3205	2505	2797	2453	2687	2540	2137	2927	2270	2504	2127	2434	2051	2128	2567	2207	2088	4508	2177	2318	2431	2456	2071	2638	2249	2296	2686	1863	1984	3049	2057	2419	2894
ENSG00000004534	RBM6	2326	2403	2013	2035	2581	2429	1863	2106	1927	2100	1987	1581	1669	1849	1638	1945	2147	1575	1880	1755	1608	1452	1650	2177	2112	2382	1660	1623	2230	1878	2278	1190	1708	1525
ENSG00000174579	MSL2	2324	3692	2280	2350	2509	2234	1858	2832	2040	2023	2007	2380	2013	2045	1929	2179	2400	1643	2267	1864	1859	1832	1918	1711	2033	2235	1677	1908	1847	1631	1881	1132	1579	1457
ENSG00000113712	CSNK1A1	2324	2788	2362	2310	2613	2571	2005	2453	2132	1847	1972	2249	2213	2033	1947	1987	2309	3088	3054	1919	2496	3020	2511	2613	2527	2236	2518	2786	2362	1949	1975	2558	1797	3608
ENSG00000114166	KAT2B	2323	3501	2151	1963	2287	2534	1877	2335	1979	1742	1987	2406	2066	2503	2163	1911	2162	3380	1831	1759	2417	1846	2064	1460	2235	2263	2273	2262	2110	2887	1976	3235	1787	1366
ENSG00000089053	ANAPC5	2320	3082	2356	2124	2397	2230	2309	1973	2374	1834	1935	2058	2171	2025	2099	2072	2039	1939	2977	2378	2645	2451	2485	1804	2500	2535	2317	2583	2188	1735	2631	1713	2471	2539
ENSG00000125944	HNRNPR	2318	2619	2011	1908	2547	2342	1828	2429	2010	1820	1853	2236	1877	2147	1923	1729	2039	1956	1796	1890	2085	1707	1942	1878	2303	2657	2000	2096	2373	1852	1949	1125	1821	1668
ENSG00000133606	MKRN1	2315	3308	2597	2610	2608	2435	1909	2704	2276	1977	2060	2078	2294	1950	1972	2019	2126	8993	4371	1908	5393	4805	3139	2581	2787	2329	2474	2834	2290	4484	2050	13282	1659	3613
ENSG00000100614	PPM1A	2314	3221	2433	2677	2739	2686	2013	3206	2046	1866	2097	2577	2355	2229	1925	1921	2474	5347	2802	2012	3159	3715	3140	2660	2601	2318	2302	2399	2056	2711	2242	5248	1747	3027
ENSG00000120742	SERP1	2314	2513	2279	2072	2580	2299	1950	2505	2035	1774	1922	2010	2049	2017	1735	1858	2359	3338	2818	1912	2436	2825	2409	3413	2265	2342	1993	2546	2316	1668	1765	2466	1689	3490
ENSG00000140678	ITGAX	2312	3294	2934	4780	4247	3570	3463	3665	5589	4307	3669	2837	2796	2854	2503	2580	5070	5113	8814	2693	3658	4380	4165	4636	4302	2883	4145	3439	3152	2554	4020	4799	2371	7737
ENSG00000100077	GRK3	2311	1429	2109	1604	2668	2746	1783	2212	2726	2034	1717	1789	2029	1811	1701	1426	1858	3278	3003	1848	2438	3515	2369	3906	3693	2779	2969	3440	3081	1902	2591	3352	1554	4330
ENSG00000154814	OXNAD1	2309	2794	1854	2376	2905	1822	2196	1882	1573	1422	1209	1606	1571	1399	2355	1809	1389	1637	1467	1751	2177	1409	1628	747	1675	2491	1616	2020	1480	1634	1456	576	1682	830
ENSG00000168071	CCDC88B	2306	2823	2269	3039	2934	2860	2541	2314	3087	2757	2960	2422	2226	2164	1985	2482	2394	2210	6079	2083	1927	2151	2741	1862	2903	2330	2341	2545	2274	2213	3052	1941	2086	2838
ENSG00000153815	CMIP	2303	3431	2833	3407	2797	3122	2629	3195	2870	2332	2910	2817	2592	1959	1908	1975	2668	5378	6238	2262	2589	3289	3440	3141	2636	2403	2804	2663	2093	2027	2616	4856	2180	4243
ENSG00000186432	KPNA4	2302	3027	2178	2099	2586	2396	1863	2581	2149	1965	1957	2130	2041	1981	1870	1873	2219	2406	1600	1806	2170	1845	2100	2009	2279	2083	2107	2269	2117	1745	1803	1601	1529	2025
ENSG00000099991	CABIN1	2300	2998	2313	2590	2334	2257	2380	2311	2507	2090	2158	1913	1986	1868	1923	2401	1725	1654	3488	1819	1901	2065	1983	1418	1938	2252	1821	2044	1741	1664	1898	1103	2133	1571
ENSG00000103365	GGA2	2299	2599	2465	1962	2338	2363	1834	2084	2184	1950	1852	1666	2003	1751	1830	2175	1935	1744	3504	1787	1866	1969	1677	1368	2863	2158	2299	1968	2574	1469	1871	1389	2058	2089
ENSG00000162521	RBBP4	2298	3086	2295	2074	2624	2489	2094	2721	2271	2095	2108	2305	2223	2196	2012	2047	2148	2167	2588	2029	2239	2212	2410	1900	2325	2298	2187	2549	2300	1708	2213	1476	1933	2373
ENSG00000137504	CREBZF	2297	3165	2124	1852	2635	2162	1683	2161	1751	1761	1618	1889	1872	1883	1805	1947	1945	1495	2063	1837	1893	1658	1552	1132	2207	2243	1613	2091	2117	1454	1801	816	1590	1169
ENSG00000115310	RTN4	2297	2203	2354	2220	2679	2982	2273	2851	2629	2353	2513	2170	2138	1998	1877	1893	2675	3407	3996	1894	2225	3740	3389	4667	2745	2661	2423	2749	2314	1913	2225	3457	1813	4039
ENSG00000159256	MORC3	2297	2360	2021	1667	2661	2286	1675	2474	1756	1589	1688	2189	1858	1928	1730	1678	2007	1893	1373	1691	1950	1980	1861	2199	2185	2410	1747	1965	2278	1718	1933	1659	1450	1691
ENSG00000188895	MSL1	2295	2801	2327	3248	2443	2266	2063	2405	2327	1954	2133	1746	1891	1826	1716	2056	2027	2319	3317	1836	1751	2473	2136	2656	2192	2183	1994	2252	1935	1386	2067	1695	1802	2225
ENSG00000138834	MAPK8IP3	2294	3051	2918	2739	2719	2441	2650	1938	2664	2465	2428	1877	2349	1921	2243	2593	2080	1945	5370	2318	2423	2423	2196	1835	3155	2405	2647	2610	2320	1697	3128	2281	2169	2976
ENSG00000106052	TAX1BP1	2293	3046	2210	2166	2529	2727	1780	2424	2009	1823	1986	2403	2166	2328	1986	1858	2585	3358	2168	1735	2504	2458	2070	2456	2689	2299	2173	2459	2397	2268	1810	3218	1571	2731
ENSG00000135272	MDFIC	2292	2243	1788	1199	1862	1911	1362	2291	1487	1524	1154	1313	1363	1814	2144	1642	1636	1577	1561	1234	1653	1284	1385	1194	1924	1909	1926	2420	1725	1232	1518	796	1514	1251
ENSG00000168264	IRF2BP2	2292	2679	2303	2936	2602	2093	2133	2789	2396	1858	2151	1900	2115	1699	1607	2153	1903	2980	4538	1844	2076	2502	2898	1982	2557	2037	1982	2881	1852	1554	1599	1604	1700	2787
ENSG00000007237	GAS7	2290	3547	2702	2863	2712	3782	2515	2701	3088	2186	3177	2826	2757	2670	2036	2168	3141	4724	9395	2503	2271	6249	4072	7163	4111	2265	3671	4414	2616	1879	2715	5072	1829	6941
ENSG00000198830	HMGN2	2289	2606	2075	1963	2492	2176	1806	2529	2095	1703	1837	1977	2009	2023	1748	1754	2105	2339	3177	1594	1928	2236	4072	2768	2203	2352	2075	2309	1954	1684	1762	1520	1658	3849
ENSG00000012660	ELOVL5	2289	2766	2402	1984	2384	2359	1898	2421	1967	2067	1742	1759	1953	1857	1956	1921	2040	1864	1686	1543	1936	1548	2179	1690	2585	2059	2444	2293	2844	1445	1971	1264	1642	2370
ENSG00000112078	KCTD20	2287	2652	2469	1995	2354	2583	2139	2637	2142	1889	1889	2037	2613	1880	1990	1852	1829	4272	3900	2348	3047	3548	3881	2982	2988	2405	2343	2637	2422	1873	2639	4365	2344	3589
ENSG00000110448	CD5	2284	2694	1855	2034	1594	1264	1481	1695	1873	1243	1395	1055	1218	1440	1808	1760	995	1065	2084	1568	1214	912	1030	420	942	1725	1081	1209	1312	711	998	268	1272	488
ENSG00000088930	XRN2	2284	2525	2016	2101	2557	2572	1762	2223	1828	1850	1996	1896	2037	2109	1826	1624	2398	3391	2669	1555	2218	2960	2295	3561	2725	2117	2524	2716	2269	1965	1773	2581	1604	3957
ENSG00000099917	MED15	2283	3418	2548	2710	2598	2803	2332	2421	2856	2441	2580	2441	1794	2260	2270	2524	2189	2170	3802	2387	2073	1877	1799	1432	2260	2110	2477	2592	1986	1935	2686	1492	2089	2142
ENSG00000077232	DNAJC10	2283	2196	2029	1510	2164	2353	1604	2082	1723	1678	1550	1683	1675	1860	1551	1502	1931	1500	1472	1773	1801	1671	1601	1850	2922	2200	1940	2060	2870	1528	1613	1103	1754	1636
ENSG00000131374	TBC1D5	2283	2840	2432	1912	2385	2500	1789	2446	2266	1979	2063	2168	2199	2093	1982	2048	2227	2072	3182	1871	2020	2346	2563	2168	3082	1955	2577	2522	2334	1849	1981	1710	1863	2606
ENSG00000164548	TRA2A	2280	2609	2081	2541	2440	2141	1614	2050	1713	1619	1673	1864	1802	1941	1625	1892	2173	1617	1483	1516	1494	1169	1431	1633	1669	1761	1655	1617	1799	1379	1578	1524	1319	1722
ENSG00000099995	SF3A1	2279	2945	2117	2980	2462	2143	2170	3199	2717	2423	2377	2088	1943	1846	1597	2013	2255	2561	3538	1792	1750	1560	2121	1751	1891	2173	1817	2031	1805	1581	1704	1543	1947	2087
ENSG00000156265	MAP3K7CL	2278	1662	1558	4322	3286	749	2383	2834	1807	1634	1166	1010	818	677	1753	1999	979	1881	1250	2887	3168	2379	3113	2354	1626	1119	1456	1081	2304	1007	2108	6982	1379	1734
ENSG00000146830	GIGYF1	2278	3333	2363	2729	2337	2022	2236	2195	2758	2098	2161	1885	1989	1798	1855	2409	1853	1561	3836	2339	1902	1729	1987	1395	2155	2175	1863	2246	1852	1598	2273	1257	2027	1952
ENSG00000108021	TASOR2	2278	3078	2188	1888	2305	2484	2005	2128	2117	1798	1945	2014	2040	1953	2024	1943	1808	1648	1661	1929	2095	1685	2139	1430	2479	2389	2093	2273	2205	1848	2151	1011	1975	1592
ENSG00000074054	CLASP1	2277	3691	2535	2439	2538	2938	2207	2512	2337	1996	2059	2376	2380	2273	2176	2241	2631	2384	2961	2115	2213	2192	2426	1879	2605	2173	2597	2464	2117	2175	2236	1572	2050	2482
ENSG00000090905	TNRC6A	2276	3068	2280	2201	2402	2475	1923	2329	1967	1828	1826	1945	2040	1959	1866	2148	2080	1656	1712	1860	1993	1454	1954	1770	2300	2263	1975	1890	2088	1793	1935	1096	1959	1801
ENSG00000185896	LAMP1	2275	3096	2361	2646	2666	2335	2355	3088	2894	2371	2403	2140	2357	2068	1937	2180	2324	3491	5007	2052	1997	2833	2867	2713	2272	2106	2275	2371	1936	1725	1985	1861	1950	3767
ENSG00000120616	EPC1	2273	2810	2056	2038	2367	2236	1821	2193	1753	1683	1746	2007	1954	2014	1964	1914	2057	1533	1580	1623	1867	1471	1589	1292	2188	2041	1807	2049	2040	1602	1791	835	1511	1411
ENSG00000153283	CD96	2271	3553	2191	2194	2183	2080	2099	2683	1833	1756	1735	2211	2079	2233	2136	2377	2060	1452	1420	1722	2362	1057	1447	680	1685	2235	1709	1609	2095	1536	1933	462	1805	1048
ENSG00000147050	KDM6A	2271	3076	2292	2269	2530	1540	2057	2172	1272	1044	1114	1273	1236	2019	2002	1940	2165	1460	2508	1040	2218	1250	2537	1167	1577	1270	2456	1531	1258	1081	2033	1704	991	1783
ENSG00000153395	LPCAT1	2271	5563	2894	2807	2645	2897	2348	3539	3265	3022	3343	3978	3062	3259	2441	3012	3535	2111	5082	2870	2215	2457	2535	2000	2149	2330	2433	2381	2114	2270	3119	1486	2015	2771
ENSG00000164151	ICE1	2271	3104	2223	1848	2402	2128	1673	2270	2006	1628	1604	2217	2020	2079	1785	1936	2089	1736	2087	1631	1833	1621	1773	1527	1959	2008	1971	2001	1934	1621	1572	966	1628	1759
ENSG00000125970	RALY	2271	3048	2206	2317	2528	2448	2012	2646	2283	2143	2150	2325	2239	2223	2092	2085	2197	2214	3408	1837	2387	2106	2075	1962	2383	2194	2425	2310	2271	2014	1822	1568	1833	2432
ENSG00000111860	CEP85L	2270	2769	1992	2006	2308	2136	1823	2312	1984	1756	1823	2100	1867	2039	2043	1826	1965	1939	1593	1692	1953	1483	1829	1573	2073	2494	2008	2370	2103	1467	1587	1166	1567	1402
ENSG00000168906	MAT2A	2269	2892	2275	1634	2457	2281	1864	2232	1955	1801	1665	1746	2019	1840	1838	1898	2116	2067	2634	1790	2566	1860	2638	2056	2106	2489	2028	2926	2261	1654	2005	1846	2012	2395
ENSG00000135596	MICAL1	2268	2611	2085	2311	2236	2291	2126	1697	2729	1947	1888	1673	1938	1664	1752	2158	2057	2141	5119	1896	2015	2538	2558	2095	2750	2173	2379	2416	2385	1741	2392	1858	1951	2740
ENSG00000186298	PPP1CC	2267	2574	2121	1808	2367	1929	1665	2388	1863	1620	1569	1797	1854	1927	1652	1742	1874	2073	2067	1722	2022	2167	1715	1950	2354	2066	1944	2120	1967	1335	1689	1410	1590	2387
ENSG00000138674	SEC31A	2265	2685	2209	1981	2451	2648	1937	2458	1967	1951	2050	2070	1985	1952	1878	1857	2287	2075	2432	1830	1995	1987	2069	2151	2240	2172	2007	2190	2127	1745	1906	1529	1752	2269
ENSG00000251791	SCARNA6	2264	2078	1132	1601	1944	1749	973	3004	1574	1889	1837	2069	1128	2007	1209	1326	1569	1942	2108	1375	1314	1184	943	921	1471	2717	973	1347	1599	1749	1504	596	1076	683
ENSG00000125952	MAX	2264	2445	2499	3192	2680	1967	2511	3071	2161	1939	1909	1980	2321	1593	1730	1626	1763	4320	3056	2364	2548	2508	4053	2821	1992	2473	1871	1798	2091	1733	2432	4344	2011	2917
ENSG00000052841	TTC17	2263	2727	2354	1886	2632	2725	1968	2212	2104	1926	1960	2068	2092	2223	2010	1909	2208	1751	1850	2045	2280	1848	2153	1871	2824	2510	2419	2581	2613	1924	2257	1274	2002	2282
ENSG00000198743	SLC5A3	2262	3361	1977	1641	2039	2123	1806	2294	1631	1842	1802	1987	2336	1607	1761	2011	2177	1353	1467	2466	1670	1617	1590	1205	2089	1940	1447	1529	1550	1358	2713	630	1703	1158
ENSG00000153147	SMARCA5	2262	2711	1935	2127	2364	2129	1606	2607	1733	1723	1671	2086	1705	1948	1627	1722	2220	1933	1526	1529	1626	1782	1680	1854	1816	2185	1624	1901	1954	1513	1449	1221	1482	1757
ENSG00000132359	RAP1GAP2	2261	4223	2540	2843	2484	2843	2124	3149	3119	2715	2962	3275	2873	2783	2401	2560	2836	1959	4381	2355	2330	2070	2396	1874	2429	2102	2698	2660	2010	2061	3179	1859	1809	2426
ENSG00000113140	SPARC	2259	2359	2494	3275	2330	1004	3192	3970	2777	1708	1151	1284	2476	905	1837	1237	1025	11826	10123	4075	6425	9104	9331	4599	3678	2008	2030	1179	2423	2909	3707	13538	4261	7054
ENSG00000277443	MARCKS	2257	1576	1787	2043	2426	2399	1609	2170	2328	1305	1772	1708	1229	2095	793	1123	1784	2426	2953	982	1618	1638	1815	1341	1623	1926	1332	2368	1451	696	894	1584	724	2189
ENSG00000181722	ZBTB20	2257	3111	2279	2204	2663	2602	1973	2597	2178	1981	1823	2000	2043	2136	2237	2091	2175	1526	1419	1804	2004	1168	1462	1068	2625	2302	2129	2037	2394	1869	1660	823	1959	1470
ENSG00000086062	B4GALT1	2257	3930	2474	2461	2591	2657	2436	2669	2851	2076	2559	2646	2232	2234	2277	2638	3449	2702	4046	1864	1973	2283	2112	1850	2519	2408	2063	1950	2401	1924	1866	2019	1843	2694
ENSG00000196419	XRCC6	2256	2913	2243	1986	2445	2149	1782	2683	1957	1909	1898	1955	2027	1986	1809	1972	2094	2376	3725	1738	2202	2149	1921	1997	2121	2257	1937	2230	2208	1634	1648	1416	1601	2319
ENSG00000113013	HSPA9	2255	3059	2206	2476	2348	2470	1891	2546	1939	1705	1977	2049	1891	2174	1768	1931	2471	2413	2643	1577	2181	1731	1702	1670	1961	2015	2038	2121	2027	1703	1633	1682	1623	2506
ENSG00000116191	RALGPS2	2252	1200	1853	1128	1980	1436	1590	1827	1513	1589	980	670	933	1052	1000	1331	1686	666	456	1126	854	635	647	694	3519	1614	2237	868	3845	820	1019	465	1537	438
ENSG00000110880	CORO1C	2252	1861	2448	2477	2538	2590	1958	2847	2310	1820	1866	1911	2170	1734	1647	1493	2287	5724	5448	1991	3543	4306	4194	4414	3278	2209	2751	2380	2767	1791	2175	5877	1982	4963
ENSG00000111801	BTN3A3	2250	2715	1586	1889	2082	1613	1717	1796	1250	1590	1631	2027	2050	2110	1840	2124	1787	1105	1682	2014	1955	1186	1452	885	1556	1875	1499	1149	1444	1653	2068	366	1804	813
ENSG00000072135	PTPN18	2248	2396	2381	2786	2587	2677	2238	3214	2842	2507	2691	2254	2401	1818	1772	1719	2128	3495	4518	2172	2689	2648	3678	3299	3698	2297	2366	2224	2176	1986	2594	3694	2204	3741
ENSG00000148175	STOM	2247	4208	2766	2136	2617	1956	2123	3509	2095	2238	2266	3230	3292	2762	2017	1842	2455	10977	4574	2086	4097	6141	10157	4088	2158	2436	2492	1859	1767	3066	2816	12883	2849	5719
ENSG00000113369	ARRDC3	2247	3486	2100	1468	2108	1932	1316	2660	2059	1148	1489	2373	2837	2514	2055	1900	2364	2637	1530	1680	1721	1131	2128	2540	1881	1728	1401	1686	1576	1469	1761	1531	1647	2605
ENSG00000266714	MYO15B	2245	1932	2490	2742	3081	4688	2858	1872	3042	1865	3894	1864	1950	1576	1947	2406	1807	2168	5058	1938	2351	3461	3587	2401	5498	2299	2653	3440	2385	2084	3587	3200	2000	4264
ENSG00000197601	FAR1	2244	2603	2334	1601	2653	3093	1721	2197	1969	1845	2008	2508	2516	2679	1826	1612	2558	2929	1693	1922	2296	3676	3059	4295	2805	2488	2683	3415	2460	2153	2397	2742	1651	4682
ENSG00000156515	HK1	2243	2530	2337	2665	2623	2458	2415	2790	3045	2132	2305	1819	2222	1857	1932	1931	1855	4970	5720	2049	3301	3788	3150	3300	2347	2534	2602	2766	2103	2102	2290	5035	2028	3913
ENSG00000185697	MYBL1	2241	5060	2405	2036	1746	3200	1764	2507	1801	1825	2630	3466	2631	3348	2606	2262	3294	1094	1209	1760	1561	894	1444	524	1824	1926	1862	2116	1798	2668	2612	306	1252	569
ENSG00000132294	EFR3A	2240	2999	2251	1889	2265	2562	1651	2353	1990	1819	1959	2227	2124	2163	1880	1701	2058	2150	2407	1721	2051	2485	1898	1977	2566	2138	2165	2673	2091	1662	1757	1390	1590	2592
ENSG00000230590	FTX	2239	2425	2073	1756	2495	2626	2193	1718	1954	1959	1866	1746	1860	1997	2223	1886	1824	1283	1136	2206	2056	1856	2332	1630	2861	2487	2360	2428	2330	2031	2953	1428	2219	1445
ENSG00000059804	SLC2A3	2238	3596	3270	3506	2982	3316	2232	2910	2506	1885	2390	2020	2772	1942	2055	2000	4294	10466	11602	2248	2833	5263	3983	5862	2834	2842	2715	2477	2127	1678	2539	6736	2141	7895
ENSG00000088832	FKBP1A	2238	1848	2116	2118	2424	2115	1882	2229	2054	1860	1819	1734	1949	1608	1558	1496	1935	4720	3432	1920	2981	3928	3629	3705	2510	2440	2269	2386	2167	1603	2081	3892	1768	4470
ENSG00000171456	ASXL1	2237	3142	2360	2453	2484	2231	2234	2151	2287	2093	1919	1724	1961	1841	2035	2256	1815	1687	2983	1790	1958	1606	1613	1019	2210	2170	2022	1936	2091	1543	2057	1125	2121	1433
ENSG00000162601	MYSM1	2237	2793	2074	1714	2310	2349	1450	2105	1669	1602	1528	2096	1864	2188	1762	1753	2112	1704	1307	1702	2018	1636	1873	1539	2052	2364	1925	2070	2332	1629	1697	1155	1561	2120
ENSG00000166233	ARIH1	2236	3078	2131	1973	2439	2532	2008	2275	2101	1806	1836	2178	2114	2150	2089	1967	2242	2012	2240	1797	2113	2363	1881	1725	2541	2110	2172	2588	2091	1903	2143	1614	1791	2167
ENSG00000157601	MX1	2235	1551	1391	809	2061	910	1007	1912	1260	1186	597	2158	763	1377	1569	802	579	1047	1393	512	2060	5117	3595	778	911	4364	1199	2528	931	938	879	1667	786	1419
ENSG00000165288	BRWD3	2234	2723	2068	2262	2594	2626	1894	2457	1962	1796	1799	2027	1877	2026	1937	1905	2145	2418	1723	1799	2146	2153	2329	2432	2633	2206	2257	2333	2320	1866	2059	1951	1685	2311
ENSG00000146192	FGD2	2233	1331	2276	1530	2353	2646	2246	1764	3236	2051	2079	1665	2122	1636	1786	1567	1655	2022	3283	2179	2773	3277	2889	3656	3204	3066	2854	3086	2914	1881	2915	2740	2374	4045
ENSG00000164938	TP53INP1	2232	2523	1923	1927	2143	1598	1508	2059	1629	1672	1279	1352	1286	1585	1431	1597	1651	1867	1556	1589	1460	1314	1688	1596	2864	1795	2429	1640	2398	1095	1357	1095	2311	1909
ENSG00000125827	TMX4	2231	3634	2496	2388	2506	2677	1764	2939	2009	1900	1800	2630	2485	2470	2112	2485	2923	1992	3040	1621	1803	2597	1888	2033	2290	1791	2193	2051	2100	1575	1846	1682	1460	2275
ENSG00000136709	WDR33	2231	2782	2223	2125	2515	2585	2067	2300	2242	1982	1896	2158	2125	2182	2134	2105	1942	1677	2197	1896	2182	1818	1992	1626	2615	2297	2185	2456	2172	2025	2044	1174	1963	1804
ENSG00000135218	CD36	2228	1632	2973	1919	2976	4399	2281	2623	2729	2052	2022	2165	2996	2365	2116	1431	2292	9527	5462	3341	4503	14588	6202	19579	6731	4134	5829	7750	4747	4852	4331	8133	4023	17035
ENSG00000160310	PRMT2	2228	2755	2418	2294	2715	3183	2146	2153	1659	2025	2470	1651	2516	2699	1704	2081	2689	2030	2735	2894	1753	1952	2326	1541	2365	2766	1395	2364	1949	1299	1914	1103	1460	1635
ENSG00000170802	FOXN2	2227	2562	2060	1693	2433	2289	1759	2477	1877	1745	1753	1864	2013	2035	1662	1591	1971	2093	1555	1614	2005	2534	2666	3083	2444	2370	1981	2362	2236	1664	1679	1699	1350	2456
ENSG00000156052	GNAQ	2226	2325	2077	2197	2513	2787	1930	2296	1881	1806	1806	1614	1968	1236	1543	1506	1805	4521	2819	1414	2550	4092	3927	5105	2567	2404	2262	2527	2038	1550	2174	4250	1585	5157
ENSG00000100523	DDHD1	2225	2954	2071	1910	2576	2768	1903	2059	1938	1964	1874	2217	2050	2319	2072	1989	2240	1468	1496	1977	2107	1571	1562	1073	2864	2312	2393	2413	2339	2045	2033	1137	1892	1500
ENSG00000159840	ZYX	2224	1663	2113	3253	2630	2599	2346	2938	2739	2785	3109	1778	1865	1410	1323	1535	2219	6305	7836	1921	2124	3707	3489	5226	2209	3233	2271	2353	2225	2073	2194	4479	1985	6091
ENSG00000009954	BAZ1B	2223	2706	2022	1987	2282	2286	1750	2471	1939	1923	1898	1926	1831	1802	1732	1863	1799	1627	1873	1701	1678	1636	1744	1743	1869	2158	1745	1659	1840	1629	1512	970	1700	1584
ENSG00000105851	PIK3CG	2221	2844	2037	2038	2405	2400	1782	2782	2414	2060	1855	2113	2301	2224	1653	1755	2093	2018	2935	1961	2169	2373	2570	1923	2297	2034	2024	2112	1659	1635	2003	1495	1782	2949
ENSG00000101336	HCK	2220	1532	2061	2239	2418	2817	1934	1988	3153	2120	2323	1716	2377	1652	1612	1434	1791	4287	6477	1891	2762	4599	3775	6938	2931	2535	2900	3694	2388	1888	2169	3790	1695	6464
ENSG00000149308	NPAT	2220	2816	1883	1642	2368	2019	1682	2276	1785	1669	1500	1811	1752	1564	1788	1782	1662	1296	759	1550	1724	1186	1602	1005	1750	2290	1553	1667	1778	1302	1668	676	1398	926
ENSG00000034677	RNF19A	2220	4908	2433	2122	2481	2519	1642	2660	2195	1958	1894	3085	2324	2535	2078	2277	2829	1894	1981	1964	1934	1493	1605	1342	2368	1884	2409	2033	2190	1821	1884	1365	1735	1485
ENSG00000092010	PSME1	2215	2854	1994	1620	2073	1706	1528	2086	1979	1677	1723	2062	2044	1908	1605	1698	1685	1982	3241	1524	2078	2181	1879	1538	1858	2009	1685	1947	1682	1520	1454	1276	1470	2026
ENSG00000101558	VAPA	2214	2482	2198	2539	2631	2636	2003	2407	1915	1832	2015	2108	1937	1952	1842	1860	2388	3812	2499	1691	2257	3527	2416	2640	2378	2053	2460	2577	2155	1637	1855	2919	1459	3544
ENSG00000106829	TLE4	2214	2582	2097	2306	2534	2637	1881	2465	2077	1792	2143	2274	1951	2006	1667	1838	2307	2675	2655	1643	2209	2373	2302	2454	2344	2088	2340	2207	2054	1785	1901	2137	1642	3209
ENSG00000164164	OTUD4	2213	2979	2000	2078	2195	2310	1820	2315	1899	1705	1833	1956	1779	1998	1792	1835	1948	1869	1767	1685	1830	1526	1775	1488	1982	2003	1914	2122	1888	1601	1788	1108	1485	1857
ENSG00000173473	SMARCC1	2213	2891	2079	2310	2351	2337	2023	2475	2183	1907	2001	2001	1964	2135	1914	1852	2025	1890	2273	1759	1882	1599	1705	1565	2214	2005	2092	1994	2151	1637	1834	1199	1714	1770
ENSG00000187742	SECISBP2	2212	2670	2210	2448	2901	2494	2043	1913	2064	1850	1795	1822	1997	2002	1971	2001	2217	1813	2071	1896	2123	1765	1961	1479	2514	2396	2259	2465	2133	1932	2257	1637	2108	1848
ENSG00000124789	NUP153	2210	2874	2113	2091	2177	2232	1768	2322	1835	1914	1793	1985	1891	2011	1791	1877	2081	1788	1559	1632	1967	1617	1710	1453	2110	2123	1953	1928	2019	1659	1678	1156	1664	1630
ENSG00000077420	APBB1IP	2210	2250	1907	2506	2414	2582	1977	2645	2286	2469	2361	2115	1908	2007	1819	1724	1951	2358	2148	1819	1805	2088	2185	3455	2245	2503	2151	2016	2309	2084	1797	1790	1794	2845
ENSG00000138641	HERC3	2209	2723	2408	2113	2477	2568	1849	2110	2018	1784	1830	2041	2058	1760	2069	1997	2072	1837	2083	1787	2451	2123	2233	1834	2679	2429	2399	2678	2131	1724	2057	1443	1641	2431
ENSG00000047315	POLR2B	2208	3119	2182	1715	2324	2316	1678	2561	1944	1899	1892	2135	2049	2037	1820	1857	2027	1892	2299	1815	2033	2183	1795	1927	2329	2253	2156	2167	2187	1777	1860	1335	1575	2043
ENSG00000131263	RLIM	2207	2582	2165	2269	2386	2139	1646	2179	1768	1636	1782	1868	1839	1740	1588	1704	2093	2470	2148	1353	2046	2574	1815	2145	1985	1844	2062	2270	1892	1508	1581	2094	1367	2593
ENSG00000070814	TCOF1	2205	3083	2432	2162	2767	2450	2116	2088	2137	2035	2087	1769	1951	2372	2093	2135	2551	1365	4000	1509	2427	1488	1522	1227	2779	1883	2584	3078	2575	1669	1306	2017	1523	1944
ENSG00000125810	CD93	2204	2021	3739	3133	3450	3598	3188	3017	3868	2711	3508	2172	3264	2031	2388	1829	3166	9066	13897	3159	4268	8854	6909	11988	5214	3301	4105	6980	3280	2871	4176	7583	2676	12871
ENSG00000090615	GOLGA3	2204	2650	2045	2509	2345	2120	2280	2381	2332	2136	2171	1858	1934	1691	1839	1982	1901	1860	2930	1921	1670	1816	1855	1612	2052	2069	1796	1920	1789	1557	1913	1281	2058	1546
ENSG00000137462	TLR2	2203	1356	2250	1798	2667	2817	1608	1920	1975	1949	1568	1549	2226	1705	1606	1285	1799	6380	5794	1787	3822	7055	3691	7595	4684	3382	4221	6156	3703	2535	2228	5774	1794	7463
ENSG00000116871	MAP7D1	2202	2868	2095	3143	2396	2387	2323	2956	2796	2234	2543	2170	1837	1921	1687	2130	1996	2562	5342	1839	1970	2229	1882	2161	2086	2408	2042	2292	1821	1633	1856	1763	1624	2331
ENSG00000092847	AGO1	2202	2345	2171	2258	2328	2480	2033	2410	2368	1950	2031	1877	2108	1858	1797	1811	1978	2180	3456	2153	2149	2531	2603	2646	2633	2109	2379	2243	2023	1628	2268	2268	2029	2916
ENSG00000123684	LPGAT1	2201	3305	2219	2211	2472	2781	1705	2518	1986	1809	2115	2327	2385	2060	1814	1746	2438	2922	2997	1786	1973	2377	3145	3890	2967	1951	2840	2597	2344	2172	2333	1896	1597	3401
ENSG00000101290	CDS2	2201	3243	2480	2155	2279	2276	1942	2532	2263	1879	1815	2003	2170	2146	2099	2101	1845	2676	3532	1915	2247	2685	2338	1917	2669	2284	2274	2294	1915	1768	2265	1811	1876	2364
ENSG00000088448	ANKRD10	2201	2838	2291	2023	2399	2380	2098	2364	1994	1872	1764	2075	1988	1881	1766	1822	2075	1938	2381	1824	2112	2059	2052	1623	2515	2297	2216	2385	2527	1688	1994	1659	1732	2259
ENSG00000170006	TMEM154	2199	2284	2266	2398	2830	2616	1747	2085	2098	1901	1780	1664	2192	1561	1595	1678	2020	1705	2522	1846	2253	1571	2292	2534	2650	2260	2418	2441	3010	1617	2184	1886	1667	3377
ENSG00000163171	CDC42EP3	2198	2731	2400	2463	2098	2674	1749	2326	2409	2172	1939	1835	2551	2239	1720	1822	1926	4433	3740	1915	2328	3497	1929	5966	2973	2605	3595	3536	2596	2100	1796	2466	2031	5788
ENSG00000136485	DCAF7	2198	3123	2369	2010	2254	2203	2414	2730	2634	2232	2491	2308	2139	1868	1929	2137	2087	1728	2655	2197	1853	2100	2612	2250	2184	2296	1987	2142	2007	1644	2138	1368	1985	2132
ENSG00000123505	AMD1	2197	2882	2305	2544	2637	2311	1755	2793	2044	1762	1611	2011	2113	1872	1902	2006	2101	1963	1840	1550	2401	2431	2220	2013	2199	2158	1815	2278	1979	1312	1713	2531	1477	2227
ENSG00000184743	ATL3	2196	2924	2111	1684	2084	2248	1689	2505	1882	1850	1929	2259	2077	1992	1796	1804	2163	2079	2448	1625	1795	2068	2149	2529	1983	1830	1928	2158	1887	1566	1711	1379	1415	2291
ENSG00000136504	KAT7	2195	3420	2333	2798	2449	2448	1971	2424	2228	2005	2061	2092	2043	2168	1896	2182	2149	1781	2748	1629	1890	1788	1640	1176	2096	1940	1875	2336	1815	1685	2011	1192	1626	1805
ENSG00000114841	DNAH1	2194	3348	2299	2403	2422	2546	2324	1757	2467	2091	2319	1896	2207	1985	2323	2428	1997	1487	3478	2129	2210	1836	2027	1216	2346	2111	2125	2402	1943	1808	2662	1386	2234	2059
ENSG00000058262	SEC61A1	2194	3281	2324	2116	2392	2190	2045	2572	2258	2030	2175	2015	2393	1726	1878	2268	2199	2419	4785	2195	2362	2779	2524	2306	2087	2278	2163	2567	2039	1613	2133	1542	2439	3060
ENSG00000069702	TGFBR3	2193	6553	3251	2572	2541	3487	1688	3457	2551	2239	3112	4898	3301	3768	3005	2658	3504	1219	2830	2510	1935	1118	1438	474	1714	1462	1630	1877	1613	2247	2563	379	1349	669
ENSG00000140332	TLE3	2193	3071	2482	2936	2549	2463	2097	2643	2601	2293	2468	2009	2374	1766	1985	1782	2299	4775	8195	1773	1943	3176	3043	4449	2337	2092	2454	2718	1981	1769	2127	3117	2139	5386
ENSG00000097033	SH3GLB1	2193	2694	1953	1933	2446	2277	1572	2497	1937	1789	1879	2202	1993	1959	1712	1624	2047	2820	2023	1748	1956	2460	2008	2982	2498	2073	2277	2141	2206	1621	1719	2045	1399	2700
ENSG00000126247	CAPNS1	2192	2381	2097	2142	2105	2001	1962	2535	2754	2105	2271	2016	2302	1823	1721	1822	2021	3445	4970	1851	2236	2785	2868	3259	2665	1964	2200	2275	1870	1510	2021	2440	1798	4338
ENSG00000135269	TES	2191	2685	1879	1725	2460	2128	1573	2557	1863	1689	1968	2090	1911	2072	1668	1678	2259	1800	1732	1440	1843	1563	1721	1819	1723	1933	1949	1779	2009	1704	1715	1192	1314	1633
ENSG00000005302	MSL3	2189	2159	2058	1729	2417	1787	1564	1814	1481	1353	1330	1322	1502	1717	1620	1513	1449	1698	2068	1595	1857	1884	1770	1913	2042	2229	1620	2027	1752	1179	1781	1246	1451	2067
ENSG00000100225	FBXO7	2188	2791	2259	2083	2304	2228	1633	2372	1804	1671	1730	2015	1724	2366	1836	1890	2134	4901	2723	1371	3367	2891	1941	1465	2223	1503	1864	1823	1787	2828	1563	6082	1592	2344
ENSG00000182957	SPATA13	2188	4250	2236	2093	2484	2266	1710	2600	2192	1858	2014	2341	2211	2245	2149	2017	2295	1587	2308	1940	2098	1846	1793	1348	1888	2119	1769	2079	1545	1672	2228	893	1693	1716
ENSG00000136381	IREB2	2187	2480	2190	2002	2326	2491	1733	2256	1902	1751	1748	2085	2045	2126	1744	1790	2116	2164	1884	1809	1951	2633	2071	2110	2562	2159	2103	2298	1975	1755	1906	1468	1541	2403
ENSG00000204131	NHSL2	2185	3210	2441	2521	2302	2833	1813	2613	2674	2012	3141	3050	2683	2381	1808	1945	2655	2186	2530	2360	1588	2751	3123	4431	2764	2269	2462	2577	2025	1956	2225	2151	1765	3635
ENSG00000121774	KHDRBS1	2182	2687	2002	2074	2270	2005	1948	2541	2190	2047	1999	1947	1865	1898	1643	1677	1916	1956	2907	1680	1744	2231	2124	1851	2331	2317	1814	2292	1879	1380	1820	1399	1744	2163
ENSG00000111011	RSRC2	2181	2594	1928	2650	2429	2472	1510	2038	1553	1558	1617	1796	1569	2025	1489	1752	2129	2110	1537	1383	1538	1335	1379	1471	1810	1674	1657	2003	1769	1324	1399	1948	1393	2304
ENSG00000198604	BAZ1A	2181	2477	2008	1837	2526	2419	1717	2161	2007	1810	1840	2252	1986	1931	1737	1629	2036	2590	2115	1659	2061	2884	3072	3449	2435	2279	2273	2408	2329	1915	1960	1983	1395	3267
ENSG00000257923	CUX1	2179	2305	2289	3090	2570	2796	2504	2678	2418	2337	2753	2233	2089	1877	1776	1705	2184	4585	5272	2126	2208	3447	3350	4560	2909	2466	2598	2812	2207	2117	2391	3657	1994	4258
ENSG00000120137	PANK3	2179	2941	2212	1859	2398	2498	1609	2499	1906	1678	1676	2285	2205	2246	1799	1774	2094	2243	1840	1932	1956	2265	2064	2135	2157	2199	2158	2369	2132	1614	1936	1566	1590	2116
ENSG00000138095	LRPPRC	2175	2666	2082	1728	2232	2138	1827	2079	2025	1675	1653	1824	1807	1776	1778	1781	1788	1615	1835	1622	2019	1830	1722	1288	2266	2108	1869	2327	2103	1500	1758	1024	1778	1895
ENSG00000102096	PIM2	2173	2311	1634	2384	2114	1426	1836	1913	1883	1400	1169	1186	1283	1175	1439	1769	1358	1870	3245	1651	1771	1576	1295	693	2034	1831	1562	1560	1406	1165	1288	703	2758	1145
ENSG00000162231	NXF1	2172	2804	2156	2519	2213	2533	1957	2030	2223	1792	1846	1689	1918	1798	1602	2022	2162	2673	3944	1810	2213	2272	2151	2192	1900	1994	2069	2355	1707	1435	2050	2357	1745	3432
ENSG00000169375	SIN3A	2172	2731	2035	2439	2413	2242	2125	2527	2224	1923	2016	1909	1750	1938	1669	1973	1989	1765	2333	1617	1717	1464	1685	1179	1962	2050	1767	1915	1782	1563	1626	1077	1759	1522
ENSG00000117500	TMED5	2172	2704	2223	1760	2558	2369	1616	2429	1812	1885	1823	2145	1985	2029	1686	1761	2477	2374	1357	1730	2086	2328	2006	2423	2199	2217	2030	2540	2090	1591	1715	2172	1456	2510
ENSG00000132155	RAF1	2172	2951	2276	2608	2420	2411	2074	1984	2288	1909	2034	2052	2173	1951	1917	1942	2067	2222	3669	2034	2251	2649	2451	2135	2639	2248	2388	2819	2139	1819	2227	1835	1933	3150
ENSG00000099942	CRKL	2171	3025	2153	2109	2158	1886	1994	2653	2297	1894	1975	1903	2062	1738	1729	1933	1854	2386	3047	1992	1966	2194	2400	2016	1879	1916	1807	2019	1766	1468	1889	2133	1874	2137
ENSG00000033867	SLC4A7	2170	3413	2369	1956	2178	2388	1880	2050	1935	1944	1630	1789	1764	2286	2220	2026	2007	1287	1246	1814	1822	1398	1440	874	2363	2124	2034	2411	2316	1714	1884	863	1937	919
ENSG00000148400	NOTCH1	2170	4711	2690	4290	2902	2904	3177	3402	3707	3038	3382	2592	2576	1925	1970	2742	2323	2517	6177	2480	1967	2681	2911	3091	2707	2521	2492	2728	2014	2178	3078	2665	1978	3537
ENSG00000172936	MYD88	2169	2105	1920	1571	2332	2061	1543	2283	2614	1879	1748	1934	2073	1812	1632	1523	1982	3540	5709	1499	2490	4445	3285	3974	2585	2782	2350	3027	1992	1566	1769	2912	1665	5228
ENSG00000168300	PCMTD1	2168	2639	1659	1916	2726	2262	1987	2596	1814	1682	1685	1907	1691	1560	1917	1794	1983	2579	1474	1809	2595	2105	2492	2091	2413	2200	1719	2139	2607	1736	2109	2911	1688	1775
ENSG00000157978	LDLRAP1	2166	2567	1683	2484	1897	1264	2217	1995	1865	1643	1279	1076	1538	1135	1750	1650	1139	1725	2114	1962	1956	1332	1995	861	1366	2189	1170	1528	1145	1227	1643	1355	1853	1252
ENSG00000110958	PTGES3	2166	2614	2080	1933	2297	2117	1797	2426	1973	1707	1750	1878	1987	1852	1739	1833	1980	2452	2173	1772	2034	2185	1870	2304	1821	2022	1708	2129	1877	1477	1602	1865	1585	1711
ENSG00000127947	PTPN12	2165	3085	2324	2663	3197	3129	2270	3761	2160	2103	2586	3235	2751	2353	2048	1707	3118	5799	3063	2437	3272	3619	4356	4269	2387	2341	2527	2503	2389	2611	2278	5472	1953	3863
ENSG00000068724	TTC7A	2165	1949	2546	2140	2292	2676	2208	2176	2537	2001	2258	1864	1968	1848	1733	1870	2239	1878	5688	1836	1759	3140	2302	3048	2601	1998	2468	2578	2334	1342	2043	2460	1742	2553
ENSG00000143376	SNX27	2165	2049	2182	2201	2159	2540	2031	2171	2392	1864	2190	1785	2014	1693	1549	1732	2019	2395	3008	1769	1884	2860	2654	3450	2340	1840	2193	2342	1747	1677	2285	2392	1584	3738
ENSG00000155849	ELMO1	2165	2340	2308	2252	2581	2495	2092	2317	2052	1796	1803	2035	2063	1826	1914	2085	2062	2179	2613	1686	2040	1926	2430	1663	2420	1912	2227	2323	2115	1656	1863	1587	1923	2346
ENSG00000048649	RSF1	2164	2473	1842	1754	2360	2383	1502	2149	1595	1700	1763	2096	1735	1952	1795	1660	1960	1866	1459	1682	1723	1536	1581	1681	2242	2289	1886	1963	2209	1821	1660	1133	1516	1372
ENSG00000118596	SLC16A7	2161	2964	1983	1572	2480	2145	1668	2524	1798	1755	1651	2002	2080	1963	1962	1976	2090	2492	1320	1760	2068	2134	1513	2444	2259	2329	1841	2296	2143	1681	1757	1111	1615	2069
ENSG00000110848	CD69	2158	2976	1534	2697	2420	1620	1375	2211	1128	883	974	1290	1121	1493	1233	1482	2278	2014	1187	341	1126	556	412	285	691	597	844	640	812	585	442	584	589	618
ENSG00000110514	MADD	2156	3789	2575	2995	2701	2636	2486	2785	2737	2173	2632	2584	2469	2006	2123	2459	2546	2249	4363	2459	2535	2097	2507	1585	2618	2416	2166	2467	1895	1774	2585	1983	2214	2409
ENSG00000081189	MEF2C	2154	1338	1982	1312	2350	2380	1646	2025	1683	1648	1416	1463	1642	1542	1125	1356	2304	1792	1340	1599	2084	2150	2056	2207	3967	2209	2610	2312	3738	1231	1740	1811	1542	2262
ENSG00000203709	MIR29B2CHG	2152	2658	2707	3037	2617	1968	1651	1854	2017	1733	1803	1506	1967	1231	1739	1767	2311	969	1797	2173	1712	1473	1673	1385	2191	2942	1484	1649	1698	1448	1959	1161	2568	958
ENSG00000028277	POU2F2	2152	1301	1693	2006	2362	2428	1908	2132	2457	2392	1922	1472	1688	1414	1393	1540	1555	2128	2185	1552	1841	1955	2077	2883	2875	2564	2376	2371	2873	1586	1757	2324	1601	2360
ENSG00000100647	SUSD6	2152	3297	2458	2608	2440	2612	2270	2715	2618	2166	2398	2405	2310	1873	1903	2108	2425	2613	5388	1944	2087	2915	2434	2561	2590	2182	2334	2686	2115	1622	2102	2161	1726	3209
ENSG00000186407	CD300E	2147	1192	2066	1576	2220	2308	1369	2025	2045	1381	1855	1760	1752	1615	1585	1563	2321	4742	7702	1304	3216	4538	2986	5412	2647	2564	3409	2860	1942	1498	1721	4098	1367	4167
ENSG00000167986	DDB1	2146	2986	2347	2142	2239	2074	2034	2508	2470	2040	2142	1851	2174	1935	1920	2147	1949	2214	3617	2033	2165	2131	2242	1723	2439	2171	1884	2285	1929	1867	1893	2069	1930	2368
ENSG00000100644	HIF1A	2143	2366	2162	2237	2490	2611	1694	2312	1740	1444	1831	2496	1910	1894	1706	1642	2758	4923	4846	1415	2192	2505	2663	2719	2898	1622	2124	2283	1893	1733	1958	4097	1126	5799
ENSG00000213654	GPSM3	2143	1850	1618	2530	2295	1955	1716	2389	2044	2034	2021	1697	1425	1545	1412	1606	1843	3220	4780	1558	1628	2401	2100	2319	1786	2460	1628	1692	2254	1762	1629	1744	1460	2347
ENSG00000182149	IST1	2143	3077	2422	2173	2459	2462	2044	2234	2101	1948	1961	1946	2189	1850	1947	2037	2074	2104	3430	1887	2125	2430	2149	1927	2420	2124	2166	2464	1993	1700	2115	2042	1742	2645
ENSG00000164054	SHISA5	2140	2677	1844	2028	2216	1608	1714	2364	2187	1804	1930	1740	1639	1703	1400	1817	1534	2088	4052	1529	1593	2838	2258	1973	1449	2150	1647	1944	1485	1396	1679	1226	1447	1924
ENSG00000175054	ATR	2137	3042	2098	1651	2262	2297	1732	1867	1832	1581	1767	1916	1900	1930	1959	1853	1881	1371	1413	1856	1995	1664	1656	1343	2324	2095	1927	2206	1986	1734	1987	990	1691	1531
ENSG00000157764	BRAF	2137	2748	1959	1902	2284	2392	1783	2186	1842	1744	1766	2093	1809	1992	1905	1826	2071	2003	1529	1599	1868	1598	2097	1436	2445	1930	2229	2027	2115	1875	1832	1398	1606	1746
ENSG00000134698	AGO4	2136	2569	2480	2046	2463	2332	1786	2287	2298	2208	2030	2068	2402	2176	1860	1908	2350	2619	3905	1962	2346	3812	3441	4148	3399	2581	2816	3112	2385	1990	2634	2909	1987	5004
ENSG00000205302	SNX2	2135	1418	1715	1387	2098	1938	1378	1739	1703	1421	1395	1359	1383	1489	1238	1344	1710	1834	1969	1267	1616	2404	1576	2615	2741	1787	2175	2027	2607	1245	1418	1648	1149	2105
ENSG00000137628	DDX60	2132	2291	1607	854	1879	1314	1142	1829	1416	1112	1032	1907	1235	1966	1365	1209	1230	975	928	1097	1481	2795	2307	768	1367	2881	1482	1859	1208	1279	1332	845	1110	1018
ENSG00000197747	S100A10	2130	1822	2081	2046	1980	2148	1427	2073	1816	1672	1909	1495	1367	1794	1170	1646	2523	2360	3413	1143	1206	1991	1346	3056	1679	1506	1627	1385	1412	984	1131	2132	885	1746
ENSG00000136813	ECPAS	2128	2878	2283	1875	2189	2500	1684	2192	2065	1927	1963	2119	2166	2171	1946	1911	2091	2439	3270	1908	2140	2516	2346	2390	2514	2233	2350	2573	2139	1926	2038	1765	1889	2974
ENSG00000178951	ZBTB7A	2127	2623	2147	2833	2233	2472	1901	2785	2735	2233	2592	2003	1937	1916	1745	2128	2079	2236	3812	1722	1730	2071	1872	1991	2040	2212	1847	2129	1875	1677	1662	1596	1742	1849
ENSG00000102786	INTS6	2127	2583	2001	1970	2385	2420	1981	2267	1826	1964	1928	1952	1865	1975	1883	1865	2051	1519	1464	2142	1986	2128	2577	2096	2120	2392	1975	2154	2210	1842	2088	1177	1986	1665
ENSG00000185862	EVI2B	2122	1239	1352	1453	2437	2510	1067	2395	1241	1740	1659	1689	1556	1757	1353	1097	2176	3562	1047	1272	1507	1784	1455	3960	2265	2381	1811	2167	3500	2215	1582	2335	1055	3483
ENSG00000022840	RNF10	2120	2811	2204	2411	2376	2260	2055	2455	2189	1958	2030	1959	1946	1741	1826	1969	1925	8007	3925	1871	4472	3843	2664	2213	2431	2170	2051	2225	1841	5566	1905	11831	1874	3298
ENSG00000112249	ASCC3	2120	2883	2040	1552	2274	2517	1672	2112	1952	1570	1658	2113	1972	2180	1818	1744	1857	1580	1540	1660	2044	1928	1662	1553	2408	1998	2043	1961	1989	1961	1875	1003	1697	1859
ENSG00000135090	TAOK3	2120	2490	1890	2060	2567	2626	1616	2265	1804	1966	2120	2221	1956	2201	1797	1706	2137	2564	1726	1738	1979	1785	2062	2557	2397	2437	2226	2084	2362	2099	1915	1989	1515	2467
ENSG00000163644	PPM1K	2119	2615	1896	1507	2179	1695	1635	2166	1638	1505	1351	1711	1489	1631	1724	1669	1596	962	1068	1489	1409	1382	1293	664	2044	2395	1530	1633	1938	1289	1562	582	1590	699
ENSG00000135679	MDM2	2117	2509	2070	1864	2363	2283	1751	2167	2015	1877	1833	1931	1766	1959	1663	1602	2084	2110	2182	1838	1841	2361	2313	2207	2513	2190	2265	2425	2282	1813	2295	2171	1811	2187
ENSG00000167232	ZNF91	2116	3499	1512	1985	2233	2603	1575	2883	1394	1873	2504	2458	1300	2360	2197	1439	2340	1011	591	1346	1672	685	1018	1071	1900	1913	1477	1166	1892	1624	1518	443	1218	743
ENSG00000116604	MEF2D	2116	3574	2221	3121	2665	2480	2122	2610	2377	2076	2657	2470	2144	2210	1831	2146	3039	1924	3959	1911	1875	1823	1895	1779	1926	1925	1825	2004	1818	1642	2011	1868	1644	2032
ENSG00000021355	SERPINB1	2112	3276	2391	1981	2897	2498	1642	2562	2067	2002	1858	2283	2539	1871	1675	1791	2208	4827	6399	1981	2750	6321	5585	6948	3554	2376	2934	3370	2519	2258	2279	4147	1838	9806
ENSG00000089639	GMIP	2110	2726	2345	2878	2272	2326	2252	2378	2918	2267	2524	1887	2244	1778	1873	2162	1816	2812	5472	2162	2165	3281	2845	2474	2505	2252	2254	2746	2003	1738	2471	2195	1930	3489
ENSG00000163297	ANTXR2	2110	1932	2352	1956	1936	2675	1685	2119	1962	1548	1687	1442	1793	1521	1656	1917	2284	1548	2681	1449	1803	2669	2838	2184	2609	1665	2419	2209	1852	1220	1536	1767	1446	1872
ENSG00000008952	SEC62	2108	1986	1654	1519	2156	1767	1406	2168	1283	1447	1263	1534	1487	1512	1418	1362	1827	3503	1041	1403	2376	2005	1745	2045	2078	2057	1566	1739	2265	2136	1334	5637	1248	2018
ENSG00000186566	GPATCH8	2106	2753	1919	2259	2622	2387	1920	2792	1955	2088	2240	2365	1713	2046	1807	1878	2168	2046	2079	1586	1649	1355	1456	1456	2121	2076	2121	1794	2093	1802	1789	1166	1496	1565
ENSG00000072110	ACTN1	2105	2116	2218	3651	2621	1662	2903	2693	2264	1842	1814	1378	1944	837	1559	1583	1269	6433	7197	1979	3062	3593	6247	4028	2118	2553	2238	1879	1479	1522	1933	5001	2169	5704
ENSG00000056097	ZFR	2105	2252	1956	1817	2271	2326	1599	2136	1886	1627	1739	1893	1777	2007	1705	1566	1926	1904	1582	1486	1794	1613	1753	2183	2277	1992	2039	1897	2187	1631	1701	1298	1499	1997
ENSG00000078687	TNRC6C	2104	2992	1968	2641	2159	1811	1926	2374	1884	1970	1873	1751	1627	1628	1757	2031	1665	1112	1209	1544	1476	767	982	603	1278	1694	1306	1275	1301	1433	1367	319	1461	612
ENSG00000153561	RMND5A	2104	3032	2042	2129	2221	2002	1941	2920	1962	1788	1782	1897	1915	1830	1923	1727	2002	3935	2651	1851	2434	2518	2576	1923	2208	1859	2097	2063	1895	1741	1755	3387	1614	2271
ENSG00000122482	ZNF644	2104	2872	2151	2125	2461	2516	1821	2323	1902	1655	1815	2115	1891	2019	2009	1733	2171	1872	1510	1683	1968	1691	1860	1725	2486	2142	2094	2032	2191	1819	1644	1286	1574	1838
ENSG00000102910	LONP2	2103	2755	2210	2016	2402	2210	1980	2105	1973	1698	1777	1811	1918	1767	1910	1853	1857	1791	2175	1676	1903	1856	1667	1762	2450	2097	1991	2416	2028	1591	1997	1156	1729	1987
ENSG00000125676	THOC2	2103	2366	1913	1807	2329	2355	1614	2041	1685	1620	1616	1908	1686	1913	1721	1597	1862	2056	1347	1580	1938	1735	1814	1876	2170	2018	1864	2015	2142	1765	1683	1583	1493	2061
ENSG00000069329	VPS35	2102	2142	1986	1501	2279	2232	1704	2094	1978	1554	1749	1779	1941	1791	1781	1726	1923	1922	2342	1609	2172	2406	2398	2649	2357	2258	2050	2466	2109	1429	1854	1753	1429	2466
ENSG00000131507	NDFIP1	2100	2047	1946	2176	2643	1799	1868	2075	1740	1818	1623	1572	1664	1443	1749	1514	1496	2492	2061	1548	2002	2071	1878	1870	1732	2332	1539	2039	1481	1241	1532	1153	1450	1874
ENSG00000227507	LTB	2099	1411	1090	1542	1752	835	1764	1448	1566	1218	731	637	965	673	1160	1334	806	1024	2777	1270	1351	1080	934	439	1857	1922	1340	1419	1893	754	1282	271	1745	518
ENSG00000078618	NRDC	2099	2743	2345	2008	2348	2436	1812	2076	1917	1838	1731	2103	2137	2013	1923	1839	2097	3614	3644	1980	2561	3340	2812	3017	2562	2217	2506	2552	2220	1934	2401	3060	1897	3189
ENSG00000100385	IL2RB	2097	5154	2244	3470	2685	3097	3272	5597	3277	2943	3957	3957	2336	2502	2036	3259	3651	1453	3641	2387	1813	1013	1978	675	1685	2423	2189	1635	1868	2650	2404	565	1713	875
ENSG00000083642	PDS5B	2097	2518	1988	1720	2327	2298	1721	2067	1767	1629	1694	1961	1806	2149	1745	1582	2134	1793	1525	1545	1971	1851	1814	1813	2360	1830	2137	2186	2042	1639	1551	1318	1380	2093
ENSG00000123124	WWP1	2095	2625	1831	1784	2138	2037	1781	1900	1834	1574	1418	1609	1677	1703	1784	1773	1668	1463	1501	1532	1927	1518	1567	1270	2020	2142	1693	2140	1775	1440	1512	991	1488	1320
ENSG00000183943	PRKX	2094	3137	2003	1924	2038	1486	1543	1836	1454	1117	1246	1290	1377	1794	1711	1595	2215	783	3220	1140	1822	2161	1545	868	1467	1243	1791	1573	1383	990	1788	1108	967	883
ENSG00000132589	FLOT2	2094	2810	2329	2422	2392	2164	2006	2301	2648	1969	2183	1859	2241	1812	1841	2125	1942	2445	5664	2017	2052	3347	3296	3838	2635	2073	2118	2431	2047	1395	2553	1926	1795	3958
ENSG00000253719	ATXN7L3B	2093	2776	2102	2117	2040	1711	1614	2770	1902	1589	1686	1791	1844	1700	1642	1872	1768	1553	2372	1392	1737	1477	1385	1190	1885	1637	1656	1744	1576	1106	1225	921	1275	1665
ENSG00000145725	PPIP5K2	2093	2680	1980	1575	2235	2674	1719	2097	2172	1624	1750	1762	1964	2017	1867	1822	2044	1735	1505	1891	2101	2314	2826	2425	2926	2578	2457	2474	2366	1983	1782	1471	1528	2882
ENSG00000178607	ERN1	2092	4416	1763	1891	1607	2466	1306	2932	1363	2788	2904	2915	2596	919	2156	3053	2115	2383	3581	2310	2073	1744	1626	1053	1803	2228	2190	1432	1848	1569	2628	1101	1565	1477
ENSG00000154305	MIA3	2092	2517	1741	1716	2321	2109	1518	2105	1513	1587	1665	1794	1634	1759	1628	1646	1832	1629	1305	1505	1566	1344	1429	1602	2066	2151	1721	1547	2002	1545	1536	931	1445	1523
ENSG00000021776	AQR	2092	2462	1998	1699	2227	2188	1589	1944	1818	1649	1592	1848	1857	1845	1844	1875	1935	1647	1543	1608	2047	2100	1894	1813	2272	2089	2038	2273	2045	1684	1678	1129	1486	2043
ENSG00000135842	FAM129A	2088	4510	2772	3145	2307	2466	1361	2866	1968	2320	2323	2442	2326	2468	2310	2383	2336	3658	4298	1390	1811	4260	2793	5503	2673	2249	2686	2597	2396	1963	1957	2576	2166	4482
ENSG00000092929	UNC13D	2087	3142	2445	2868	2513	2288	2561	2531	3154	2311	2428	1969	2472	1945	2043	2455	1992	2919	6633	2396	2317	3453	3822	2495	2490	2058	2294	2474	1802	1709	2708	2439	2322	3727
ENSG00000153560	UBP1	2087	2739	1948	1875	2360	2142	1929	1989	2159	1784	1810	1936	1931	1812	1737	1766	1832	1878	2047	1844	1810	1894	1903	1743	2088	2217	1778	2180	1808	1545	1892	1333	1667	2410
ENSG00000008517	IL32	2085	3282	1671	1921	1573	1420	1192	2102	1784	2119	1709	1639	1997	2358	2191	2182	1636	1598	4391	1457	1510	1531	1400	601	1562	2634	1352	1892	1899	1599	1862	277	1669	479
ENSG00000198791	CNOT7	2085	2660	1842	1403	2079	2115	1521	2102	1634	1587	1332	1862	1728	2017	1690	1644	1690	1625	1482	1410	1837	1696	1596	1493	2089	1888	1764	2190	1979	1410	1406	1095	1252	1732
ENSG00000100422	CERK	2080	2549	2048	2267	1910	2023	1975	2193	2369	1899	1755	1843	2070	1972	2023	2038	1790	1314	2901	2001	1848	1808	1768	1537	2252	2393	1735	2342	1936	1576	1946	1004	1918	1560
ENSG00000160584	SIK3	2079	2530	2385	2201	2215	2558	2001	2091	2301	2091	2020	1851	1879	1933	2015	1989	2119	2257	3375	1859	1745	1922	1979	1486	2846	2004	2278	2257	2243	1919	1903	1900	1836	2305
ENSG00000091409	ITGA6	2078	1935	1375	2013	2218	1260	1672	1794	1140	1022	896	888	1207	910	1668	1368	851	1856	1586	1093	1461	1501	1378	691	1147	1823	1062	1234	1049	931	1072	413	1279	1010
ENSG00000142327	RNPEPL1	2077	3316	2230	2624	2180	1967	2396	2709	2965	2328	2405	1923	2163	1719	1838	2392	1893	2346	6058	2103	1845	2996	2242	1776	1975	2073	2169	2472	1600	1462	1856	1668	2244	3016
ENSG00000080815	PSEN1	2076	2357	2176	1873	2280	2749	1692	2233	2277	1889	2013	1845	1995	1720	1721	1625	2077	2277	2930	1787	2140	2689	2432	2980	2768	2272	2365	2721	2275	1671	2215	2460	1597	3499
ENSG00000105122	RASAL3	2074	3675	2301	2609	2182	2033	2117	2343	2867	2274	2458	1954	2337	2062	2140	2627	1754	1439	4005	2201	2035	1663	1774	647	1674	2015	1648	1869	1540	1582	2250	683	1956	1220
ENSG00000099622	CIRBP	2073	2971	1983	2369	2390	1951	2039	2198	2217	1989	1970	1817	1729	1813	1736	1973	1812	1614	3062	2027	1957	1494	1747	1119	2084	2574	1586	2002	2141	1421	2131	1169	2128	1573
ENSG00000134333	LDHA	2072	2962	1989	1626	2058	2183	1544	2130	1850	1475	1753	2023	2021	1902	1722	1740	2188	4094	4350	1613	2179	3244	3560	4099	2204	2070	2357	2317	1998	1585	1793	2166	1807	4434
ENSG00000128272	ATF4	2069	2532	1928	2446	2287	2162	1760	2084	1865	1663	1517	1589	1828	1816	1591	1739	1748	3802	5577	1812	2844	2921	2576	1850	2029	1924	2226	2696	2227	1333	1642	2917	1676	3888
ENSG00000100219	XBP1	2067	3262	1803	1469	2186	1829	1548	2379	1460	1439	1926	1865	1885	1633	1491	1618	1814	1536	2580	2086	2058	1856	1745	2257	1470	2001	1634	1878	1822	1768	1806	1196	2360	1637
ENSG00000138593	SECISBP2L	2067	2467	1957	1687	2049	2115	1393	2263	1577	1549	1469	1892	1747	1837	1652	1670	2041	1736	1500	1495	1647	1608	1611	2024	2229	1890	1883	1708	2049	1554	1587	1247	1250	1775
ENSG00000082701	GSK3B	2066	2568	2006	2245	2388	2479	1780	2609	1977	1854	2125	2155	1950	2071	1667	1794	2073	2170	2270	1735	1897	1957	2126	2367	2275	2012	2188	2241	2093	1811	1812	1655	1555	2464
ENSG00000166927	MS4A7	2065	1143	1686	1136	2317	2097	1020	1876	1872	1060	1316	1701	2010	1480	1193	905	2379	1640	1063	1774	2390	2837	2177	1849	1864	2728	2299	2629	1636	1359	2107	2254	692	1524
ENSG00000147894	C9orf72	2065	1502	1956	1507	2113	2020	1413	1720	1699	1449	1287	1574	2071	1486	1546	1363	2126	2577	2800	1622	2440	3332	2245	3533	3164	2034	2158	2965	2159	1598	2647	2722	1225	4236
ENSG00000172354	GNB2	2065	2459	2106	2624	2228	2093	2017	2305	2780	1970	2125	1662	2151	1846	1808	2025	1988	3121	7341	1949	2275	3557	2878	3075	2282	1982	2081	2674	1895	1470	1920	2408	1586	4152
ENSG00000176994	SMCR8	2065	2685	2264	2415	2324	2135	1966	2780	2342	2033	2000	1770	2065	1701	1723	1919	1976	2384	4568	1698	1793	2353	2239	2333	2250	2161	2096	2546	1775	1446	1769	1636	1815	2890
ENSG00000237550	RPL9P9	2064	4307	3120	1775	2105	2644	1697	2986	2841	1376	1250	1329	2820	3333	1496	1600	1767	1688	2620	2709	3440	1558	1151	1388	1878	236	2126	3630	2084	1007	2054	943	86	1510
ENSG00000087365	SF3B2	2063	2175	1860	2294	2124	2148	1744	2399	2068	1967	2159	1877	1721	1788	1632	1714	1837	2131	3646	1607	1514	1797	1688	1881	1922	2102	1682	1638	1781	1462	1586	1440	1572	2012
ENSG00000166340	TPP1	2061	1792	2006	2345	2504	2336	1928	3010	2628	2534	2597	1811	1741	1522	1502	1559	2231	4352	4991	1915	1774	3471	3547	4069	2075	2117	1820	2101	2073	1791	2197	3215	1910	4662
ENSG00000164111	ANXA5	2061	2043	2307	1403	2000	2076	1584	1831	1944	1504	1601	1659	2004	1789	1548	1607	1952	3078	4343	1511	2170	3436	2719	3419	2586	1947	2149	2876	2244	1360	1612	2775	1361	4365
ENSG00000121060	TRIM25	2061	2132	2077	1734	2037	2033	1550	1706	2026	1652	1599	1954	1623	1685	1593	1397	1466	2742	4265	1725	1927	4069	3190	4131	2705	2821	2541	3138	1988	1662	2020	2416	1802	3515
ENSG00000163412	EIF4E3	2059	2856	2598	1780	2645	2608	1901	2199	1685	1533	2110	2493	2576	2131	2237	2062	1418	1780	2024	1564	2018	1911	2891	2618	2159	2299	1926	2380	1705	1692	2421	1654	1425	2147
ENSG00000167491	GATAD2A	2059	2804	1907	2743	2335	2189	2216	2893	2352	2220	2454	2082	1904	1925	1902	2017	2012	2265	3480	1800	1813	1537	1923	1574	1864	2072	1776	1752	1904	1772	1879	1514	1636	2059
ENSG00000108312	UBTF	2058	2593	1876	2255	2177	1866	2101	2240	2140	2033	1862	1627	1730	1679	1817	1912	1682	1517	2802	1719	1747	1357	1642	1278	1779	2225	1547	1650	1760	1409	1509	792	1858	1323
ENSG00000164329	TENT2	2058	2279	1755	1724	2434	2466	1699	1953	1785	1702	1760	2330	1899	2216	1569	1506	2175	2178	1372	1596	1847	2069	2061	2083	2378	2275	2143	2331	2122	1845	2045	1641	1518	2385
ENSG00000119638	NEK9	2058	2583	2085	1879	2243	1952	1783	2185	2063	1719	1654	1643	1890	1647	1736	1855	1606	1803	2795	1693	1874	2073	1973	1820	2032	2137	1859	2122	1778	1558	1768	1261	1729	1953
ENSG00000116824	CD2	2057	4060	1955	1311	1617	1802	1250	2305	1611	1660	1590	1822	1538	2169	2084	1742	1624	1128	912	1447	1507	668	887	502	1092	1791	1318	1418	1442	1422	1261	227	1316	481
ENSG00000158717	RNF166	2057	3504	2393	2738	2135	2088	1952	2135	2334	1916	2475	2179	1837	1999	1882	2248	2341	1923	5278	2244	2240	2223	2105	1599	2086	1871	1844	2268	1691	1506	2987	1664	1796	2278
ENSG00000198840	MT-ND3	2055	888	768	1979	2895	2765	978	1696	1110	1534	2168	2211	1135	1796	1399	1052	2169	2908	493	1307	1481	653	1221	2769	1354	3115	1090	732	4405	2193	1839	2205	1116	1520
ENSG00000131143	COX4I1	2055	2365	1874	1977	2245	1809	1776	1687	1870	1541	1487	1601	1762	1747	1610	1721	1773	2417	4516	1600	2166	2197	1954	2402	2231	2121	1759	2433	2047	1418	1584	1697	1515	2850
ENSG00000124795	DEK	2055	2297	1815	1563	2301	2313	1389	2531	1586	1624	1680	2242	1783	2024	1721	1605	2023	2440	1952	1503	1791	2220	1959	2485	2347	1998	1882	1986	2145	1619	1570	1453	1242	2165
ENSG00000175390	EIF3F	2054	2377	2052	2313	2167	1898	2070	2374	2020	1993	1924	1682	1707	1665	1436	1723	1895	1824	3055	1541	1748	1439	1469	1508	1825	1809	1706	1757	1969	1352	1413	1186	1597	2034
ENSG00000126070	AGO3	2053	2690	1934	1912	2264	2293	1733	1971	1914	1749	1717	1801	1789	1895	1815	1830	1807	1447	1481	1635	1797	1695	1913	1576	2114	1958	1948	2120	1857	1620	1902	1306	1567	1857
ENSG00000109111	SUPT6H	2051	2728	1914	2258	2279	2208	1905	2326	2177	2051	2203	2032	1818	1925	1707	1774	2114	2313	2899	1806	1790	1750	1897	1683	2026	2193	1888	2005	2010	1755	1921	1684	1767	2330
ENSG00000147138	GPR174	2048	3608	2054	1624	2076	2025	1429	2138	1831	1696	1325	1917	1933	2428	1977	2180	2082	919	858	1825	1836	851	1000	492	1807	1676	1597	1784	1868	1603	1720	307	1666	507
ENSG00000108100	CCNY	2048	2136	2180	2153	2324	2295	1922	2282	1980	1801	1989	1858	1968	1656	1540	1549	1962	3625	4157	1799	2312	3006	2802	3243	2664	2041	2312	2581	2164	1495	1886	2675	1560	4195
ENSG00000077254	USP33	2048	2487	1979	1943	2297	2242	1641	1979	1912	1638	1685	2049	1855	1890	1762	1705	1894	2003	1747	1773	2082	2040	2074	1779	2335	2055	1917	2237	1944	1686	1961	1571	1468	1976
ENSG00000149577	SIDT2	2047	1436	1443	989	1753	1104	1999	1825	1515	1781	944	896	1004	769	1909	943	1035	1251	2543	766	1318	2110	1360	2214	2209	1360	2245	2312	2172	1668	941	1416	1272	1097
ENSG00000047849	MAP4	2047	2773	1836	1878	2075	2403	1641	2177	2145	1889	1920	2096	1770	2033	1635	1983	1814	1651	2462	1474	1435	1306	1548	1676	2022	1928	1847	1838	1956	1616	1529	1021	1610	1581
ENSG00000065135	GNAI3	2047	2550	2032	1829	2186	2123	1630	2232	2024	1698	1815	2201	2053	2059	1811	1812	2186	2350	2051	1789	2444	2975	2638	3236	2078	2340	2196	2645	2231	1908	2001	2086	1563	3211
ENSG00000198677	TTC37	2045	2755	2055	1706	2272	2101	1851	2159	1834	1576	1574	1883	1733	1768	1794	1822	1907	1344	1701	1743	1833	1669	1770	1508	2137	2152	1950	2163	2225	1326	1831	989	1586	1550
ENSG00000168421	RHOH	2044	2595	1769	2361	2353	1776	1929	1955	1565	1391	1216	1497	1485	1706	1856	2018	1561	1310	1781	1639	1617	1085	1382	460	2041	2133	1643	1504	1808	1304	1780	470	1800	680
ENSG00000023287	RB1CC1	2044	2622	1933	2130	2422	2328	1687	2279	1698	1689	1670	2147	1838	2046	1720	1678	2178	2126	1811	1617	1847	1927	1729	2060	2447	2017	2081	2238	2126	1740	1591	1606	1372	2226
ENSG00000064687	ABCA7	2043	2664	2048	2706	2073	1812	2225	1434	2379	1675	1697	1157	1905	1207	1404	2303	1377	1557	4294	1700	1849	2460	2188	969	2083	1843	1773	2027	1498	1287	2179	1264	1816	1815
ENSG00000011275	RNF216	2043	2987	2147	2241	2390	2050	1979	2148	2034	1800	1725	1817	1859	1898	1971	1938	1759	1681	2780	1714	1661	1490	1619	1312	2015	2147	1800	2268	1771	1562	1784	1040	1510	1616
ENSG00000196535	MYO18A	2043	2551	2020	1920	2207	2209	1909	2011	2601	2138	2041	1663	1951	1639	1859	2155	1713	1657	2921	1753	1770	1714	1993	1308	2281	2194	1958	1863	1820	1565	2072	1300	2013	1608
ENSG00000108953	YWHAE	2041	2118	1964	2078	2260	2076	1812	2126	1760	1692	1754	1615	1715	1593	1570	1466	1905	3675	2554	1716	2768	2858	2828	3383	2211	2089	1972	1919	2263	1500	1830	3507	1705	3180
ENSG00000104365	IKBKB	2038	2537	2227	1799	3092	2237	2030	1808	2333	1897	1866	1989	1832	1800	1929	2114	1847	1573	2905	2115	1958	1823	2133	1687	2497	2328	2109	2378	1764	1854	2558	1301	2123	1932
ENSG00000131378	RFTN1	2037	3085	1980	2016	2493	2094	1923	2201	1960	1517	1569	2021	1692	1787	2022	1936	1871	1427	2336	1653	2056	1295	1569	831	1915	2145	1855	1837	1588	1643	1808	722	1582	1013
ENSG00000096433	ITPR3	2035	3135	1890	1538	1523	1405	1667	1554	1899	1740	1426	1202	1728	1523	1632	2110	1339	803	2036	1737	1448	732	796	316	1333	1489	1353	1283	1182	927	1605	326	1528	654
ENSG00000115993	TRAK2	2034	2157	1632	1373	2050	1649	1341	1985	1421	1381	1045	1338	1373	1338	1587	1320	1433	3330	1619	1223	2319	1887	1435	1339	1985	1728	1765	1688	1955	3547	1391	4600	1360	1280
ENSG00000170542	SERPINB9	2034	3458	1777	2195	2352	2276	1743	2202	2430	2346	2155	2291	2118	1663	1497	1975	1918	2283	1984	2087	2233	2569	2135	1884	2240	2240	1830	2320	2039	1898	1909	1560	1604	2747
ENSG00000110696	C11orf58	2034	2361	1880	2017	2198	1810	1335	2218	1419	1448	1428	1668	1664	1678	1563	1556	1651	2353	1842	1511	1908	1842	1662	1626	2086	1966	1640	1948	1856	1375	1435	1595	1374	2029
ENSG00000178996	SNX18	2033	2258	1671	1699	2309	2281	1498	2766	2377	1739	1899	1957	1983	1906	1588	1563	2175	1903	3157	1703	1844	2408	2219	2707	1811	1675	1758	2406	1601	1295	1946	1684	1460	3997
ENSG00000101782	RIOK3	2032	2225	1801	1985	2156	2028	1680	2160	1670	1496	1414	1600	1878	1487	1354	1403	1703	8565	2742	1614	4910	4427	3192	2515	2310	1705	1968	2071	2086	4960	1809	12725	1652	3373
ENSG00000247774	PCED1B-AS1	2032	2240	1419	1459	1814	1376	1709	1235	1411	1119	1026	1286	1483	1341	1844	1647	1197	994	1788	1480	1832	1117	1134	497	1541	1755	1355	1709	1136	1251	1534	331	1468	663
ENSG00000101639	CEP192	2031	2748	2219	1828	2277	2498	1984	1945	2126	1779	1944	2246	1977	2024	2014	1926	2096	1728	2450	2020	2334	2435	2579	1786	2594	2183	2252	2531	1987	1951	2250	1528	1822	2225
ENSG00000079332	SAR1A	2029	3306	2010	2059	2275	2178	1487	2396	1929	1667	1679	2113	2035	2041	1834	1810	2224	1790	1878	1534	1904	1829	1921	1721	1778	1841	1979	1908	1647	1611	1715	1439	1434	2169
ENSG00000147459	DOCK5	2028	2256	2183	2755	2652	2998	1588	2139	2376	1817	2116	3474	2699	2092	1457	1515	2469	4068	3955	1875	2267	3835	3338	4911	3447	2223	2888	3167	1968	2241	3048	4177	1459	5996
ENSG00000183741	CBX6	2028	2615	2335	2135	2007	2013	2010	2766	2297	1774	2093	2124	2199	1771	1711	2110	2053	1442	4170	2044	1602	2262	1847	1379	1952	1757	1697	1833	1760	1590	1886	1369	2023	2373
NOVEL.1159		2027	2465	2218	6406	1611	827	12735	3739	5353	3037	4822	625	1126	638	1559	2037	2009	2222	6339	294	973	1734	1047	473	470	2590	438	522	1062	181	239	560	1221	1716
ENSG00000184602	SNN	2026	2170	2249	2276	2338	1400	2091	2973	2739	1880	1227	1538	2295	1101	1585	1326	1253	3904	6557	1876	3380	4207	4954	2988	2320	2659	2343	1890	1345	1188	1783	6427	1423	4332
ENSG00000154310	TNIK	2026	3205	2028	2176	2239	1946	1735	2352	1674	1659	1691	2266	1937	2177	2021	1795	1832	1881	1769	1694	1798	1149	1417	678	1791	1672	1654	1495	1515	1820	1593	1167	1541	902
ENSG00000120868	APAF1	2026	2203	2302	2024	2301	2624	1863	2061	2046	2028	2024	1852	1994	1717	1750	1669	2000	2200	2765	1893	2006	3012	4225	4372	2416	2303	2821	3182	2251	1646	2219	2315	1721	4097
ENSG00000066654	THUMPD1	2026	2810	1861	1829	2155	1841	1304	2281	1521	1391	1395	1851	1786	1759	1453	1722	2031	1502	1323	1097	1499	1306	1286	1166	1662	1524	1351	1624	1536	1253	1086	1121	1249	1474
ENSG00000145901	TNIP1	2026	2615	1989	2435	2066	2301	1815	2274	2189	1921	1934	1914	1920	1752	1757	1829	1758	3296	4578	1629	1914	2163	2160	2064	2103	1942	2059	2038	2150	1870	1697	1890	1799	2406
ENSG00000196230	TUBB	2026	2527	1739	2096	2097	1925	1850	3049	2026	2023	2030	1831	1711	1913	1523	1676	1817	2187	2513	1699	1946	1429	2601	1651	1824	2332	1462	1672	1960	1472	1683	1385	1810	1987
ENSG00000135074	ADAM19	2025	1842	1855	1954	2102	2032	1878	1774	2178	1705	1310	1043	1468	1015	1483	1824	1741	2147	3677	1688	1675	2319	1410	2745	3746	1761	2832	2132	3367	1652	1946	1650	3009	3367
ENSG00000184014	DENND5A	2023	1822	1923	2385	2258	2269	1879	1655	2266	1617	1555	1561	1816	1283	1493	1467	1588	2627	4180	1653	2077	2841	2464	2768	2599	2189	2256	2658	1609	1352	1853	2289	1298	3797
ENSG00000059758	CDK17	2023	3286	1968	2255	2384	2602	1904	2325	1831	1896	2231	2587	2010	2385	1948	1992	2331	1785	1595	1883	1933	1641	1779	1168	2152	1941	1958	2002	2101	1869	1948	1092	1669	1356
ENSG00000120008	WDR11	2022	2248	1926	1497	2035	2277	1660	1860	2282	1588	1505	1636	1808	1715	1558	1434	1691	1569	2136	1621	2221	1964	1668	1643	2212	2100	2000	2323	2191	1397	1851	1364	1579	1958
ENSG00000110090	CPT1A	2021	3045	1987	1612	2055	1861	1526	2053	1443	1752	2259	2099	2408	2230	1493	1846	2262	3379	5171	2537	2420	3423	3107	2512	2764	1636	1807	2260	1841	2273	3076	2805	2522	4057
ENSG00000152127	MGAT5	2019	2242	2162	2141	2164	1929	2192	2408	1958	1830	1566	1597	1615	1527	1796	2007	1632	1635	3147	1547	1802	1784	2543	1456	2581	2235	2271	1752	2471	1303	1843	1150	2053	1629
ENSG00000205339	IPO7	2016	2322	1907	1591	1988	1923	1603	1936	1733	1451	1618	1713	1710	1528	1616	1550	1776	1860	1402	1544	1783	1669	1681	1850	1792	2001	1699	1897	1903	1420	1585	1157	1383	1794
ENSG00000153064	BANK1	2015	1067	1719	943	1701	1133	1324	1340	1208	1319	856	580	849	890	981	1219	1214	742	379	859	844	417	417	512	3000	1488	1956	748	3565	697	976	724	1492	448
ENSG00000160685	ZBTB7B	2011	2062	2068	2120	1951	1982	1967	2114	2722	1913	2149	1592	2096	1506	1490	1734	1505	2682	6194	1949	2184	4153	3416	3446	2319	2296	2173	2747	1784	1373	1931	2297	1780	3447
ENSG00000160218	TRAPPC10	2011	3632	2440	2185	2456	2356	2006	2137	2241	1960	2117	2432	2091	2100	2188	2034	2078	1821	3500	1792	2145	1720	1899	1283	2249	1848	2137	2210	1902	1835	2345	1187	1836	1969
ENSG00000005249	PRKAR2B	2010	2543	2792	3391	3528	1769	3154	3397	2134	1812	1381	1663	3067	993	1640	1097	1311	11501	4606	3462	4759	7140	7990	4607	3486	2642	2586	1561	2053	2014	2937	13023	2539	6595
ENSG00000183354	KIAA2026	2009	2998	1924	2096	2403	2223	1703	2460	1845	1768	1822	2082	1806	2189	1834	1803	2248	1663	1460	1653	2221	1356	1550	1540	2198	1974	2026	1870	2118	1880	1766	1024	1479	1588
ENSG00000116001	TIA1	2009	2356	1756	1406	2026	1902	1615	1547	1625	1450	1444	1608	1683	1655	1705	1576	1463	1615	1240	1993	1846	1936	2139	1693	1932	2129	1586	1920	1852	1462	2080	1211	1793	1470
ENSG00000101266	CSNK2A1	2008	2437	1902	1686	2180	2063	1648	1919	1893	1714	1731	1830	1813	1766	1663	1785	1787	1830	1961	1662	1833	1806	1881	1716	2021	2056	1920	1943	1856	1582	1714	1246	1548	1812
ENSG00000211895	IGHA1	2006	4628	1642	1894	2369	682	4457	1737	3312	3446	2343	607	2226	5002	1680	1374	2414	2346	1554	12705	3593	2050	3058	1357	3460	5626	3395	1719	3021	2245	3449	1213	24695	3603
ENSG00000038382	TRIO	2006	1769	1985	1782	2227	2922	2033	2083	2555	2534	1856	1496	1503	1416	1595	1794	2016	1570	2667	1828	1918	1786	1894	1853	3004	2283	2638	2290	3117	1324	1903	1824	2086	2190
ENSG00000136560	TANK	2006	2098	1927	1847	2075	2373	1313	1994	1578	1627	1430	1614	1757	1859	1500	1420	1840	2357	1757	1341	1900	1897	2009	2469	2475	1890	2044	2305	2284	1649	1395	2462	1318	3156
ENSG00000109670	FBXW7	2006	2535	2106	2084	2269	2770	1615	2164	1944	1530	1865	2033	1861	2181	1713	1775	2297	2499	2489	1571	1910	1855	1655	1821	2177	1915	2251	1979	2184	1956	1632	1766	1552	2361
ENSG00000137776	SLTM	2006	2244	1602	1668	2183	2195	1451	1834	1583	1531	1577	1727	1462	1678	1421	1522	1844	1811	1367	1517	1548	1552	1606	1882	1662	2273	1705	1696	2092	1652	1740	1327	1520	1806
ENSG00000118680	MYL12B	2003	2889	1905	1617	2061	1697	1471	1922	1837	1476	1468	1928	1953	2070	1827	1663	1790	2471	3658	1602	2325	2543	2323	2429	1963	2110	1832	2293	1919	1379	1597	1726	1347	2724
ENSG00000115355	CCDC88A	2002	1259	1841	1586	2811	3174	1640	2176	1894	1889	2030	1836	1901	1879	1678	1331	2299	2931	2588	1866	2573	3239	2797	4076	3181	2812	2724	3275	2984	1804	2263	3508	1520	4470
ENSG00000105810	CDK6	2002	2064	1461	1506	2124	1904	1466	2329	1429	1130	1139	1231	1242	1404	1687	1339	1411	1508	1652	1280	1601	1389	1974	888	1853	1773	1743	1867	1629	1216	1686	760	1424	1310
ENSG00000204463	BAG6	2002	2487	2298	2390	2279	1975	2265	2312	2779	2099	2189	1830	1972	1709	1674	2256	1838	3175	4477	1969	2244	2266	2247	1912	2164	1948	1893	2351	1755	1888	1990	2920	1892	2702
ENSG00000107036	RIC1	2002	2312	2180	1829	2320	2305	1846	1973	1973	1564	1611	1825	1812	1800	1774	1702	1898	2385	2351	1640	2269	2835	2163	2473	2811	2132	2573	2778	2123	1846	1870	1904	1659	3236
ENSG00000136754	ABI1	2002	2642	2025	1895	2337	2154	1619	2286	1866	1739	1691	2012	1875	2015	1679	1720	1929	2196	1597	1644	1957	1856	1958	2202	2338	1939	2045	2050	2132	1628	1802	1723	1464	2264
ENSG00000213079	SCAF8	1999	2405	1846	2137	2218	2228	1732	2304	1945	1850	1947	1822	1677	1877	1665	1713	1820	1731	1581	1638	1650	1445	1700	1416	2148	1909	1920	1859	1954	1716	1663	1073	1673	1734
ENSG00000086061	DNAJA1	1996	2260	1727	1933	1949	2094	1357	1973	1280	1304	1444	1643	1567	1653	1251	1401	1775	1905	1206	976	1553	1423	1476	2221	1147	1521	1232	1289	1565	1213	1095	1584	1128	1705
ENSG00000145715	RASA1	1995	2400	1798	1634	2313	2429	1764	1846	1737	1549	1615	1819	1759	1818	1750	1709	1987	1644	1329	1737	1843	1787	2009	2004	2275	2289	2046	2136	2258	1743	1812	1242	1638	1788
ENSG00000141646	SMAD4	1993	2277	1818	1578	2131	2050	1721	1995	1723	1724	1648	1748	1738	1576	1636	1692	1695	1488	1565	1702	1844	1708	1994	1404	2220	2270	1848	2016	1927	1554	1871	1040	1638	1549
ENSG00000186350	RXRA	1992	1629	2129	2466	2202	2498	2192	2167	3483	2273	2704	2039	2414	1457	1511	1617	1995	3345	6539	2074	2157	4018	3357	4118	2435	2511	2454	3169	1600	1745	2731	3685	1488	4244
ENSG00000123329	ARHGAP9	1992	3326	2006	3210	2574	2468	2294	2207	2240	1773	2258	1909	1723	1857	1873	1881	2416	2371	4469	1620	1788	1711	2398	2035	2306	1962	1723	2003	1972	1447	2165	1518	1699	2483
ENSG00000064607	SUGP2	1992	2814	2082	2248	2278	2165	1906	1686	2262	1868	1940	1965	2003	2067	1811	2068	1986	1625	3297	1889	1904	1575	1834	1402	2191	1958	2079	2322	1880	1667	2462	1319	1771	1994
ENSG00000104765	BNIP3L	1988	1959	1914	2065	2126	2093	1532	2231	1556	1452	1530	1630	1653	1596	1435	1378	1847	12470	2967	1451	5490	4334	2764	2489	2541	1762	1946	2302	1818	8588	1500	22051	1245	3104
ENSG00000100207	TCF20	1988	2828	1957	2277	2383	1998	1781	2365	1993	1840	1926	1959	1840	1751	1712	1942	1773	1798	2749	1651	1715	1362	1638	1307	2100	1886	1766	1767	1775	1391	1532	968	1564	1481
ENSG00000135899	SP110	1986	2062	1705	1479	2181	1811	1435	2006	1693	1546	1449	1778	1307	1608	1215	1422	1338	1562	1161	1321	1482	1487	1769	1662	1857	2610	1761	1723	1912	1466	1465	1051	1414	1346
ENSG00000235750	KIAA0040	1985	2033	1648	1232	1600	1506	1314	1852	1470	1303	1221	1115	1238	1308	1182	1343	1315	1128	1438	1339	1462	1247	1281	1859	2042	1480	1478	1357	2042	1086	1171	780	1377	1169
ENSG00000147133	TAF1	1985	2589	1968	1994	2356	2463	1817	2168	2087	1810	1897	1872	1780	1994	1683	1859	2008	1618	1966	1683	1802	1422	1732	1656	2055	2091	1806	1874	1931	1852	2034	1300	1842	1762
ENSG00000166974	MAPRE2	1984	3129	2072	2296	2763	2165	1767	3091	1806	1773	1875	2223	2035	1919	1570	1751	2458	2883	2201	1725	1845	1611	2090	1544	1869	1465	1704	1284	1840	1558	1622	1757	1465	1753
ENSG00000182934	SRPRA	1984	2867	2047	2121	2055	2002	1942	2346	2120	1822	1927	1803	1920	1780	1689	1891	1921	2201	3248	1846	1900	1794	2221	1840	1995	1929	1786	1977	1751	1422	1822	1437	1882	2441
ENSG00000113504	SLC12A7	1983	2770	2713	2571	2260	2408	1507	1520	1908	1976	1622	1264	1382	1887	1874	2110	1223	1233	2893	735	1403	2194	1616	730	2567	1461	1282	1710	1876	1466	1719	1854	1115	694
ENSG00000023902	PLEKHO1	1983	1380	1597	1810	1815	1751	1596	1909	2167	1564	1596	1380	1671	1493	1301	1242	1351	2827	4491	1552	2329	2528	2281	2534	2292	2064	1573	2448	2028	1489	1808	2671	1686	2426
ENSG00000161638	ITGA5	1982	2656	2068	2816	2117	2196	2024	2286	2325	1983	2600	1861	1942	1545	1760	1684	1853	2251	4414	2037	1677	2729	2375	2783	2106	1859	1866	2002	1662	1433	2265	1708	1499	2416
ENSG00000137752	CASP1	1981	2045	1975	1362	2074	2143	1261	1672	1770	1494	1451	1753	2011	1697	1417	1310	1721	2352	2359	1557	2406	2289	1981	3278	2276	2355	2126	3152	2157	1656	1777	1928	1307	3056
ENSG00000031003	FAM13B	1981	2644	1789	1806	2133	2239	1597	2003	1771	1702	1684	1745	1724	2000	1701	1722	2021	1589	1500	1500	1774	1587	1837	1400	2065	1900	1848	1983	2023	1486	1692	1383	1382	1632
ENSG00000167004	PDIA3	1979	2518	1789	2040	2282	1990	1505	2429	1645	1747	2128	2037	1735	1728	1494	1599	2007	2032	2004	1468	1674	1554	1451	2245	1725	1838	1581	1711	2015	1557	1364	1463	1348	1727
ENSG00000119866	BCL11A	1978	1142	1816	971	1992	1669	1635	1571	1676	1530	1235	1064	1133	922	1180	1285	1350	504	627	1336	1138	1010	1706	1010	3343	2043	1926	1498	3441	1192	1660	827	1656	733
ENSG00000151923	TIAL1	1977	2646	1853	1982	2286	2204	1710	1993	1838	1902	1781	1805	1646	1906	1693	1733	1974	1760	1780	1708	1766	1677	1632	1521	2159	2193	1762	2067	1787	1451	1874	1163	1519	1587
ENSG00000079335	CDC14A	1973	1552	1197	1828	2012	1800	1909	1722	1602	1214	961	1026	1146	1507	2188	1609	1591	1342	1574	1122	1810	1058	1156	832	1691	1808	1800	1920	1546	1379	1519	715	1525	1101
ENSG00000144357	UBR3	1973	2416	1948	1772	2161	2302	1682	1940	1812	1701	1712	1715	1774	1793	1798	1658	1799	1941	1808	1693	1909	2112	1879	1797	2393	2081	2201	2384	1952	1740	1727	1336	1595	2107
ENSG00000038274	MAT2B	1972	2851	1843	1374	1926	1687	1498	2155	1585	1420	1495	1901	1715	1618	1591	1655	1750	1763	1573	1618	1740	1763	1455	1357	1859	1854	1403	1664	1634	1371	1469	1420	1334	1542
ENSG00000239306	RBM14	1971	2383	2257	2847	2323	2358	1937	1807	1836	1651	1920	1492	1651	1739	1693	2146	1799	1128	1489	1323	1117	1009	1275	1023	1138	1315	1343	1270	1257	868	1667	1334	1423	1154
ENSG00000184203	PPP1R2	1971	2431	1710	2018	2463	1753	1514	2074	1507	1517	1328	1573	1519	1539	1591	1660	1698	1615	1495	1421	1552	1386	1146	1011	1822	1859	1387	1876	1566	1044	1117	1125	1198	1452
ENSG00000128731	HERC2	1970	2695	1916	2014	2429	2068	2470	2147	2106	1988	2104	1676	1881	2028	1911	1817	1627	1490	2919	1884	1774	1769	2017	1170	1922	2080	1675	2355	2033	1507	2047	1052	1968	1423
ENSG00000141503	MINK1	1968	2514	2111	2246	2092	2013	2120	2389	2355	2011	2002	1554	1564	1565	1789	1923	1745	2767	4350	1703	2003	2079	2172	1698	1971	1981	1877	1878	1854	1607	2299	2319	2178	2552
ENSG00000164543	STK17A	1966	3265	1758	1801	2111	1920	1788	2114	1570	1610	1476	1767	1570	1678	1710	1774	1508	1359	1185	1619	1764	1216	1482	813	1841	1984	1481	1350	1748	1432	1578	839	1511	788
ENSG00000165219	GAPVD1	1964	2471	2141	1952	2092	2271	1860	2116	2071	1802	1811	1826	1896	1761	1790	1728	1859	2593	2399	1834	2147	2377	2245	2177	2331	2139	2269	2322	1902	1839	2033	2407	1626	2477
ENSG00000140350	ANP32A	1963	1928	1845	1743	2261	2165	1599	1859	1690	1539	1701	1717	1815	1675	1625	1460	1655	2200	2626	1437	1756	2061	2036	2462	2307	2013	1839	2045	2304	1556	1705	1939	1314	2708
ENSG00000185722	ANKFY1	1962	2590	2027	1816	2162	2074	1947	1975	2275	1811	1805	2031	1992	1708	1782	1830	1733	1774	2813	1718	2001	2661	2572	1953	2131	2338	2041	2519	1609	1642	2148	1484	1791	2429
ENSG00000140943	MBTPS1	1961	2646	1919	2176	2243	2105	1858	1798	1972	1740	1793	1769	1752	1698	1807	1870	1600	1819	3058	1854	1719	1871	1869	1468	2070	1942	1948	1948	1772	1381	1944	1197	1855	2090
ENSG00000179335	CLK3	1959	2834	2262	2414	2334	2287	1819	2000	1992	1675	1774	1806	2023	1725	1741	1966	1953	1983	3080	1613	1962	1780	1695	1458	1775	1759	1736	1935	1776	1519	1685	1898	1664	2220
ENSG00000166716	ZNF592	1957	2139	1929	2073	1965	2153	2007	2093	2416	1952	1881	1583	1834	1536	1508	1648	1589	1578	2815	1679	1672	1816	2118	1928	1965	1997	1968	2019	1786	1427	1897	1553	1688	2052
ENSG00000160932	LY6E	1956	1871	1614	1038	1818	869	1140	1778	1971	1101	1100	1764	1184	1724	1179	1258	806	1078	1840	1116	1355	4715	2616	581	1022	3155	1364	2335	906	958	1317	872	903	936
ENSG00000119778	ATAD2B	1956	2444	2069	1936	2467	2847	2120	1798	2147	1768	2007	2047	1950	2109	1892	1778	2025	2124	1992	1884	2317	2307	2386	2322	2701	2338	2391	2721	2357	2002	2191	2073	1757	2859
ENSG00000132356	PRKAA1	1955	2930	1793	1621	2163	2093	1532	1918	1617	1542	1581	2002	1729	1877	1590	1611	1958	1763	1519	1577	1639	1615	2631	1784	1806	1827	1747	1872	1828	1459	1674	1180	1422	1944
ENSG00000131238	PPT1	1954	2005	2556	1991	1947	2138	1871	2116	2440	1546	1529	1924	1734	1464	1974	1273	1754	4677	5280	2108	2992	4837	3179	5842	3319	2687	2240	3147	2824	2079	2233	3530	1348	4386
ENSG00000116698	SMG7	1954	2272	1883	1898	2160	2037	1815	2044	1797	1665	1655	1791	1639	1605	1509	1539	1739	2066	2183	1606	1745	1826	2043	1996	1881	2050	1977	1936	1818	1653	1716	1549	1627	2076
ENSG00000106799	TGFBR1	1952	3027	2266	2193	2101	2673	1893	2801	1977	2100	2409	2826	2298	2537	1973	2054	2109	1429	1788	2307	1967	1679	2111	1568	1901	2170	1782	2214	1809	1865	2276	899	1409	1761
ENSG00000090621	PABPC4	1951	1855	1684	2110	2170	1690	1821	1813	2034	1765	1627	1381	1603	1397	1422	1596	1866	1952	2739	1503	1523	1486	1470	1196	1654	1804	1469	1765	1484	1014	1283	1362	1809	1747
ENSG00000205336	ADGRG1	1950	5148	3701	3669	3610	3638	1721	5182	3747	4480	3986	5896	3408	3342	2346	2833	3815	1995	4771	3600	2075	1274	1979	773	1615	1474	2060	2157	1923	2779	3538	375	1856	662
ENSG00000205045	SLFN12L	1949	3936	2219	1789	2624	2764	1696	2274	1823	1964	1913	2619	2234	2508	2613	2437	2314	1076	1728	1683	2063	1160	1611	554	1873	2254	1823	2368	1674	2227	2500	446	2036	800
ENSG00000163902	RPN1	1945	2617	2114	2019	2098	1961	1716	2217	2009	1754	1807	1787	2014	1704	1591	1757	1937	2470	4114	1874	1985	2731	2313	2677	2255	1992	2053	2330	1866	1271	1576	1824	1760	2723
ENSG00000176853	FAM91A1	1945	2228	2114	1912	2293	2391	1535	1881	1851	1517	1574	1867	1833	1784	1530	1549	2076	2494	2356	1563	2120	2526	2062	2202	2526	2028	2242	2785	2031	1560	1786	2082	1504	3000
ENSG00000137075	RNF38	1945	2490	1812	1786	1928	1910	1573	2028	1636	1641	1738	1642	1568	1680	1504	1564	1692	1544	1575	1450	1401	1417	1545	1258	1771	1670	1561	1703	1544	1310	1475	987	1359	1515
ENSG00000102804	TSC22D1	1944	2299	2324	2915	2217	1551	2102	3033	2299	1568	1414	1645	1795	1319	1673	2044	1277	4760	3939	2444	4922	4818	4810	2547	2344	1217	1354	1703	2088	1551	2849	7714	3079	2447
ENSG00000066084	DIP2B	1944	2071	1980	2056	2335	1992	1866	1794	1785	1478	1574	1470	1563	1425	1598	1510	1528	1892	2287	1454	1805	2307	2066	1843	2303	2048	1963	2033	1867	1293	1670	1332	1496	2150
ENSG00000117676	RPS6KA1	1943	3180	2222	2347	2218	2501	2142	2393	2876	2319	2231	2228	2512	1964	1931	1943	2092	2260	5885	2327	2295	3175	3117	2946	2496	2094	2348	3261	2213	1698	2491	1823	1945	3625
ENSG00000133275	CSNK1G2	1943	2639	1935	2242	2091	1691	1836	1886	2224	1775	1728	1726	1788	1548	1626	1969	1633	1731	3948	1688	1702	2062	1903	1493	2008	1975	1743	1999	1695	1351	1704	1259	1566	1908
ENSG00000114850	SSR3	1940	2503	1920	1471	1770	1911	1519	2218	1697	1457	1527	1640	1875	1683	1575	1539	1988	1453	2221	1623	1885	2144	1865	2067	1725	1934	1885	2147	1807	1190	1532	1413	1737	2558
ENSG00000132205	EMILIN2	1939	1563	2279	2048	2621	2730	1998	2274	2650	2016	2422	1976	1911	1589	1647	1572	2357	4584	8021	1778	2300	4704	3213	6505	3001	2356	2889	3245	2014	1888	2143	3856	1536	6304
NOVEL.1054		1937	1939	971	1166	2066	2535	926	2041	1874	2042	2064	1615	1039	1848	2016	1400	1647	1069	609	1829	1634	893	969	1574	3172	2365	1965	1982	2405	1078	1740	1011	2060	1533
ENSG00000023892	DEF6	1937	2651	1841	2214	2285	2036	2039	1937	2207	1904	1828	1768	1936	1825	1940	2037	1662	1515	3431	1927	2018	1652	1935	1294	1909	2266	1941	2039	1863	1544	2023	1051	1901	1603
ENSG00000074603	DPP8	1937	2469	1880	1658	2177	2146	1593	2204	1750	1600	1591	1879	1815	1973	1729	1647	1911	1487	1621	1723	1768	1995	1820	1755	2169	1890	1911	2127	1875	1671	1792	1318	1563	1788
ENSG00000079432	CIC	1936	2068	1937	2880	2122	1846	2150	2286	2579	2101	2184	1386	1598	1324	1375	1968	1620	2662	5011	1583	1559	2277	1871	1697	1689	1869	1773	1914	1577	1352	1716	1819	1748	2545
ENSG00000059378	PARP12	1936	2220	1500	1275	1823	1571	1440	1500	1702	1311	1206	1670	1268	1601	1411	1453	1163	1048	1713	1175	1533	2069	1868	825	1758	2141	1677	2044	1401	1252	1594	1096	1297	1214
ENSG00000163848	ZNF148	1935	2435	1725	1577	2229	2235	1481	2066	1673	1691	1623	1905	1740	1894	1697	1491	1860	1793	1115	1548	1756	1721	1844	1911	2089	2017	1774	1864	1913	1638	1600	1100	1339	1652
ENSG00000134186	PRPF38B	1934	2450	1686	1799	2415	2155	1540	2121	1486	1651	1605	1790	1641	1927	1565	1441	1992	1535	1375	1565	1668	1464	1456	1596	2029	2157	1683	1971	1975	1651	1633	1121	1470	1576
ENSG00000106003	LFNG	1933	2293	1896	1894	2148	1930	2306	2112	3290	2006	1996	1761	2300	1377	1640	1941	1642	1134	3840	2080	1847	2644	2196	1778	2215	2379	1945	2184	1561	1263	2959	1916	2027	1960
ENSG00000151414	NEK7	1933	2628	1924	1734	2067	1954	1501	2400	1731	1712	1622	1932	2145	1989	1867	1681	2028	2532	1981	1551	1980	2519	2092	1878	2343	2061	1902	2029	1968	1540	1622	1954	1359	2285
ENSG00000074706	IPCEF1	1932	2736	1838	1957	2182	1857	1727	2290	1657	1645	1358	1736	1839	1544	1808	1637	1567	1658	1620	1564	1948	1481	1932	1635	1791	2302	1594	1926	1521	1345	1658	1191	1446	1831
ENSG00000184677	ZBTB40	1931	2476	1823	1814	1881	1892	1516	1694	1796	1567	1448	1494	1677	2113	1709	1733	1548	1187	2048	1702	1727	1104	1290	909	1746	1790	1514	1784	1595	1216	1668	742	1542	1280
ENSG00000174373	RALGAPA1	1930	2638	1816	1924	1891	2128	1672	1729	1962	1482	1637	1810	1649	1844	1748	1625	2078	1552	1382	1530	1678	1429	1289	1119	2028	1885	1934	2018	1749	1584	1520	813	1753	1257
ENSG00000119318	RAD23B	1928	1985	1646	1914	2137	2042	1435	2173	1576	1671	1736	1867	1552	1686	1394	1465	1830	2991	2062	1345	1639	1770	1735	2359	2015	1775	1808	1849	2049	1561	1369	1741	1245	2635
ENSG00000189339	SLC35E2B	1927	2681	2069	1932	2540	1938	1844	1869	2349	1668	1618	1837	1545	1412	1442	1745	1664	1247	4628	1847	1178	1417	1706	1109	2032	2422	1269	2301	1293	1410	2567	1058	2065	1590
ENSG00000123349	PFDN5	1924	1991	1563	1625	2086	1813	1401	1648	1487	1440	1447	1594	1524	1735	1436	1427	1731	2469	3338	1387	1953	2073	1371	2703	2126	2281	1519	1886	2218	1290	1359	1895	1182	2312
ENSG00000036257	CUL3	1924	2328	1828	2038	2226	2425	1714	1913	1830	1766	1911	1870	1587	1859	1645	1781	1897	1740	1494	1585	1760	1786	1685	1832	2247	2066	2143	2057	2321	1715	1750	1689	1557	2127
ENSG00000105856	HBP1	1923	2416	1902	2744	2038	1951	1497	1975	1798	1410	1658	1860	1693	1760	1710	1712	1731	1892	2126	1515	1984	1636	1594	1367	2662	1693	1887	2216	1834	1372	1603	1300	1409	2215
ENSG00000168488	ATXN2L	1922	2140	1705	2643	2170	2119	1984	2323	2088	2145	2191	1718	1468	1671	1333	1696	1813	2142	2948	1514	1384	1408	1482	1466	1684	1922	1558	1707	1729	1503	1783	1697	1649	1936
ENSG00000005893	LAMP2	1920	1925	1895	1712	2061	1955	1452	2065	1613	1571	1591	1814	1846	1670	1421	1399	1898	2844	2571	1403	1881	3086	3240	3240	2213	1959	2028	2486	1921	1460	1747	1966	1247	4042
ENSG00000156650	KAT6B	1919	3156	1908	2307	2360	2620	1870	2235	1908	1715	1908	2368	1797	2260	2124	1914	2335	1468	1566	1555	1585	1230	1338	966	2149	1777	1848	1818	1953	1753	1743	883	1535	1468
ENSG00000009335	UBE3C	1919	2696	2102	1808	2140	2181	1966	1955	2031	1808	1757	1757	1935	1820	1843	1794	1720	1780	2722	1746	1947	2188	2340	1794	2217	2157	2118	2451	1995	1551	1909	1369	1858	2129
ENSG00000128159	TUBGCP6	1916	2953	2020	2321	2278	1802	2054	1641	2251	1726	1653	1601	1796	1518	1763	2207	1581	1233	3321	1753	1697	1566	1538	779	1937	1834	1711	1942	1352	1230	2038	852	1689	1316
ENSG00000185624	P4HB	1912	3019	2235	2096	2230	2021	2016	2336	2280	1959	2301	2050	2295	1768	1821	2049	2167	2757	6804	2232	2193	3151	3520	3190	2522	2257	2200	2575	2074	1644	2000	2212	2099	4210
ENSG00000119396	RAB14	1912	2374	1782	1689	2080	2082	1580	2180	1798	1659	1625	1796	1783	1755	1565	1620	1678	1909	1735	1626	1650	2160	2085	2072	2089	2060	1761	1961	1620	1274	1718	1700	1382	2098
ENSG00000142765	SYTL1	1911	3041	1920	2193	1993	1824	2064	1856	2539	1916	1990	1739	1803	1811	1784	2146	1635	1154	3304	1926	1759	1308	1635	747	1656	1844	1725	1752	1497	1392	2339	714	1771	1266
ENSG00000130779	CLIP1	1911	2423	1955	1808	2294	2357	1491	2007	1824	1636	1786	2045	1909	1879	1516	1529	1978	2735	2635	1510	1799	1968	1653	2751	2368	1848	2120	1974	1990	1787	1724	1846	1555	2493
ENSG00000076513	ANKRD13A	1910	2500	1912	1867	2116	2018	1531	1968	1835	1552	1480	1780	1880	1556	1591	1636	1843	1905	2817	1581	1860	2137	2048	1636	2407	2028	2045	1994	2097	1490	1843	1338	1722	2201
ENSG00000196821	C6orf106	1909	2870	1830	1929	1957	1761	1713	2384	2047	1604	1623	1752	1783	1877	1654	1808	1778	1607	2790	1542	1802	1567	1607	1131	1960	1602	1769	1772	1639	1318	1537	990	1301	1363
ENSG00000146414	SHPRH	1909	2097	1628	1323	1892	2011	1540	1657	1527	1535	1294	1541	1491	1609	1453	1467	1584	1162	1095	1526	1572	1230	1411	1274	1841	1806	1692	1583	1853	1397	1588	709	1484	1242
ENSG00000065000	AP3D1	1906	2443	1757	2234	2008	1866	2120	2157	2105	1848	2061	1509	1752	1447	1647	1923	1608	2007	4244	1834	1697	1993	2000	1877	1765	1918	1678	2056	1617	1428	1920	1444	1881	2222
ENSG00000116406	EDEM3	1906	2078	1751	1521	1934	1945	1596	1970	1563	1499	1423	1568	1682	1403	1581	1495	1709	1810	1795	1809	1721	2466	2615	2744	2136	1962	1785	2091	1929	1490	1787	1513	1738	2635
ENSG00000100129	EIF3L	1905	2569	2208	1929	1968	2112	2019	1919	1949	1609	1695	1540	2101	1640	1747	1901	2080	2083	3126	1798	2303	1591	1569	2066	2226	1674	1891	2232	2049	1360	1581	1281	1662	2976
ENSG00000066027	PPP2R5A	1905	3510	2148	1969	2228	2347	1749	2294	2056	1704	2019	2443	2204	1946	1745	1857	2160	1754	2703	1815	1876	2239	2455	1916	2163	2019	2034	2584	1797	1533	1932	1586	1410	2544
ENSG00000002586	CD99	1904	2541	2039	2278	1956	2342	1825	2442	2294	2247	2441	2260	1730	1837	1691	1761	1975	4122	5229	2120	1936	3665	2356	2523	2052	2278	2047	1894	2235	1722	1642	3670	1945	2326
ENSG00000169826	CSGALNACT2	1904	2138	1833	1838	2312	2193	1370	2071	1662	1437	1368	1783	1719	1755	1518	1452	2117	3505	2644	1485	1768	2171	2149	2802	2266	1881	1962	2477	1850	1493	1750	2476	1158	3685
ENSG00000095139	ARCN1	1903	2615	1763	1757	1970	1833	1458	2419	1621	1607	1681	1687	1669	1603	1471	1540	1738	1995	1767	1529	1617	1681	1732	2087	1658	1776	1577	1677	1658	1325	1527	1087	1394	1917
ENSG00000108061	SHOC2	1902	2452	1997	1721	2210	2085	1576	2139	1868	1495	1497	1863	1948	1694	1606	1563	1958	2811	2011	1554	2222	2470	2275	2556	2405	1892	2039	2268	2123	1544	1608	2539	1235	2718
ENSG00000281649	EBLN3P	1901	2340	1544	1529	2233	1619	1468	1997	1370	1386	1154	1326	1372	1337	1262	1489	1477	1088	1082	1322	1324	1077	1151	987	2055	1706	1399	1614	1944	1037	1506	706	1264	1131
ENSG00000106261	ZKSCAN1	1901	2491	1894	1671	2074	1886	1765	2112	1810	1549	1770	1680	1699	1538	1521	1657	1815	1245	1692	1698	1482	1597	1902	1788	1825	1852	1584	1630	1661	1389	1760	1049	1501	1444
ENSG00000151651	ADAM8	1900	4576	2522	2981	2404	2359	2239	2330	3024	2119	2481	2364	2440	1851	1793	2653	2279	2665	9115	2511	1915	3256	2502	1662	2558	1827	2063	1935	1945	1697	2728	1801	1969	2925
ENSG00000102893	PHKB	1900	2065	2159	1590	2111	2237	1812	1841	1931	1683	1636	1681	1888	1652	1655	1519	1780	2428	2282	1799	2388	3032	2851	2421	2623	1984	2276	2428	2340	1713	2145	2885	1734	2948
ENSG00000141699	RETREG3	1899	2910	1884	1756	1951	1773	1664	2243	1921	1737	1811	1912	1765	1672	1685	1823	1693	1246	2583	1795	1672	1614	1525	1124	1646	1670	1457	1695	1456	1290	1672	812	1430	1316
ENSG00000189241	TSPYL1	1898	2547	1846	2020	1836	1548	1412	2331	1518	1403	1359	1300	1402	1564	1328	1589	1643	1311	1532	955	1251	893	952	679	1166	1302	1107	1165	1223	905	875	932	967	867
ENSG00000048405	ZNF800	1897	2588	1699	1775	2114	1955	1526	2111	1601	1497	1550	1877	1594	1809	1540	1516	1728	1443	1445	1574	1594	1295	1466	1404	1865	1810	1652	1637	1844	1451	1458	946	1262	1436
ENSG00000123636	BAZ2B	1894	2254	2271	2263	2566	3054	1684	2100	1888	1813	2215	1935	1923	1729	1758	1659	2689	2684	2194	1905	2182	3534	3423	4506	3690	2314	3101	2827	2985	2253	2324	2668	1752	4736
ENSG00000105339	DENND3	1893	3584	2225	2596	2433	2623	1553	1629	2637	1825	2197	2528	2148	1830	1769	1506	2361	3412	5172	1910	1987	2656	3296	3368	3199	2201	2668	2980	2434	1795	2507	3312	2031	5289
ENSG00000099308	MAST3	1893	3421	2067	2907	2352	2356	2090	2778	2754	2452	2793	2340	2131	1714	1571	2133	2294	1945	3845	1991	1667	1918	1915	2067	1848	1839	1839	2012	1679	1762	2312	1591	1693	2108
ENSG00000143442	POGZ	1893	2721	1959	2016	2209	1890	1945	1960	1914	1794	1811	1666	1589	1663	1746	1785	1742	1473	2121	1700	1593	1517	1717	1263	1723	2056	1699	1803	1785	1397	1735	1079	1768	1768
ENSG00000185728	YTHDF3	1892	2255	1847	1856	2042	2093	1480	2129	1630	1428	1590	1758	1689	1639	1533	1479	2145	2228	1588	1400	1738	1924	2003	2248	1686	1870	1645	2135	1679	1278	1651	1757	1271	2719
ENSG00000163636	PSMD6	1891	2244	1724	1859	2044	1959	1457	1801	1429	1307	1324	1624	1485	1650	1441	1592	1639	1753	1462	1238	1731	1366	1334	1365	1949	1537	1740	1706	1717	1455	1222	1157	1323	1688
ENSG00000196712	NF1	1891	2701	1896	1699	2110	2200	1525	2151	1700	1660	1930	2265	2051	1971	1676	1616	1891	1945	1992	1707	1610	2085	1923	1690	2298	1883	1714	2011	1825	1685	1992	1410	1565	2030
ENSG00000198836	OPA1	1890	2406	1950	2020	2258	2249	1898	1891	1785	1539	1578	1824	1797	1757	1612	1543	1974	2439	2062	1715	2320	2640	2651	1856	2230	1954	2080	2227	2334	1689	1724	2398	1327	2435
ENSG00000265735	RN7SL5P	1889	2579	3322	1795	2585	2770	1593	5244	3020	1672	2203	1613	1597	1513	2240	1282	2738	5401	11811	1832	3618	4921	3592	4245	3490	2631	2841	2307	2359	3930	4040	13222	1234	2315
ENSG00000169564	PCBP1	1888	1884	1657	2184	2056	1681	1721	2636	1943	1885	1892	1548	1486	1439	1299	1511	1709	3207	4356	1425	1678	1861	1822	2225	1702	1703	1520	1655	1764	1458	1207	2075	1367	2165
ENSG00000071189	SNX13	1888	2253	2011	1581	2152	2412	1667	1715	1780	1650	1551	1774	1793	1803	1655	1660	1999	1893	1481	1583	1835	2272	2113	2356	2582	1903	2173	2369	1956	1785	1683	1456	1409	2656
ENSG00000169905	TOR1AIP2	1888	2303	1850	1581	1924	1876	1537	1926	1619	1483	1504	1623	1614	1480	1412	1484	1749	1754	1912	1356	1504	1766	1744	1794	1654	1725	1584	1776	1545	1251	1569	1446	1382	1803
ENSG00000186716	BCR	1887	3381	2233	2355	1662	1696	1884	2391	2216	1373	1960	2255	1948	1429	1690	1959	1774	1655	4658	2154	1518	1650	2002	1001	1460	1508	1496	1485	1169	1203	1593	1126	1663	1606
ENSG00000235568	NFAM1	1886	1603	2425	2893	2274	2902	2063	2034	3014	2361	2706	1836	2363	1658	1652	1538	2325	4360	7781	1940	2502	4844	4254	5742	3173	2312	2742	3521	2120	1928	2519	4120	1644	7741
ENSG00000182022	CHST15	1886	1430	1750	1838	2066	2360	1567	1955	2299	1492	1739	1439	2091	1349	1326	1154	2028	2779	4235	1462	2231	4262	2960	4206	2547	2140	2448	2701	1710	1639	2453	3350	1906	5953
ENSG00000103342	GSPT1	1886	2708	1850	1661	2046	1825	1577	2097	1643	1539	1520	1709	1671	1555	1698	1820	1642	3953	1971	1612	3496	2507	1713	1460	1926	2128	1719	1828	1716	4399	1523	7362	1619	1374
ENSG00000198089	SFI1	1880	2932	2017	2108	2287	2113	2071	1553	2182	1751	1645	1317	1694	1656	2073	2102	1322	1143	2425	1895	1744	1750	1446	675	2132	1923	1705	1745	1453	1452	2198	826	1847	1016
ENSG00000116580	GON4L	1880	2834	1862	2025	2130	2211	1773	2178	1938	1685	1857	1935	1730	1926	1849	1941	1991	1504	2309	1745	1783	1450	1684	1447	1875	1907	1770	1788	1855	1825	1919	1183	1671	1601
ENSG00000141551	CSNK1D	1879	3173	2041	2843	2322	2204	1927	2222	2153	1842	2185	1990	1876	1755	1858	2007	2191	2312	4000	1795	2028	2163	1935	1883	2146	1884	1965	2107	1802	1543	2289	2137	1688	2588
ENSG00000124198	ARFGEF2	1879	2385	1906	1805	2080	1990	1734	2176	1848	1500	1582	1691	1987	1680	1795	1768	1711	2130	2763	1596	1927	2027	1938	1764	2272	1917	1933	2138	1832	1495	1797	1448	1752	2542
ENSG00000104419	NDRG1	1878	2840	1993	1626	1786	1962	1386	2169	1963	1614	1716	1813	1753	1586	1720	1899	1910	2041	3541	1387	1599	1475	1683	1970	1692	1636	1624	2031	1497	1354	1603	1230	1377	2412
ENSG00000166801	FAM111A	1877	2430	1861	1656	2054	2128	1484	1890	1617	1492	1580	1797	1696	1757	1523	1557	1820	1294	1589	1714	1932	1466	1957	1585	2014	1853	1639	2004	1860	1507	1997	1064	1619	1696
ENSG00000109133	TMEM33	1876	2128	1965	1619	2172	2142	1496	2024	1831	1686	1702	1758	1873	1666	1515	1413	2045	2463	1908	1513	1753	2721	2172	2822	2196	2011	2064	2479	1882	1598	1770	1795	1468	3627
ENSG00000131473	ACLY	1876	2769	2062	1957	1999	1945	1943	2302	2347	1855	2072	1910	1955	1814	1750	1765	1810	1981	3759	1710	1633	2009	2028	1907	1999	1837	1871	2065	1585	1349	1832	1263	1636	2412
ENSG00000196396	PTPN1	1876	2390	1922	1775	1942	1829	1629	2095	1990	1566	1609	1763	1670	1713	1643	1761	1650	2394	2798	1455	1541	1687	1619	1568	1988	1660	1894	1775	1734	1367	1411	1422	1539	2030
ENSG00000090686	USP48	1875	2197	1839	1781	2322	2312	1786	1760	1747	1663	1713	1644	1733	1778	1639	1710	1803	1577	1800	1656	1741	1778	1766	1668	2329	2042	1999	2133	2076	1744	2090	1436	1685	1856
ENSG00000167202	TBC1D2B	1874	2599	1973	1913	1810	1935	1693	1645	1927	1649	1656	1762	1846	1755	1711	1616	1543	1439	2717	1694	1810	2047	2424	1424	2197	1770	1921	2198	1596	1380	1855	1065	1729	1685
ENSG00000103769	RAB11A	1869	2115	1905	1902	2252	1551	1664	2219	1626	1464	1243	1504	1868	1182	1519	1400	1517	4450	2227	1614	3314	3879	3929	2427	2041	2003	1603	1651	1896	1202	1888	5766	1556	3117
ENSG00000105221	AKT2	1869	2478	2057	2217	2033	1789	2015	1921	2102	1666	1694	1674	1746	1509	1762	1940	1592	1762	3720	1645	1856	1997	1805	1275	1954	1690	1801	1855	1584	1406	1740	1351	1618	1862
ENSG00000082258	CCNT2	1869	2375	1747	1633	1794	2015	1535	1568	1635	1305	1461	1717	1613	1688	1537	1493	1670	1344	1299	1563	1659	1437	1650	1763	1936	1949	1700	1969	1702	1404	1753	1005	1504	1832
ENSG00000103222	ABCC1	1868	2785	2113	2166	2358	2042	1924	1986	2495	1775	1755	1498	1614	1557	1895	1975	1603	1916	3818	1710	1598	1936	2248	1487	2201	1941	2291	2321	1638	1418	2439	1354	1743	1971
ENSG00000114416	FXR1	1868	2065	1567	1515	1948	1809	1478	1809	1465	1386	1428	1722	1501	1670	1521	1417	1725	1598	1225	1489	1625	1330	1581	1826	1804	1914	1593	1673	1959	1368	1356	996	1336	1625
ENSG00000138378	STAT4	1867	4323	2231	1806	2309	2836	1797	2166	1827	1703	2073	2772	2258	2872	2407	2149	2870	1269	1445	1643	2016	1067	1314	478	1711	1774	1832	1672	1420	2139	1979	412	1374	714
ENSG00000105701	FKBP8	1865	2578	2104	2300	2034	1631	1941	2307	2339	1789	1841	1570	2007	1644	1605	1729	1564	9025	6681	1898	4980	5599	3002	2141	2313	2031	1755	2179	1697	4329	1685	15579	1656	3177
ENSG00000168214	RBPJ	1864	1969	1910	1663	2142	2515	1578	2047	1748	1528	1539	1624	2023	1653	1573	1553	1969	3231	2231	1442	1973	3667	2812	4650	2531	1876	2369	2488	2057	1465	1792	2453	1405	4252
ENSG00000065613	SLK	1864	2284	1645	1614	1966	2132	1277	2241	1409	1443	1545	1768	1565	1768	1429	1379	1935	1823	1709	1228	1565	1613	1976	1908	1831	1955	1631	1549	1725	1508	1451	1185	1248	1644
ENSG00000198286	CARD11	1863	3287	1750	2402	2133	2123	1868	2461	1982	1943	2215	2256	1879	1825	1914	2370	1905	1211	2410	1715	1511	905	1172	491	1903	1952	1730	1487	1905	1673	1744	347	1751	495
ENSG00000156860	FBRS	1863	2172	1902	3239	2175	1961	2027	2422	2262	2004	2096	1465	1512	1474	1368	1950	1792	2588	4060	1561	1757	2023	1845	1677	1694	1806	1701	1857	1778	1391	1594	2081	1648	2480
ENSG00000129657	SEC14L1	1862	2564	2080	3255	2361	2300	2050	2345	2459	1832	1944	1797	2244	1477	1579	1587	2116	4868	5088	1968	2840	4045	3459	3441	2488	1955	2109	2102	1669	1916	2400	5124	2255	4251
ENSG00000160216	AGPAT3	1862	1935	1837	1761	1921	2109	1623	1821	2260	1644	1787	1661	1860	1608	1596	1679	1451	2035	3773	1534	1914	2546	2021	2256	2035	1875	1867	2351	1496	1451	1885	2201	1528	2296
ENSG00000026297	RNASET2	1862	1799	1769	1497	2496	1839	1720	1761	1998	1974	1912	1552	1697	1453	1618	1367	1587	2136	2796	1898	1837	1908	1946	2250	2377	2716	2180	1900	2029	1244	2131	1480	1756	2290
ENSG00000100353	EIF3D	1861	2472	1895	1867	1997	1813	1609	1793	1881	1525	1574	1524	1782	1636	1665	1762	1641	2001	3708	1577	1853	1667	1460	1608	1946	1702	1638	1970	1885	1292	1441	1185	1564	2142
ENSG00000106609	TMEM248	1861	2366	2041	1776	1971	1806	1710	2155	1811	1670	1660	1569	1677	1486	1567	1634	1614	1775	2407	1475	1607	1848	1680	1556	1805	1779	1681	1869	1763	1155	1522	1220	1344	1852
ENSG00000174695	TMEM167A	1859	1986	2017	1642	2251	2151	1414	2105	1743	1422	1484	1740	1847	1556	1502	1390	2069	4238	2831	1421	2477	4202	2475	4526	2658	2079	2409	2890	2226	1623	1713	3271	1362	5009
ENSG00000096746	HNRNPH3	1859	1976	1479	1688	2172	2063	1210	1572	1372	1376	1339	1411	1313	1682	1382	1419	1692	1936	1265	1131	1439	1277	1221	1484	1680	1827	1436	1627	1739	1234	1358	1359	1117	1680
ENSG00000136628	EPRS	1859	2450	1597	1368	1910	1765	1454	1947	1593	1315	1503	1495	1565	1685	1645	1533	1707	1392	1650	1446	1676	1362	1427	1382	1721	1818	1550	1657	1636	1370	1311	835	1457	1604
ENSG00000113282	CLINT1	1859	2299	1692	1762	2186	1883	1593	2067	1617	1520	1631	1622	1584	1683	1512	1583	1826	2011	1798	1555	1676	1497	2214	1648	2253	1882	1832	1968	2093	1447	1424	1472	1355	2147
ENSG00000185963	BICD2	1858	2098	1784	2295	2098	2175	1907	2286	2097	1775	1820	1638	1602	1384	1524	1629	1679	2319	2903	1733	1678	1959	2563	2197	2550	1964	2006	1900	2087	1378	1725	2287	1717	2436
ENSG00000197442	MAP3K5	1858	2550	2192	1760	2391	2579	1873	2283	2005	2109	2070	1726	2424	1996	2259	1906	2102	2423	2756	1768	1948	2965	2604	2691	2700	1900	2118	2449	2046	1656	1825	2645	1759	2659
ENSG00000132507	EIF5A	1857	1965	1594	1952	1783	1705	1434	1996	1490	1543	1622	1443	1338	1489	1235	1449	1715	2083	2287	1180	1460	1355	1322	1386	1395	1489	1287	1435	1718	1128	1075	1501	1188	1499
ENSG00000107679	PLEKHA1	1856	2607	1864	1506	1926	1835	1554	1787	1574	1445	1551	2085	1655	1790	1673	1553	1635	919	891	1484	1337	925	919	572	1377	1605	1354	1315	1605	1504	1564	362	1123	509
ENSG00000182087	TMEM259	1856	2651	2120	2210	2101	1725	1840	1581	2069	1747	1677	1314	1539	1367	1581	1779	1543	1516	4460	1729	1961	1822	1529	1072	1888	1718	1539	2098	1533	1171	2015	1294	1763	1950
ENSG00000135956	TMEM127	1855	2507	2125	2297	2071	2133	1826	2295	2323	1994	1974	1862	2108	1645	1576	1758	2124	3225	5992	1763	2090	3473	2758	3023	2486	2017	2269	2542	1805	1571	1958	2553	1761	3914
ENSG00000188921	HACD4	1855	2081	1811	1439	2290	2043	1591	2155	1602	1395	1700	1609	1789	1532	1420	1550	1838	2549	1701	1838	2143	2344	2874	3281	2283	2044	2048	2089	2000	1463	1989	2701	1375	2597
ENSG00000088205	DDX18	1855	2381	1714	1534	1766	1634	1251	1927	1425	1195	1146	1381	1440	1398	1413	1502	1673	1494	1562	1170	1691	1262	1272	1103	1527	1715	1374	1765	1563	1062	1265	873	1279	1503
ENSG00000135709	KIAA0513	1852	1565	1946	2563	2110	2111	2055	2004	2623	1742	1912	1444	2176	1251	1504	1328	1355	3030	4976	2037	2215	3335	3981	3491	2304	2033	2208	2552	1547	1515	2436	3223	1979	3240
ENSG00000151835	SACS	1851	2940	1833	1377	1822	1742	1494	2227	1523	1532	1287	1612	1714	1665	1664	1757	1551	1108	1089	1420	1598	1086	1266	711	1514	1791	1484	1689	1421	1183	1381	436	1520	785
ENSG00000118855	MFSD1	1850	1794	2312	1902	2307	2117	1881	2099	1852	1569	1510	1533	2038	1442	1573	1215	1751	4469	4202	1974	2937	4238	3690	3888	2341	1906	2172	2420	2013	1365	2217	5193	1681	4513
ENSG00000205581	HMGN1	1850	2264	1336	1298	1837	1655	1203	1572	1154	1257	1171	1543	1281	1493	1322	1287	1492	1575	1299	1194	1293	1148	1838	1163	1396	1710	1160	1271	1537	1007	1144	904	1161	1510
ENSG00000154978	VOPP1	1848	2690	1944	1887	1837	1705	1376	1877	2165	1682	1582	1609	1725	1676	1681	1522	1611	1458	2504	1674	1551	1558	1271	902	1803	1866	1612	1624	1622	1206	1577	867	2051	1494
ENSG00000132300	PTCD3	1848	2346	1764	1482	2038	1740	1409	1608	1594	1370	1393	1604	1550	1532	1582	1556	1513	1254	1442	1568	1685	1323	1467	1175	1822	1940	1491	1757	1717	1331	1636	764	1573	1308
ENSG00000204120	GIGYF2	1848	2352	1878	1731	2050	2341	1645	1912	1756	1578	1818	1765	1744	1739	1615	1660	1820	1749	1691	1752	1794	1585	1838	1917	2092	2000	1998	1995	1923	1829	1771	1256	1605	2031
ENSG00000160294	MCM3AP	1843	2635	2047	1981	2175	2131	2075	2035	2235	1872	1937	1748	1921	1718	1733	1853	1778	1580	3092	1829	1830	1942	1855	1461	2148	1978	1949	2122	1831	1487	2185	1228	2042	1801
ENSG00000172809	RPL38	1842	1783	1380	1600	2044	1626	1324	1486	1335	1213	1395	1290	1146	1452	1368	1355	1323	1897	2096	1290	1570	1064	961	1778	1612	2110	1233	1511	2270	1352	950	860	1173	1406
ENSG00000132002	DNAJB1	1839	2485	1485	2442	2047	1632	1511	2214	1664	1246	1427	1370	1405	1424	1507	1742	1483	1855	2744	849	1292	897	888	979	1022	1217	1074	1137	1043	954	825	860	921	1321
ENSG00000133961	NUMB	1839	1763	1967	1952	2247	2547	1650	1793	1890	1832	1848	1684	1848	1588	1548	1398	1806	3574	3272	1571	2094	3295	2444	4226	3071	2177	2694	2913	2386	1877	2040	3263	1536	4645
ENSG00000188559	RALGAPA2	1839	2265	1910	1975	2002	2279	1819	1973	1841	1763	1702	1736	2028	1451	1622	1680	1713	2560	4031	1722	1967	2182	3179	3071	2448	1960	2119	2230	1785	1658	2132	1724	1642	3688
ENSG00000141968	VAV1	1838	2433	1978	2161	2147	2171	1926	1919	2392	1816	1922	1555	1863	1615	1771	1812	1752	1872	3521	1869	1969	2325	2210	1988	2045	1828	1894	2327	1627	1587	2037	1465	1659	2526
ENSG00000113532	ST8SIA4	1837	1958	1882	1589	2040	2261	1289	2116	1734	1641	1367	1655	1809	1760	1358	1368	1739	2562	1863	1652	2022	3098	2253	3388	2405	2228	2155	2364	2079	1683	1763	1880	1512	2615
ENSG00000025293	PHF20	1836	2531	1829	1832	2048	1973	1551	1953	1720	1617	1639	1742	1633	1699	1649	1650	1943	1612	2161	1363	1569	1479	1467	1302	1806	1781	1532	1820	1685	1343	1523	1158	1290	1728
ENSG00000144136	SLC20A1	1835	3532	2011	1876	2076	2105	1614	1804	2021	1807	2111	2255	1996	1983	1838	1691	2015	1518	2585	1767	1580	1185	2007	1257	1629	2055	1761	1989	1643	1803	2513	1083	1564	1492
ENSG00000139990	DCAF5	1835	2664	1846	1956	2126	1963	1818	2186	1833	1692	1761	1873	1638	1833	1596	1704	1701	1649	2258	1624	1660	1515	1552	1372	1758	1713	1579	1707	1640	1575	1547	997	1463	1673
ENSG00000162739	SLAMF6	1834	3137	1818	1313	1632	1504	1107	2242	1507	1585	1417	1690	1517	1976	1652	1684	1633	902	735	1399	1204	657	959	531	1187	1284	1192	1052	1668	1264	1378	223	1145	389
ENSG00000141522	ARHGDIA	1834	2304	1853	2213	1849	1890	1717	2435	2334	2035	2067	1587	1608	1430	1556	1846	1875	2323	4464	1271	1553	1725	1832	1751	1524	1775	1689	1796	1657	1304	1332	1566	1526	2540
ENSG00000187837	HIST1H1C	1834	1698	1320	1161	1771	1375	1228	2763	1399	1147	1181	1592	1691	1580	1288	1380	1767	1996	2283	1345	1579	1690	1892	2214	2276	1790	1339	1262	1880	1417	1034	1785	1734	1491
ENSG00000141959	PFKL	1834	2122	1788	1971	2104	1718	2028	1666	2459	1784	1622	1462	1834	1510	1630	1873	1537	1595	4232	1622	1645	1856	1850	1369	1987	1830	1883	2136	1587	1180	1967	1288	1806	2180
ENSG00000066739	ATG2B	1833	2740	1978	1646	2025	2028	1613	1854	1650	1459	1419	1785	1747	1652	1626	1777	1884	1490	1742	1620	1698	1789	1715	1228	2074	2035	1907	1998	1695	1420	1750	946	1621	1720
ENSG00000146457	WTAP	1833	2112	1576	1759	1817	1871	1468	1788	1488	1482	1330	1419	1462	1555	1456	1362	1603	1661	1847	1494	1566	1596	1719	1581	2024	1810	1637	1818	1724	1311	1620	1255	1380	1934
ENSG00000140368	PSTPIP1	1832	2628	2172	2137	1587	2662	2178	1629	2235	1947	2059	1582	1866	1616	2019	2089	1775	1649	4436	2028	1761	2404	2425	2294	2334	2051	2234	1972	2005	1651	2864	1790	2052	2779
ENSG00000114316	USP4	1831	2168	2029	2066	2060	2193	1680	1672	1893	1617	1646	1683	1732	1696	1573	1635	1667	2044	3271	1563	1949	2341	1993	2364	2301	1899	2096	2369	2041	1554	1952	2042	1604	2790
ENSG00000084090	STARD7	1831	2562	1909	1492	1797	1830	1395	2158	1769	1529	1638	1798	1796	1681	1608	1506	1673	1425	2503	1571	1722	1754	1721	1785	1947	1991	1761	2061	1817	1363	1652	1084	1432	1979
ENSG00000154473	BUB3	1829	3025	1745	1318	1655	1830	1357	1957	1702	1351	1412	1644	1699	1992	1587	1669	1480	1193	1618	1527	1666	1344	1362	887	1629	1652	1388	1519	1465	1238	1460	622	1580	1063
ENSG00000134255	CEPT1	1829	1778	1484	1301	2183	2083	1471	1556	1544	1456	1408	1412	1591	1465	1589	1316	1310	1285	679	1580	1838	1620	1805	2163	2105	2051	1654	1837	1979	1555	1736	1046	1487	1432
NOVEL.1074		1828	739	1862	973	1502	1340	1492	993	1632	1651	1260	649	1372	1292	1695	1799	1480	873	428	1044	1039	578	257	428	2643	2443	3750	1220	5613	1337	1488	368	5910	259
ENSG00000182179	UBA7	1828	2621	1930	1765	2246	1711	1952	1570	2159	1577	1595	1461	1695	1374	1623	2008	1531	1762	4095	1627	1881	2439	1982	1227	2244	2039	1751	1960	1495	1292	2047	1314	1773	1901
ENSG00000130338	TULP4	1826	2464	1467	1753	2047	1760	1683	1979	1793	1622	1509	1658	1730	1416	1505	1757	1487	1326	1822	1494	1192	1079	1237	807	1679	1729	1628	1302	1358	1235	1369	793	1490	866
ENSG00000154229	PRKCA	1826	1687	1406	1844	2150	1573	1690	1660	1544	1356	996	1136	1165	845	1373	1328	980	1910	2167	1172	1672	1554	1710	1713	1238	1819	1088	1522	1080	937	1135	1236	1282	1552
ENSG00000140264	SERF2	1825	1653	1298	1883	2089	1556	1388	1731	1333	1544	1431	1537	1145	1627	1141	1056	1907	4853	3812	1513	2133	3287	2178	3187	1538	2082	1293	1396	2299	1774	1310	4694	1271	2566
ENSG00000148019	CEP78	1824	4600	2175	1788	3011	2907	1363	3043	1664	2200	2126	3895	2208	3150	2073	2054	3657	985	1366	2152	1614	701	1433	645	1647	1241	1830	1595	1701	2060	2166	378	1299	523
ENSG00000116350	SRSF4	1824	2076	1631	2123	2020	2111	1596	1730	1645	1663	1635	1607	1526	1646	1560	1487	1678	2064	2094	1419	1571	1726	1598	1560	2044	1797	1852	2131	1749	1526	1504	1698	1370	1850
ENSG00000066336	SPI1	1820	901	1387	2399	2007	2547	1545	2032	2161	2001	2229	1448	1545	1473	1140	1087	1602	4781	6551	1271	1871	3297	2579	5010	2281	2447	2350	2684	2371	1857	1642	3960	1137	4691
ENSG00000145349	CAMK2D	1820	1893	1660	1296	1922	1534	1456	1698	1479	1323	1240	1572	1324	1668	1474	1436	1404	1100	1408	1163	1530	1143	1090	835	2462	1621	1859	1726	2089	1380	1204	743	1193	987
ENSG00000140968	IRF8	1820	1349	1894	1520	2029	1959	1704	1770	1586	1457	1543	1485	1473	1212	1330	1252	1567	1571	2157	1349	1687	1659	1710	2114	2975	2051	1849	2462	3084	1314	1375	1708	1301	2382
ENSG00000100226	GTPBP1	1820	2816	1905	2236	2072	2016	1690	1975	1881	1611	1748	1752	1696	1666	1642	1882	1818	1740	2837	1423	1871	1707	1824	1006	1781	1737	1734	1776	1612	1457	1608	1647	1471	1772
ENSG00000025800	KPNA6	1820	2425	1781	1692	1780	1764	1614	1925	1733	1537	1607	1715	1657	1635	1493	1637	1652	2165	2331	1515	1638	1764	1664	1610	1825	1708	1807	1767	1557	1554	1513	1579	1397	1941
ENSG00000162695	SLC30A7	1819	2251	1780	1357	1953	1928	1437	1815	1553	1471	1554	1723	1653	1546	1585	1451	1737	1329	1152	1476	1639	1616	1573	1430	1916	1913	1670	1930	1720	1326	1475	983	1443	1603
ENSG00000198833	UBE2J1	1818	1738	1557	1406	1900	1519	1361	1676	1452	1382	1141	1238	1434	1306	1076	1052	1406	3485	2034	1608	1873	3331	2469	3482	2157	1855	2177	1966	1869	1470	1377	2965	2287	4285
ENSG00000137965	IFI44	1817	974	1018	433	1753	467	449	1424	781	570	401	1408	518	1431	779	389	510	762	422	339	1074	3736	2446	571	617	3395	1225	2209	456	649	768	1312	527	704
ENSG00000112624	BICRAL	1815	3071	1892	1884	1822	2021	1547	2223	1838	1648	1769	1923	1721	1900	1563	1760	1864	1568	1578	1507	1440	1184	1405	1301	1695	1574	1590	1604	1592	1432	1543	982	1392	1407
ENSG00000156482	RPL30	1813	2150	1530	1735	2042	1625	1630	1732	1282	1272	1258	1372	1241	1479	1584	1424	1493	1920	1651	1222	1673	1006	911	1478	1633	1949	1328	1383	2120	1316	975	995	1137	1494
ENSG00000179051	RCC2	1812	1993	1634	1884	1975	1759	1817	1996	2036	1722	1810	1712	1676	1603	1359	1479	1600	1792	2577	1546	1501	1590	2148	1434	1723	1795	1497	1810	1527	1159	1567	1265	1397	1588
ENSG00000107331	ABCA2	1811	4705	2540	2804	2043	2191	2375	2515	2743	2213	3152	2052	2259	2443	2275	2814	2596	1035	3509	2068	1850	1250	1588	551	1473	1601	1743	1854	1387	1820	2526	589	1966	1126
ENSG00000143799	PARP1	1811	2633	1752	1551	2004	1721	1715	2069	1879	1816	1666	1579	1543	1456	1387	1623	1550	1134	2170	1474	1429	1228	1243	964	2033	1856	1559	1381	2212	1158	1471	623	1870	1034
ENSG00000113719	ERGIC1	1809	2383	1824	1917	2126	1978	1676	1814	2061	1453	1725	1696	1846	1566	1573	1720	2097	2126	3147	1512	1622	1737	1383	2030	2180	1603	1855	1802	1932	1508	1655	1377	1531	2482
ENSG00000173200	PARP15	1808	2712	2022	1919	2089	2220	1642	1435	1818	1868	2070	1691	1660	2174	1849	1623	1800	900	1044	1534	1880	840	933	481	2044	1815	1666	1344	2354	1587	2301	422	1696	546
ENSG00000139613	SMARCC2	1808	2139	1567	2138	1983	2074	1683	2233	1916	1861	1989	1618	1476	1668	1537	1696	1817	1683	1956	1494	1404	1006	1459	1472	1735	1715	1515	1507	1797	1591	1584	1029	1425	1493
ENSG00000171488	LRRC8C	1807	2305	1789	1585	1896	1798	1627	2100	1622	1491	1264	1315	1687	1508	1653	1777	1572	1761	1420	1605	2075	2167	1569	1851	2033	2205	1876	2164	1538	1344	1420	885	1677	1513
ENSG00000100485	SOS2	1807	2440	1689	1832	1953	2195	1484	1980	1665	1527	1662	1713	1711	1651	1379	1524	2175	1991	2149	1488	1651	2164	2391	2397	2319	1742	1917	1948	1743	1524	1673	1782	1246	2983
ENSG00000167470	MIDN	1806	2418	1862	3246	2226	2154	1859	2830	2542	2206	2795	1959	1879	1890	1329	1861	2654	3426	5857	1659	1689	2323	2242	2848	1579	2046	1754	1899	1678	1654	1808	3086	1524	3543
ENSG00000008083	JARID2	1806	2289	1864	2356	2391	2282	1818	2236	1806	1711	1844	1824	1863	1608	1615	1515	2048	2895	3919	1736	1892	2266	2129	2742	2659	1946	2228	2367	2186	1734	1912	2637	1605	3275
ENSG00000105953	OGDH	1806	2576	2178	2147	1916	2088	1937	2382	2540	1845	2137	1877	2012	1674	1754	1946	1836	2099	3772	1760	1658	2026	2136	1975	1963	1940	2092	2119	1687	1336	1905	1818	1764	2041
ENSG00000065882	TBC1D1	1805	1925	1694	1908	1957	1975	1781	1859	2238	1569	1658	1620	1639	1291	1427	1396	1474	2049	2474	1560	1781	1804	1782	1903	2218	1696	1812	2024	2126	1349	1688	1634	1428	2547
ENSG00000177272	KCNA3	1803	2794	1938	1730	1457	1432	1314	1970	1477	1228	1003	1137	1496	1305	1519	2019	1157	1416	2333	1284	1353	1212	1171	590	1329	1455	1297	1265	909	616	1157	763	1580	813
ENSG00000157933	SKI	1802	2470	1841	2281	2137	1477	2023	2158	2111	1670	1673	1487	1572	1229	1406	1712	1516	1539	3114	1427	1294	1454	1334	1029	1276	1669	1502	1623	1253	1038	1445	862	1523	1143
NOVEL.919		1801	2198	2008	1927	4156	2184	2036	1381	1664	1468	1002	1193	1689	1304	1481	1890	1084	975	873	1193	1806	1293	1396	549	2223	2953	1216	1852	1120	1326	1611	261	1638	1075
ENSG00000075785	RAB7A	1800	1723	1584	1715	1907	1848	1430	1922	1750	1645	1742	1634	1459	1441	1184	1286	1622	2666	2341	1337	1479	1699	2035	3077	1799	1707	1593	1635	1847	1433	1382	1725	1136	2648
ENSG00000142166	IFNAR1	1799	1773	1748	1382	2037	1818	1425	1853	1601	1440	1282	1403	1690	1369	1320	1414	1393	2323	2050	1550	1605	2502	1778	2961	2209	1795	1992	1938	1755	1142	1663	1218	1460	2422
ENSG00000134982	APC	1798	1966	1582	1542	1879	1922	1308	2013	1436	1439	1426	1717	1483	1468	1455	1433	1784	1634	1317	1328	1590	1606	1632	1947	1797	1767	1707	1579	1764	1520	1326	1115	1174	1680
ENSG00000225733	FGD5-AS1	1797	2437	1984	1726	1949	1914	1595	1995	1874	1619	1514	1784	1771	1534	1701	1632	1624	2018	3112	1422	1907	2111	2172	1791	2171	1758	1885	2121	1725	1322	1662	1531	1466	2445
ENSG00000176624	MEX3C	1796	3267	1746	1729	2114	2131	1673	2855	1592	1736	1800	2044	1724	1748	1472	1792	2151	1541	1765	1411	1512	968	1026	743	1588	1396	1614	1545	1626	1400	1342	887	1153	1292
ENSG00000157637	SLC38A10	1795	2418	2076	2099	2169	1988	2261	2120	2563	2109	1920	1811	2408	1556	1919	1999	1780	2064	5315	1973	1739	2658	2699	2333	2112	1843	1901	2275	1734	1408	2385	2064	2281	3022
ENSG00000171115	GIMAP8	1794	1774	1612	1211	2165	1906	1633	1796	2090	1794	1640	1329	1597	1259	1342	1337	1296	1361	1448	1576	1525	2263	2212	3604	1504	2437	1475	2062	1343	1430	1852	1210	1600	1899
ENSG00000010322	NISCH	1794	2826	1960	2304	2260	1916	2102	1761	2218	1834	1810	1669	1836	1636	1666	2138	1809	1905	4142	1835	1792	2705	2057	1911	1915	1959	1891	2045	1575	1398	2232	1592	1863	2363
ENSG00000198231	DDX42	1794	2130	1576	1489	1862	1808	1402	1701	1568	1470	1376	1417	1473	1476	1277	1490	1520	1499	1819	1530	1606	1338	1609	1409	1710	1941	1428	1693	1738	1356	1569	905	1508	1492
ENSG00000109062	SLC9A3R1	1793	3124	1873	2200	2054	2060	1776	2673	2247	2049	2415	2268	1910	2215	1681	1958	1876	1326	2796	2013	1620	1039	1693	948	1316	1780	1398	1519	1519	1447	1839	765	1596	1182
ENSG00000186591	UBE2H	1793	2050	1622	1960	1981	1737	1755	1910	1693	1441	1517	1692	1503	1393	1394	1448	1479	3807	1926	1503	2324	2039	1915	1557	1881	1551	1688	1470	1646	1985	1616	5303	1521	1732
ENSG00000135506	OS9	1793	2105	1765	1815	2211	2097	1651	2096	1864	1719	1875	1647	1631	1597	1393	1537	1807	2372	4739	1682	1876	2401	2311	2904	2178	2024	2059	2280	1939	1569	1700	1921	1515	3228
ENSG00000133657	ATP13A3	1793	2678	1920	1796	2061	2423	1516	2044	1736	1626	1766	2080	1760	1868	1901	1741	2139	3636	2642	1769	2273	2978	2286	2608	2360	1996	2313	2614	2109	1765	1932	2186	1717	3530
ENSG00000133106	EPSTI1	1791	1095	851	616	1272	835	584	1385	924	811	563	1324	692	1125	661	421	568	983	481	547	1066	2181	1435	528	832	2391	1033	1371	679	961	1033	784	729	478
ENSG00000168234	TTC39C	1791	1950	1446	1492	1663	1818	1499	1878	1623	1422	1384	1212	1571	1375	1595	1487	1378	1169	1524	1371	1617	1369	1483	916	1847	2077	1612	2162	1574	1290	1505	731	1452	896
ENSG00000196092	PAX5	1790	817	1290	981	1478	989	1136	1518	1170	1169	600	413	623	645	625	1066	843	253	426	689	476	291	185	219	2876	1043	1501	529	2698	601	771	188	1131	141
ENSG00000134287	ARF3	1790	2282	1977	1845	1799	1761	1785	2227	2161	1772	1798	1621	1897	1623	1584	1522	1676	3361	4372	1751	2350	3245	3386	2707	2122	1683	1866	2016	1639	1338	1781	2749	1732	3110
ENSG00000138434	ITPRID2	1789	1930	1998	1669	1971	1916	1268	1823	1605	1342	1328	1457	1696	1383	1278	1273	1855	3011	2672	1447	2215	2924	2400	2918	2104	1851	1827	2286	1667	1288	1621	2984	1230	3081
ENSG00000178971	CTC1	1788	3791	2142	2394	2072	1849	2520	2213	2631	1892	2071	1839	2191	1790	1929	2381	1650	1484	2660	2282	1800	1528	1502	984	2495	2294	1839	2238	1686	1665	2710	771	2450	1244
ENSG00000118579	MED28	1788	2287	1785	1589	1966	1821	1633	1675	1724	1390	1435	1461	1570	1432	1535	1513	1408	1561	2062	1661	1723	1893	1679	1418	1903	1936	1522	2011	1685	1271	1845	1342	1576	1712
ENSG00000185129	PURA	1787	2172	1509	1274	1797	1696	1475	1768	1347	1526	1245	1456	1464	1322	1437	1438	1349	756	835	1437	1359	1217	1205	1027	1451	1780	1216	1281	1354	1184	1244	568	1400	749
ENSG00000101160	CTSZ	1786	966	1582	1588	1831	1883	1525	1716	2189	1775	1774	1417	1592	1292	1149	1184	1518	2805	4604	1404	1757	2764	2221	4195	2424	1876	1820	2220	1901	1441	1728	2553	1432	3892
ENSG00000108175	ZMIZ1	1786	1468	1667	2410	1796	2190	1853	2131	2584	2074	2602	1711	1651	1297	1360	1361	1693	2572	4410	1463	1482	2037	2261	3178	2165	1885	1937	1945	1656	1428	1725	2346	1342	2876
ENSG00000105568	PPP2R1A	1785	2447	1984	2059	1961	1761	1784	2206	2259	1645	1802	1601	1746	1510	1600	1932	1811	1749	4350	1549	1670	2141	1654	1435	1847	1838	1792	2067	1588	1185	1478	1334	1553	2126
ENSG00000172932	ANKRD13D	1785	2292	1907	2075	1975	2056	1908	1582	2384	1849	1926	1535	1751	1455	1586	1976	1677	1375	3440	1878	1857	2129	2334	1927	1968	1989	1758	2345	1558	1317	2437	1859	1756	2191
ENSG00000156299	TIAM1	1784	1570	1769	1582	1984	1810	1665	1792	1957	1582	1129	1054	1604	1095	1532	1359	1206	1933	3408	1399	1949	2177	1588	1992	2221	2044	2217	2581	1735	1064	1617	1769	1492	1964
ENSG00000060138	YBX3	1782	1376	2650	2830	2470	2515	1842	1840	1652	1568	1773	1248	1406	1320	996	1430	2604	8195	2583	861	2662	3094	1984	2661	1940	1068	1514	1139	1698	3297	887	10263	1025	1890
ENSG00000088387	DOCK9	1782	2806	1539	1824	2006	1529	1723	1592	1473	1355	1205	1381	1411	1385	1806	1812	1128	1038	1602	1303	1664	864	971	342	1530	1773	1341	1700	1164	1015	1355	252	1588	670
ENSG00000083844	ZNF264	1781	2293	1693	1476	1625	1849	1504	2093	1700	1566	1591	1501	1567	1429	1285	1703	1571	1015	1127	1509	1370	1382	1462	1283	1537	1554	1273	1551	1404	1122	1436	714	1280	1075
ENSG00000240342	RPS2P5	1780	2022	1506	959	848	1257	1666	1208	1008	1280	1361	1164	107	1331	754	1620	1308	1596	3194	1694	1666	720	649	752	1724	957	1225	1546	855	987	1242	798	1365	1737
ENSG00000107798	LIPA	1780	1915	1252	1188	1347	1869	1182	1668	2105	1058	1101	1627	1737	1763	1115	1249	1530	2084	1805	1097	3731	5039	1621	3463	1879	2839	1857	1850	1588	1560	1403	2237	1087	2179
ENSG00000188452	CERKL	1779	2171	1759	1034	1604	1534	1159	1776	1260	1341	1336	1305	1378	1455	1265	1341	1462	808	720	1317	1469	1018	1577	1080	1487	1913	1663	1863	1436	1022	1313	976	1032	1229
ENSG00000130816	DNMT1	1779	2440	1769	1987	2042	1810	1931	1991	2070	1847	1845	1739	1680	1602	1712	1754	1614	1420	2722	1548	1622	1357	1739	976	1855	1756	1415	1613	1363	1359	1737	915	1528	1223
ENSG00000112992	NNT	1779	2156	1768	1394	1731	1847	1437	1840	1633	1336	1537	1699	1631	1468	1743	1514	1530	1613	1898	1529	1744	1699	1854	1621	1832	1771	1771	1849	1543	1290	1555	1175	1443	1950
ENSG00000154122	ANKH	1778	2352	1915	1769	1778	1992	1776	1826	1699	1598	1461	1467	1499	1488	1793	1840	1426	1379	1340	1584	1782	1193	1174	646	1552	1824	1372	1586	1535	1319	1426	1435	1500	678
ENSG00000272333	KMT2B	1778	2488	1878	2452	1886	1826	2035	2014	2279	1956	1997	1365	1561	1415	1415	1886	1522	1479	3068	1619	1403	1614	1596	1386	1717	1916	1625	1808	1494	1284	1858	1139	1774	1643
ENSG00000143569	UBAP2L	1776	1961	1598	1804	1967	1885	1597	1906	1633	1558	1704	1583	1364	1498	1389	1541	1514	1627	1687	1418	1429	1141	1594	1579	1731	1846	1501	1601	1707	1473	1607	1029	1467	1750
ENSG00000124575	HIST1H1D	1775	2290	1504	1136	1796	1662	1464	3069	1478	1114	1185	1605	1625	1624	1780	1243	1596	1804	2814	1386	1959	1432	1513	1101	2679	1919	1591	1782	1966	1661	1402	672	1600	997
ENSG00000163932	PRKCD	1775	1583	1671	2145	1898	2084	1793	1910	2220	1803	1909	1521	1764	1391	1383	1275	1500	2836	3902	1589	1949	2682	3146	3495	2107	1919	1985	2277	1879	1283	1950	2591	1361	3499
ENSG00000173327	MAP3K11	1775	2299	1759	2411	2108	2001	1824	2189	2403	1794	2101	1418	1707	1470	1377	1691	1564	1980	4371	1759	1856	2648	2496	2655	2194	2107	1798	2413	1846	1345	1725	1876	1594	2833
ENSG00000152256	PDK1	1775	1872	1536	2055	1926	1568	1908	1361	1306	1093	934	1217	1364	1184	1654	1295	1092	1971	1380	1410	1590	2024	1725	883	1549	2034	1318	1657	1257	1259	1457	1285	1654	1196
ENSG00000159322	ADPGK	1775	2315	1935	1814	2036	2061	1701	1637	1959	1575	1616	1675	1896	1681	1709	1604	1725	2095	3442	1647	1985	2253	2264	2109	2522	1945	2234	2727	1979	1455	2107	2076	1459	3361
ENSG00000196588	MRTFA	1774	1942	1845	2207	2030	2040	1954	2061	2248	1930	2024	1649	1706	1311	1462	1652	1701	1748	3316	1675	1540	2135	2687	2277	1860	1931	1704	1902	1624	1457	1756	1493	1314	2414
ENSG00000106785	TRIM14	1773	1922	1352	1534	1903	1562	1423	1791	1859	1503	1587	1585	1438	1556	1421	1384	1228	1299	1666	1374	1554	1906	1812	1606	1547	2132	1465	1775	1272	1357	1597	830	1544	1535
ENSG00000155744	FAM126B	1773	2316	1604	1562	1875	1910	1284	1729	1513	1332	1363	1679	1555	1701	1468	1433	1666	1604	1405	1311	1559	2037	1733	1672	1850	1720	1707	1963	1576	1503	1477	1232	1204	1865
ENSG00000012779	ALOX5	1771	1250	1757	1792	1867	1897	1634	1540	2053	1456	1741	1416	1437	1095	1059	1140	1435	2360	5008	1403	1698	3649	3149	4676	2803	1542	2467	2099	1973	1331	1617	2392	1438	4077
ENSG00000147457	CHMP7	1771	1936	1466	1878	2191	1372	2027	1642	1757	1465	1105	1111	1314	864	1337	1582	1026	1076	1570	1635	1687	1121	1265	833	1877	2023	1337	1451	1739	1012	1399	408	1657	824
ENSG00000105698	USF2	1771	2059	1835	2013	1943	1536	1643	2069	1923	1619	1700	1359	1387	1264	1334	1484	1516	2303	3716	1516	1608	1726	1660	1569	1846	1668	1494	1660	1615	1400	1260	1513	1284	2151
ENSG00000102531	FNDC3A	1770	2332	1788	1595	2031	1961	1441	1817	1645	1445	1489	1608	1641	1658	1505	1562	1775	1680	1492	1524	1817	1762	1906	1689	2185	1818	1884	2025	1730	1515	1619	1253	1681	1966
ENSG00000168175	MAPK1IP1L	1769	2177	1584	1912	2047	1697	1424	2139	1612	1542	1617	1739	1389	1543	1278	1397	1781	2096	1441	1310	1307	1431	1522	1497	1554	1598	1458	1505	1561	1124	1368	1400	1268	1562
ENSG00000110665	C11orf21	1768	2798	2388	2819	2595	2428	2488	1918	3285	2294	2210	2142	2269	1649	2313	2876	2150	1464	3896	2253	1886	1519	2786	1160	1929	2405	2315	2754	1493	1955	2908	1249	1660	1923
ENSG00000130726	TRIM28	1767	2421	1975	2273	1978	1532	2143	2177	2350	1668	1837	1333	1603	1271	1518	1883	1398	1434	3624	1696	1579	1790	1703	961	1582	1667	1472	1691	1353	1084	1537	929	1663	1514
ENSG00000101367	MAPRE1	1767	2392	1931	1821	1987	1867	1388	2265	1647	1419	1575	1813	1823	1666	1494	1471	1990	2681	2711	1368	2057	2262	2026	2385	1815	1743	1784	1959	1658	1303	1434	2148	1306	2874
ENSG00000130175	PRKCSH	1766	2210	1695	2341	1990	1774	1899	2201	2271	2009	2063	1535	1689	1516	1382	1655	1840	2062	3445	1575	1341	1466	1671	1792	1742	1637	1490	1613	1672	1317	1470	1301	1563	2327
ENSG00000110330	BIRC2	1766	2233	1583	1502	1915	1778	1279	1847	1472	1319	1287	1544	1440	1399	1291	1383	1700	2498	1312	1295	1932	1905	1640	1515	1627	1774	1546	1756	1509	1586	1489	2922	1210	1599
ENSG00000174953	DHX36	1766	2256	1630	1601	1856	1964	1413	1623	1694	1516	1561	1781	1608	1675	1507	1453	1684	1337	1337	1567	1709	1695	1759	1282	2021	2193	1654	1918	1695	1562	1771	1007	1533	1608
ENSG00000006715	VPS41	1766	1925	1634	1292	1752	1945	1291	1778	1436	1370	1388	1569	1666	1488	1462	1314	1564	1719	1927	1403	1686	1898	1692	1778	2039	1636	1809	1930	1903	1352	1464	1565	1201	2045
ENSG00000136436	CALCOCO2	1764	2031	1669	1532	1910	1911	1267	1566	1484	1229	1326	1507	1537	1484	1332	1323	1562	2108	1936	1285	1800	1600	1508	1703	1805	1640	1753	1923	1612	1435	1497	1734	1084	2165
ENSG00000075420	FNDC3B	1763	2358	2027	2055	2406	2853	1759	2333	1770	1615	2289	2626	1892	2255	1533	1582	2269	2987	3191	1690	1837	3414	2919	4531	2554	1808	2690	2556	1874	2259	2005	2760	1748	4313
ENSG00000008294	SPAG9	1763	2554	1874	1861	1926	2255	1464	1690	1721	1566	1687	1893	1707	1814	1553	1646	1971	2123	2247	1711	1784	1821	1699	1819	2269	1784	2017	2079	1853	1623	1651	1575	1409	2479
ENSG00000075413	MARK3	1761	2244	1945	1754	2020	2406	1737	1479	1873	1625	1681	1728	1799	1622	1614	1509	1682	2279	1806	1601	2019	1929	1741	1815	2152	1779	2017	2033	1762	1554	2094	2167	1577	2038
ENSG00000140521	POLG	1760	2954	2041	2041	1968	1903	1719	2022	2242	1726	1768	1876	1730	1719	1609	1965	1821	1384	3324	1755	1534	1538	1611	1248	1735	1685	1693	1842	1382	1327	1789	1093	1770	1527
ENSG00000131023	LATS1	1757	2221	1675	1493	1821	1692	1371	1874	1564	1452	1500	1627	1515	1440	1430	1543	1555	1289	1138	1345	1385	1316	1489	1357	1639	1665	1493	1692	1457	1230	1514	923	1279	1302
ENSG00000121858	TNFSF10	1756	1256	1382	881	1653	1312	985	1263	1323	1111	880	1381	1303	1091	939	860	1167	1156	948	1179	1651	2301	2041	2305	1614	2245	1634	2079	1385	1375	1540	1323	946	1428
ENSG00000197226	TBC1D9B	1756	2334	1938	2160	2077	1892	1807	1837	2205	1612	1993	1500	1848	1416	1738	2229	1554	1899	3968	1718	1787	2385	2269	1888	2027	2119	1844	2323	1564	1259	2141	1595	1675	2630
ENSG00000166135	HIF1AN	1754	2521	1814	1509	1895	1779	1636	1842	1799	1491	1539	1665	1678	1449	1645	1677	1506	1127	1996	1709	1701	1460	1756	1421	1805	1762	1617	1729	1670	1385	1733	913	1633	1317
ENSG00000156931	VPS8	1754	2281	1931	1798	2156	2187	1747	1721	1841	1599	1713	1807	1871	1651	1569	1478	1709	2367	2041	1844	2100	2394	2974	2203	2327	2053	1968	2233	1917	1670	2045	2372	1600	2785
ENSG00000153339	TRAPPC8	1754	2098	1713	1320	1819	1817	1338	1636	1605	1457	1415	1623	1504	1540	1429	1364	1575	1512	1609	1408	1662	2032	1797	1890	2111	1680	1722	1886	1695	1342	1749	1160	1432	1946
ENSG00000162852	CNST	1752	2253	1685	2026	2405	1627	1793	2517	1747	1293	1187	1469	2140	1196	1473	1709	1346	3292	2189	1604	2600	3031	3069	1835	2205	2162	1558	1601	1980	1265	2021	4825	1826	1363
ENSG00000186088	GSAP	1752	2470	2164	1926	2237	2862	1830	1873	2200	2131	2101	2604	1999	1866	1934	1647	2099	1981	1757	1960	2145	1753	1911	1589	2445	2074	2576	2651	3216	2268	2218	1879	1614	1999
ENSG00000197006	METTL9	1751	1793	1844	1579	1964	2095	1522	1612	1525	1376	1502	1436	1767	1404	1387	1398	1432	4135	3985	1440	2415	3017	1596	4585	2343	1671	2064	2480	2118	1424	1529	3475	1225	5029
ENSG00000069974	RAB27A	1751	2678	1799	1472	1971	2449	1269	1997	1622	1722	1834	2099	1803	2183	1718	1522	2180	2077	1859	1611	1742	2235	3315	3653	2044	1758	1969	1924	1827	1892	1831	1587	1328	3000
ENSG00000179295	PTPN11	1751	2129	1713	1452	1803	1818	1456	2203	1489	1450	1481	1697	1589	1593	1492	1416	1625	1949	1973	1501	1509	1613	1734	1730	1742	1671	1526	1659	1637	1428	1402	1200	1224	1969
ENSG00000139842	CUL4A	1751	2337	1757	1398	1871	1758	1547	1736	1517	1345	1556	1555	1758	1892	1655	1637	1628	2122	1996	1478	1839	1702	1551	1294	1640	1885	1544	1773	1532	1499	1808	2108	1498	1429
ENSG00000198911	SREBF2	1748	2482	2045	1729	1705	2312	1764	2043	1934	2098	1837	1749	1785	1687	1753	1776	1509	2107	3847	1526	1609	2622	1985	1715	1947	1856	1907	1899	1955	1096	1835	1553	1643	2069
ENSG00000226752	CUTALP	1747	1390	1694	348	1185	1686	977	410	388	902	703	403	366	1223	1088	332	867	649	351	354	384	827	815	256	1075	1221	1402	1117	479	845	1108	711	478	726
ENSG00000115762	PLEKHB2	1747	2332	1905	1524	1774	1809	1420	2002	1943	1449	1448	1622	1935	1529	1602	1462	1741	2585	3535	1538	2220	3077	2398	2625	2038	1853	1995	2245	1643	1503	1624	2385	1416	3355
ENSG00000140443	IGF1R	1746	1517	1501	2434	2229	1348	1941	1914	1380	1223	1376	1469	1151	532	1331	1403	1206	1505	2391	1357	1341	1264	2358	936	1559	1601	977	1114	1120	1002	960	912	937	1741
ENSG00000126464	PRR12	1746	2083	1616	2400	1950	1658	1859	2283	2028	1899	2044	1466	1318	1349	1376	1790	1474	1431	2435	1461	1212	1081	1150	926	1218	1708	1296	1204	1488	1373	1420	777	1547	1045
ENSG00000009413	REV3L	1746	2071	1607	1433	1847	1958	1419	1686	1506	1349	1346	1647	1538	1759	1542	1439	1788	1278	1134	1426	1573	1385	1558	1364	2185	1750	1800	1675	1781	1431	1469	1002	1392	1580
ENSG00000032219	ARID4A	1745	1906	1318	1334	1870	1953	1201	1638	1294	1284	1332	1390	1340	1556	1265	1264	1538	1394	1204	1135	1234	1406	1234	1488	1783	1774	1426	1538	1791	1315	1359	998	1067	1586
ENSG00000119402	FBXW2	1745	3086	2003	1668	2033	1979	1592	2059	1723	1566	1675	1856	1929	1796	1684	1784	1965	1900	2486	1703	1752	2122	2602	2127	1975	1889	1813	2162	1776	1554	1882	1363	1609	2525
ENSG00000119844	AFTPH	1744	1902	1618	1325	1884	1700	1374	1771	1544	1296	1293	1515	1526	1510	1308	1351	1539	1955	1377	1364	1713	1784	1708	1942	1937	1800	1617	1629	1863	1260	1425	1476	1271	1963
ENSG00000137486	ARRB1	1743	1730	1731	1860	2000	2178	1690	2265	2264	1725	1856	1799	2006	1542	1502	1497	1796	2141	4128	1729	2248	2592	2414	2453	2078	1791	2043	2312	1575	1529	2069	2579	1256	2363
ENSG00000131149	GSE1	1741	2734	1819	2482	2009	2266	2009	2327	2121	2092	2541	2259	1893	1762	1372	1871	2156	1376	2456	1657	1534	1227	1607	1020	1717	1535	1653	1334	1703	1544	2183	1262	1459	1176
ENSG00000129534	MIS18BP1	1741	1513	1457	1216	2015	2247	1356	1655	1463	1286	1385	1608	1575	1522	1182	1186	1535	1468	1103	1228	1428	1582	1906	2331	2475	1711	1695	1777	2085	1366	1445	1551	1183	2466
ENSG00000106392	C1GALT1	1741	1964	1514	1355	1894	1487	1331	1650	1459	1290	1199	1440	1387	1524	1234	1205	1429	1133	749	1249	1509	1426	1425	1043	1592	1704	1391	1561	1583	1300	1388	1003	1027	1065
ENSG00000124422	USP22	1741	2390	1954	2215	1889	1846	2239	2040	2117	1741	1785	1501	1823	1429	1456	1718	1486	2179	3575	1824	1833	2094	2409	1772	2016	1782	1797	1993	1620	1250	1738	1808	1913	2464
ENSG00000132842	AP3B1	1741	2156	1794	1586	2082	2253	1566	1931	1681	1519	1556	1958	1749	1647	1535	1418	1902	1950	1936	1523	1846	2047	1867	2229	2437	1903	2067	2141	2062	1668	1599	1498	1381	2518
ENSG00000138670	RASGEF1B	1740	959	1746	2142	2185	1486	1053	1465	1157	850	842	970	958	1201	727	1009	1897	1844	1083	992	2643	2692	852	1656	1343	1403	2077	2382	1257	1113	418	2705	455	1553
ENSG00000198242	RPL23A	1735	1282	1061	1505	1718	1700	1026	1895	906	1388	1400	1335	745	1602	1063	879	1732	1912	840	827	976	590	730	1680	1081	2605	823	856	2792	1674	667	861	760	821
ENSG00000142192	APP	1734	1301	1947	1981	2235	1604	1820	2190	1725	1475	1419	1229	1503	851	1388	986	1498	4868	5929	1859	2736	3392	4948	3051	2243	1678	1891	2157	1835	1368	1968	4155	1655	3947
ENSG00000057252	SOAT1	1734	2115	1786	1578	1840	2080	1509	1866	1598	1351	1563	1629	1755	1764	1457	1423	1734	1787	1945	1470	1684	2424	1634	2255	1873	1666	1551	2149	1568	1507	1706	1604	1316	2544
ENSG00000174738	NR1D2	1733	2369	1603	1911	1729	1513	1353	2070	1399	1432	1277	1494	1485	1373	1540	1559	1815	1365	1633	1012	1225	1097	956	350	1353	1663	1222	1882	1401	1103	994	747	1039	841
ENSG00000078142	PIK3C3	1733	2157	1673	1450	2016	1910	1272	1760	1598	1322	1426	1713	1378	1623	1538	1526	1744	1419	1395	1434	1575	1710	1642	1540	2016	1845	1696	1708	1754	1449	1539	1090	1205	1614
ENSG00000135426	TESPA1	1731	1533	1201	1672	1946	863	1761	1434	1177	1209	852	906	1047	743	1269	1063	931	1218	1321	1135	1381	738	870	447	1124	1634	1020	1136	1233	730	1095	175	1223	448
ENSG00000159692	CTBP1	1731	2721	1962	2125	2115	1945	1915	2101	2117	1950	2155	1911	1857	1676	1691	1865	1900	1735	3487	1769	1596	1700	1783	1314	2093	1888	1629	1872	1806	1558	2117	1252	1682	1592
ENSG00000134371	CDC73	1731	2435	1746	1655	1908	1993	1445	1878	1487	1510	1629	1752	1540	1874	1459	1509	1938	1626	1115	1345	1541	1552	1709	1443	1779	1775	1664	1873	1807	1476	1343	1231	1250	1796
ENSG00000101966	XIAP	1731	2345	1608	1453	1819	1762	1254	1839	1592	1500	1437	1646	1515	1625	1461	1495	1479	1397	1229	1424	1644	1734	1443	1533	1668	1717	1432	1666	1493	1435	1496	937	1421	1548
ENSG00000135365	PHF21A	1730	2073	1724	1743	1832	2238	1452	1723	1625	1521	1680	1713	1663	1676	1457	1526	1752	2393	2974	1518	1595	2264	1874	2775	2260	1619	2031	2023	1821	1734	1855	2046	1482	2570
ENSG00000063244	U2AF2	1730	1997	1506	2181	1967	1679	1708	1851	1772	1660	1649	1431	1371	1455	1341	1639	1491	1741	2837	1348	1422	1209	1466	1479	1487	1713	1527	1512	1371	1209	1467	1278	1456	1694
ENSG00000101294	HM13	1730	2073	1762	1771	1774	2047	1601	1650	1884	1515	1858	1589	1770	1348	1516	1527	1545	2184	2943	1660	1791	1621	2307	2114	1850	1845	1910	2088	1785	1479	1757	1604	1620	2765
ENSG00000171206	TRIM8	1729	2006	1747	2162	2037	1948	1709	1983	2602	1908	1929	1543	1820	1624	1463	1578	1648	2054	4924	1697	1677	2599	2086	2866	2250	2055	1983	2409	1562	1192	1901	2101	1601	2636
ENSG00000244462	RBM12	1729	2288	1685	1411	1807	1697	1467	1902	1624	1582	1436	1501	1541	1561	1542	1517	1481	1428	1634	1526	1437	1446	1711	1393	1764	1890	1500	1611	1532	1350	1753	809	1477	1284
ENSG00000138640	FAM13A	1728	705	1107	692	1880	1097	725	1024	578	508	631	774	789	869	1152	716	956	758	1442	645	966	1173	1204	1523	1100	738	1805	1705	755	816	1388	954	768	1216
ENSG00000163820	FYCO1	1728	2321	1928	1702	1632	1808	1488	2065	1803	1588	1745	1686	1795	1906	1702	1820	1489	1393	2380	1385	1435	1282	1301	1059	1505	1750	1512	1610	1426	1431	1492	868	1644	1340
ENSG00000173542	MOB1B	1727	1538	1673	1972	1966	1667	1652	2378	1596	1300	1159	1380	1619	1214	1258	1141	1236	4236	1799	1735	3502	3379	3798	2747	2313	1592	1666	1735	1888	1315	1948	5700	1726	2649
ENSG00000117228	GBP1	1727	2355	1268	827	1253	1176	784	1246	1123	801	802	1624	1297	1433	959	711	867	904	654	916	1763	1232	1264	714	1378	1455	1179	1512	1180	1338	913	558	814	745
ENSG00000162889	MAPKAPK2	1727	3108	1908	2371	1724	1734	1800	2257	2040	1722	1856	1747	1748	1640	1609	1820	1965	3129	4560	1603	1921	2561	2399	1623	1581	1672	1723	1969	1435	1357	1609	2279	1605	2840
ENSG00000160007	ARHGAP35	1727	2623	1848	1984	1660	1909	1549	2200	1894	1723	1800	1658	1814	1997	1881	2030	1668	1406	2528	1423	1518	1423	1519	1098	1749	1657	1712	1748	1482	1326	1665	945	1532	1314
ENSG00000128284	APOL3	1726	2426	1433	1398	1618	1644	1422	1188	1563	1393	1294	1574	1649	1365	1404	1458	1147	917	1307	1504	1576	867	1242	567	1683	1682	1254	1594	1507	1448	1561	565	1458	750
ENSG00000048471	SNX29	1726	1607	1669	1593	1811	1662	1584	1715	1754	1590	1436	1167	1377	1077	1312	1376	1198	1250	2203	1222	1371	1375	1538	1154	2591	1660	1889	1776	2161	1177	1615	1244	1347	1696
ENSG00000173674	EIF1AX	1725	2143	1416	1289	1670	957	1138	1859	727	719	710	985	754	1406	1199	1241	1639	931	1031	614	1187	676	1108	752	711	952	1130	838	801	559	847	1204	579	777
ENSG00000171522	PTGER4	1725	2635	2342	2739	2422	2032	1653	2359	2163	1577	1790	1522	1632	1100	1067	1656	1890	1380	1546	1265	1214	1503	1429	1626	1181	1307	1409	1777	1062	761	1036	989	1194	991
ENSG00000071894	CPSF1	1723	2056	1121	2153	1122	981	1171	1401	1639	1692	1014	1170	1342	832	1500	1613	876	926	2246	1045	911	1041	1674	966	1508	1397	1745	2000	886	696	1443	686	1272	1327
ENSG00000116127	ALMS1	1723	2306	1941	1575	1992	1887	1423	1959	1546	1358	1574	1692	1850	1925	1836	2042	2168	1246	1427	1426	1530	1035	1653	1020	2220	1906	1591	1666	1542	1347	1460	817	1482	1278
ENSG00000174780	SRP72	1723	1898	1484	1344	1778	1675	1212	1685	1292	1169	1290	1430	1526	1460	1362	1317	1546	1214	1545	1317	1478	1563	1286	1485	1690	1672	1521	1619	1732	1104	1117	1051	1141	1704
ENSG00000110172	CHORDC1	1722	2432	1587	1449	1754	1671	1222	1632	1297	1184	1307	1611	1333	1488	1234	1393	1621	1285	898	1330	1224	1003	1253	1301	1243	1604	1171	1376	1281	1063	1347	781	1243	1133
ENSG00000172890	NADSYN1	1722	2461	1706	1665	1826	1723	1551	1502	1783	1330	1416	1570	1616	1407	1448	1652	1415	1594	3403	1424	1871	1646	1880	1579	1959	1837	1674	1932	1584	1393	1693	1041	1569	1791
ENSG00000127616	SMARCA4	1722	2131	1726	2026	2014	1827	1700	1942	1896	1822	1866	1582	1493	1423	1466	1641	1598	1751	2705	1561	1480	1371	1607	1504	1636	1685	1640	1607	1560	1424	1625	1090	1568	1566
ENSG00000103381	CPPED1	1721	1458	2094	1952	1988	2548	1417	1914	2106	1654	2079	1673	2236	1695	1341	1121	1891	2811	4323	1568	1780	3281	2385	3680	2643	1356	2720	3012	1911	1692	1699	3014	889	3950
ENSG00000179144	GIMAP7	1721	1390	1115	1088	1751	1571	1223	1500	1169	1341	1264	1251	1293	1246	1206	1076	1140	836	1086	1431	1403	1413	1390	2209	1218	2674	934	1058	1627	1124	1193	507	1157	842
ENSG00000166479	TMX3	1720	1977	1435	1062	1934	1690	1113	1469	1373	1200	1199	1548	1332	1504	1291	1234	1538	1236	1020	1430	1352	1715	1706	1532	1573	1703	1384	1836	1544	1119	1360	903	1191	1462
ENSG00000198793	MTOR	1718	2591	1989	1731	1868	1881	1753	1831	2065	1659	1673	1754	1710	1616	1642	1733	1575	1329	2433	1679	1685	1623	1716	1291	1877	1815	1783	1951	1710	1322	1739	984	1783	1705
ENSG00000138592	USP8	1718	2196	1517	1489	1896	2121	1281	1766	1498	1408	1518	1637	1563	1642	1521	1357	1648	1572	1373	1546	1620	1834	1676	2113	2306	1838	1825	2019	2068	1635	1669	1306	1331	2018
ENSG00000100097	LGALS1	1717	2043	1404	1246	1611	1341	857	1451	1197	1058	1057	1286	1242	1251	1016	1277	1486	2224	4596	1048	1502	3086	1308	2808	1918	1669	1691	1542	1838	996	1086	1796	949	3129
ENSG00000008130	NADK	1716	1899	1911	2157	1926	1867	1717	1620	2278	1586	1669	1409	1881	1446	1299	1311	1545	2238	4865	1423	1868	3422	3295	2645	2316	1960	1840	2681	1498	1309	2273	2508	1400	4383
ENSG00000112282	MED23	1716	2413	1710	1601	1930	1870	1448	1673	1604	1416	1362	1506	1713	1697	1442	1566	1682	1254	1472	1508	1577	1568	1627	1405	2062	1856	1699	1941	1612	1289	1458	863	1264	1715
ENSG00000136717	BIN1	1714	2143	1952	1211	1618	1138	1211	1533	1562	829	1797	1218	1233	1460	973	1448	1093	965	1541	1426	1226	1028	789	408	1395	1780	1121	1130	1508	1205	1228	243	1909	533
ENSG00000122694	GLIPR2	1714	2124	1820	1812	2025	2062	1479	1971	1962	1466	1937	1927	1995	1637	1259	1405	1853	2485	5428	1537	1792	3411	2447	4077	2380	1601	2158	2044	1603	1482	1678	2307	1104	3789
ENSG00000137409	MTCH1	1714	2253	1743	2034	1802	1623	1282	1721	1698	1426	1467	1517	1575	1454	1485	1644	1443	1798	4089	1339	1841	1905	1413	1377	1485	1650	1712	2102	1484	1138	1432	1414	1250	2026
ENSG00000166439	RNF169	1714	2354	2349	2057	2079	2292	1638	2162	1977	1637	1827	1802	1991	1896	1665	1656	2010	1811	2602	1509	1779	1847	1762	1598	1916	1652	1882	2070	1679	1425	1427	1170	1639	2095
ENSG00000186854	TRABD2A	1713	1304	1144	1683	1946	1033	1692	1020	1156	799	716	741	961	446	1225	1072	489	846	1078	1156	1192	803	908	320	937	1720	662	1053	661	632	899	141	986	429
ENSG00000027697	IFNGR1	1713	1787	1897	1488	2126	2010	1330	1762	1788	1642	1317	1581	1896	1638	1717	1371	1969	4780	4313	1399	2819	4295	2948	5769	3212	2371	2791	3307	2480	1653	1748	3596	1668	5877
ENSG00000121579	NAA50	1713	2812	1682	1287	1697	1647	1105	1784	1360	1356	1399	1818	1634	1691	1448	1414	1759	1909	1451	1427	1491	1668	1481	1549	1637	1701	1522	1556	1520	1340	1559	1185	1295	1669
ENSG00000108582	CPD	1712	3060	2325	2571	2019	2597	1640	2449	1822	1658	2041	2282	2109	2125	1732	1732	2416	3778	4438	1746	1861	3799	2374	4373	2628	1681	2748	2403	1856	1876	1993	2526	1543	4862
ENSG00000206560	ANKRD28	1712	2689	1907	2612	2329	1998	1651	2578	1344	1888	1289	1872	1589	1536	1767	1629	1823	2837	2023	1419	2254	2675	3344	1916	1992	1547	1753	1601	2076	1015	1839	4499	1733	2102
ENSG00000101152	DNAJC5	1711	2305	2033	2022	1984	2141	1834	1887	2286	1759	1873	1692	2094	1450	1703	1868	1638	2090	5226	2008	1835	3496	3726	2798	2345	2062	1934	2389	1543	1458	2301	1957	1776	3163
ENSG00000011600	TYROBP	1710	2472	2138	2047	2464	1910	1638	1669	2153	1580	1709	1762	2294	1649	1486	1674	2248	3336	7382	1793	3011	4479	3217	4468	2865	1990	2142	3458	2074	1503	2047	2529	1132	5316
ENSG00000116977	LGALS8	1710	2194	1818	1729	2046	1709	1467	1717	1413	1268	1246	1619	1695	1215	1689	1477	1368	3019	2292	1386	1820	2032	1742	1987	2007	1919	1782	1978	1810	1439	1649	1872	1440	2679
ENSG00000118217	ATF6	1710	2214	1958	1573	1835	1811	1448	1792	1643	1292	1331	1541	1522	1506	1503	1381	1623	2096	2330	1226	1816	2033	1546	2635	2119	1710	1877	2137	1838	1425	1514	1541	1360	2552
ENSG00000278311	GGNBP2	1710	1962	1617	1601	1831	1848	1437	1528	1601	1511	1486	1558	1460	1422	1443	1248	1569	1548	1840	1264	1422	1527	1439	1558	1809	1856	1594	1814	1783	1298	1412	1358	1256	1950
ENSG00000144747	TMF1	1709	1997	1549	1552	1927	1821	1161	1773	1168	1180	1164	1504	1301	1457	1337	1272	1706	1388	1172	1056	1150	1249	1182	1375	1555	1478	1340	1321	1553	1205	1136	1056	996	1223
ENSG00000102606	ARHGEF7	1709	2165	1751	1734	2094	2042	1481	1726	1580	1521	1562	1586	1629	1561	1443	1597	1675	1637	2060	1459	1472	1437	1163	1301	2087	1592	1837	1691	1739	1363	1518	1152	1461	1755
ENSG00000121807	CCR2	1708	1281	2690	1119	1937	2580	1774	1584	1601	1594	1509	1207	2120	1094	1758	1724	1732	3827	5838	1588	2544	7441	3268	9679	2938	2218	2843	2894	2473	1650	1779	3909	2138	5335
ENSG00000136937	NCBP1	1708	2216	1702	1439	1986	1919	1472	1696	1487	1453	1380	1566	1611	1709	1528	1532	1619	1238	1299	1406	1631	1372	1404	1291	1892	1687	1661	1921	1711	1382	1499	941	1278	1416
ENSG00000104447	TRPS1	1705	2006	2088	1650	2041	2400	1270	1736	1680	1402	1478	1370	1747	1743	1570	1238	2213	2590	2243	1507	2048	2485	1990	3456	2848	1684	2136	2721	2087	1534	1560	2000	1273	3273
ENSG00000141002	TCF25	1704	2445	1927	2414	2412	2038	1812	1633	2075	1648	1958	1599	1531	1543	1756	1771	2026	1519	3085	1850	1698	1621	1616	1266	2028	1574	1761	1947	1550	1492	2523	1641	1609	1957
ENSG00000136238	RAC1	1703	1792	1531	1690	1815	2050	1487	2124	1737	1914	1737	1904	1612	1449	1328	1301	1626	3297	2858	1421	1938	2582	2333	3057	2133	1943	1877	1901	1992	1425	1701	2853	1418	3084
ENSG00000104660	LEPROTL1	1702	2205	1384	1635	2025	1398	1584	1765	1323	1120	1166	1220	1309	1053	1412	1320	1210	1526	1252	1279	1599	1248	1210	839	1346	2049	1169	1667	1202	928	1244	576	1082	1008
ENSG00000138468	SENP7	1702	2022	1414	1567	1807	1826	1438	1586	1261	1316	1240	1447	1380	1406	1372	1490	1521	1470	912	1363	1643	1369	1243	1377	2169	2030	1580	1795	1686	1411	1463	848	1171	1079
ENSG00000173559	NABP1	1700	2610	1877	2640	2085	2080	1711	1664	1814	1550	1434	1285	1907	1687	1817	1575	2164	2214	1555	2316	2928	3449	3412	4202	2679	3347	2509	3113	2481	1918	2266	2632	2812	3087
ENSG00000157873	TNFRSF14	1700	2286	1654	1850	1883	1515	1658	1306	1954	1395	1580	1377	1436	1363	1408	1667	1272	1448	3876	1610	1895	1783	1704	1048	1849	1507	1422	1905	1264	1183	2080	1232	1501	2130
ENSG00000101445	PPP1R16B	1699	4983	2009	1923	1747	1904	1678	2087	2118	1690	1950	2555	1993	1975	1924	2193	2607	1157	3672	1603	1537	1057	1139	518	1988	1434	1839	1640	1719	1326	1671	443	1846	628
ENSG00000105778	AVL9	1699	2180	1790	1557	2078	2250	1759	1646	1829	1552	1623	1713	1785	1671	1591	1689	1723	1333	1766	1617	1714	1953	2142	1784	2212	2015	1945	2122	1720	1569	1876	1335	1514	2023
ENSG00000166046	TCP11L2	1698	1944	1797	2030	1823	1826	1677	2070	1480	1193	1229	1437	1257	1447	1558	1580	1654	2677	2155	1296	2055	1749	1332	1127	1920	1451	1446	1330	1481	1809	1327	5244	989	1191
ENSG00000161203	AP2M1	1698	2157	1719	1856	1931	1639	1719	2166	1946	1662	1683	1613	1686	1490	1528	1542	1612	3290	4132	1722	2297	2369	2417	2367	1986	1827	1741	1752	1607	1414	1626	2700	1592	2687
ENSG00000074966	TXK	1697	2239	1011	1464	2135	1662	1521	1578	1114	1311	1138	2019	1102	1119	1878	1557	1618	1337	964	1325	1385	878	1376	500	1136	1597	1233	1163	1177	1540	1559	376	1075	640
ENSG00000152102	FAM168B	1697	2520	1672	1812	1759	1682	1602	1971	1774	1535	1668	1510	1601	1503	1505	1552	1640	1431	2111	1455	1509	1309	1489	1285	1695	1575	1483	1631	1423	1153	1395	996	1337	1625
ENSG00000105738	SIPA1L3	1696	1479	1441	1440	1771	1527	1474	1577	1708	1470	1351	1030	1284	1030	1029	1483	1238	1064	1845	1130	925	971	1035	798	2046	1311	1676	1117	1972	950	1130	614	1203	923
ENSG00000151893	CACUL1	1696	2040	1823	1675	2025	2005	1441	1900	1743	1460	1523	1653	1652	1568	1636	1459	1772	1698	2043	1379	1713	2161	1729	1817	2185	1734	2006	2439	1561	1367	1496	1440	1151	1959
ENSG00000109689	STIM2	1695	2643	1540	1468	1799	1718	1331	1631	1461	1219	1255	1527	1421	1608	1451	1513	1543	1007	1504	1036	1330	865	971	721	1656	1357	1598	1458	1434	1043	1086	511	1087	792
ENSG00000159459	UBR1	1694	2332	1634	1473	1729	1934	1360	1586	1362	1316	1417	1704	1532	1637	1550	1525	1719	1335	1305	1403	1621	1570	1552	1207	1786	1650	1522	1565	1592	1457	1599	1006	1273	1331
ENSG00000136861	CDK5RAP2	1691	2219	1525	1544	1791	1729	1281	1658	1389	1448	1416	1572	1561	1596	1416	1465	1440	1253	1669	1194	1392	1049	1099	803	1504	1451	1539	1403	1574	1281	1278	696	1147	895
ENSG00000165678	GHITM	1691	2088	1667	1354	1672	1577	1178	1689	1506	1316	1224	1421	1545	1488	1414	1330	1644	2499	2613	1267	1898	2257	1519	1857	1682	1545	1500	1865	1575	1372	1275	2150	1179	2178
ENSG00000149480	MTA2	1691	2395	1667	1913	2005	1796	1659	2180	2041	1793	1734	1609	1581	1519	1522	1690	1478	1631	2553	1517	1532	1378	1582	1433	1589	1716	1444	1654	1513	1396	1567	1005	1511	1618
ENSG00000142669	SH3BGRL3	1690	1739	1282	2093	2178	1998	1561	2842	1766	1976	2022	1888	1220	1416	1233	1148	1894	5261	5976	1465	2025	4443	2706	4230	1669	2454	1484	1498	2187	2161	1816	4389	1562	3415
ENSG00000163125	RPRD2	1690	2151	1552	1736	1856	1716	1377	1939	1398	1504	1573	1406	1253	1398	1290	1448	1511	1437	1325	1205	1172	1088	1115	1101	1484	1543	1256	1310	1516	1250	1114	680	1223	1143
ENSG00000244509	APOBEC3C	1687	2251	1740	1321	1635	1527	1165	2259	1950	1567	1721	1802	1589	2071	1481	1485	1586	1593	2002	1537	1564	1569	1499	1042	1644	1633	1424	1525	1521	1357	1538	1066	1244	1384
ENSG00000125755	SYMPK	1686	2107	1657	1839	2012	1926	1774	1532	2058	1637	1628	1472	1552	1378	1540	1695	1459	1203	2534	1504	1625	1397	1411	1085	1961	1572	1778	2013	1595	1332	1928	1123	1657	1644
ENSG00000145833	DDX46	1686	2105	1454	1440	1904	1927	1404	1719	1335	1399	1436	1634	1330	1532	1359	1297	1614	1451	1557	1293	1354	1421	1364	1570	1579	1822	1467	1590	1679	1512	1534	960	1276	1451
ENSG00000111540	RAB5B	1685	2172	1536	1694	1781	1778	1421	2046	1589	1582	1581	1630	1534	1449	1327	1492	1701	1882	2262	1536	1633	1580	2162	1873	1624	1603	1494	1572	1540	1250	1361	1358	1285	1776
ENSG00000198887	SMC5	1684	1979	1490	1333	1899	1794	1128	1776	1223	1421	1341	1667	1256	1553	1156	1272	1632	1317	927	1163	1216	1079	1197	1240	1584	1739	1509	1433	1705	1314	1171	940	1090	1141
ENSG00000169018	FEM1B	1684	1954	1543	1388	1806	1648	1264	1995	1440	1440	1407	1529	1486	1439	1248	1292	1637	1346	1331	1311	1320	1517	1497	1871	1610	1645	1355	1732	1498	1357	1226	883	1130	1390
ENSG00000119820	YIPF4	1682	1963	1818	1310	1940	1941	1501	1548	1593	1569	1585	1542	1600	1501	1567	1520	1566	1231	1563	1760	1642	1903	1868	1608	2151	2146	1834	2198	1847	1599	2027	1277	1499	1672
ENSG00000139436	GIT2	1682	1860	1707	1548	1826	2137	1536	1493	1724	1588	1635	1502	1590	1462	1548	1494	1556	1172	1565	1596	1635	1564	2005	1662	2187	1765	1897	2030	1757	1476	1982	1308	1623	1896
ENSG00000139687	RB1	1680	1448	1256	1178	1710	1677	1002	1513	1331	1313	1166	1373	1254	1332	1114	1029	1565	1900	1137	1028	1402	1641	1411	2085	1915	1614	1742	1501	1856	1219	1214	1479	1110	1863
ENSG00000111885	MAN1A1	1679	2319	1682	1541	2054	1716	1427	2061	1405	1614	1491	2733	1855	1772	1524	1137	2142	3402	2773	1717	1681	2723	1796	2506	1925	1478	1839	1529	1361	1441	1484	2661	2171	2859
ENSG00000142227	EMP3	1679	1319	1232	1735	1670	1610	1167	1714	1670	1505	1464	1502	1406	1580	1163	1264	1522	2176	3114	1204	1733	1575	1459	2192	1648	1885	1543	1464	1745	938	1112	1669	914	1991
ENSG00000091157	WDR7	1679	2258	1634	1440	1860	1904	1467	1867	1635	1465	1454	1687	1579	1584	1527	1466	1521	1303	1645	1402	1665	1628	1624	1270	1943	1672	1749	1793	1606	1440	1542	926	1438	1729
ENSG00000214176	PLEKHM1P1	1677	2309	1850	1951	2062	2157	1641	1341	2065	1483	1775	1668	2033	1586	1603	1659	1628	1640	4120	1873	1842	2081	2321	1871	2346	1684	2176	2483	1623	1490	2381	1963	1625	2738
ENSG00000198218	QRICH1	1677	1910	1397	1635	1775	1719	1379	1706	1560	1510	1492	1453	1283	1478	1287	1423	1464	1565	1951	1210	1351	1048	1097	1022	1590	1467	1394	1430	1481	1228	1282	957	1221	1342
ENSG00000164134	NAA15	1676	1927	1620	1385	1658	1801	1397	1598	1397	1241	1308	1376	1391	1523	1448	1348	1426	1460	1222	1168	1442	1319	1325	1167	1836	1614	1639	1709	1766	1378	1267	882	1265	1363
ENSG00000014216	CAPN1	1675	2463	1999	2009	1992	1753	2240	2330	2404	1522	1865	1500	2072	1543	1473	1833	1715	3669	6666	1895	2296	3341	3501	2472	2396	1966	2136	2003	1668	1492	2281	2476	1869	3570
ENSG00000166912	MTMR10	1675	1538	1496	1494	1836	1790	1244	1561	1419	1185	1121	1258	1500	1265	1178	1178	1487	1718	1642	1164	1396	1715	1657	1834	2050	1564	1692	1794	1681	1189	1324	1684	1173	2375
ENSG00000126804	ZBTB1	1674	2775	1654	1743	1887	1651	1265	2082	1399	1276	1346	1642	1330	1511	1328	1564	1894	974	1105	1249	1233	968	1049	991	1501	1396	1152	1494	1400	1017	1164	823	1112	885
ENSG00000178562	CD28	1673	1714	1374	1648	1745	1116	1718	1606	1506	1425	816	844	1444	881	1610	1681	995	1097	1191	1293	1601	869	955	382	1399	1891	1167	1384	1192	737	1221	345	1751	640
ENSG00000189180	ZNF33A	1673	1884	1452	1320	1744	1670	1235	1549	1284	1335	1274	1410	1288	1426	1318	1362	1480	964	953	1341	1315	1152	1565	1226	1784	1807	1411	1334	1685	1247	1527	756	1357	1027
ENSG00000181090	EHMT1	1673	2444	1833	1979	2099	2106	2043	1869	1989	1733	2011	1727	1611	1612	1647	1887	1780	1342	2213	1664	1452	1432	1581	1342	1972	1764	1763	1655	1661	1479	2004	1205	1692	1496
ENSG00000071575	TRIB2	1671	2020	1319	1384	1542	935	1592	1623	1455	1219	980	985	1018	1210	1196	1278	1003	662	1236	1262	1195	853	914	453	1501	1621	1067	1279	1457	944	1266	229	1449	488
ENSG00000077235	GTF3C1	1671	2913	1910	2238	1870	1687	1677	2391	1958	1768	1944	2280	1728	1592	1632	1582	2022	1642	3435	1661	1526	1408	1498	1155	1557	1464	1509	1678	1397	1353	1758	924	1370	1433
ENSG00000154124	OTULIN	1671	2203	1683	1489	1774	1870	1481	1704	1631	1460	1419	1661	1561	1443	1466	1520	1523	1282	1625	1453	1666	1467	1597	1282	1656	1726	1573	1839	1530	1210	1592	969	1414	1362
ENSG00000115970	THADA	1670	2197	1719	1389	1841	1957	1532	1467	1675	1402	1428	1503	1546	1404	1660	1612	1514	1331	1581	1371	1531	1597	1476	1140	2064	1812	1672	1832	1540	1395	1670	827	1545	1370
ENSG00000244734	HBB	1667	1923	6441	4740	1255	1455	1165	2064	833	1728	780	261	7061	454	5793	2511	1593	856992	22641	208	411215	290076	22647	3017	17063	1561	2659	5787	1479	208191	1515	2135049	1908	2080
ENSG00000117020	AKT3	1666	2911	1742	1799	2149	2339	1520	2271	1606	1773	1736	1925	1748	1784	1967	2026	2008	1289	1298	1473	1681	1181	843	723	1825	1901	1854	1671	1929	1673	1299	930	1384	723
ENSG00000110429	FBXO3	1666	2349	1736	1820	1907	1837	1398	1749	1462	1248	1225	1484	1571	1749	1617	1557	1514	1128	1510	1156	1508	1341	1084	878	1663	1394	1407	1675	1362	1109	1219	760	1272	1260
ENSG00000157500	APPL1	1666	1613	1343	1133	1752	1651	1166	1803	1235	1254	1261	1556	1218	1380	1238	1129	1364	1239	1017	1110	1226	1287	1701	1425	1870	1566	1513	1445	1996	1102	1173	926	1135	1404
ENSG00000061936	SFSWAP	1666	2108	1647	1790	1896	1802	1389	1661	1587	1432	1482	1537	1452	1499	1481	1632	1576	1412	2002	1325	1419	1113	1246	1129	1566	1589	1733	1550	1617	1222	1443	1064	1398	1413
ENSG00000160679	CHTOP	1666	1999	1544	1667	1673	1391	1240	1577	1388	1258	1249	1374	1381	1366	1202	1409	1340	1280	1541	1303	1258	1324	1243	1262	1339	1520	1244	1481	1338	1019	1276	926	1224	1383
ENSG00000138449	SLC40A1	1664	1066	1610	1950	1343	1077	1608	2839	1745	1083	804	796	894	551	1180	1128	864	2396	2622	1660	3463	2174	4371	1828	1944	1161	1346	1201	1350	900	1405	2469	1089	2368
ENSG00000157191	NECAP2	1664	1997	1593	1346	1621	1411	1548	1615	1691	1133	1260	1179	1626	1254	1442	1417	1172	1264	2959	1340	1733	1951	1392	1750	1866	1699	1456	1783	1504	1087	1517	1102	1433	1775
ENSG00000196850	PPTC7	1664	1982	1765	1994	1831	1622	1338	1741	1435	1358	1338	1556	1396	1405	1209	1324	1719	1284	1479	1325	1326	1483	1253	1332	1751	1440	1438	1604	1515	1028	1275	945	987	1415
ENSG00000005007	UPF1	1663	2413	1760	2283	1834	1591	1804	1800	2143	1694	1742	1388	1578	1180	1390	1733	1354	1583	3062	1646	1427	1718	1930	1423	1647	1779	1587	1553	1297	1149	1874	1297	1832	2031
ENSG00000184787	UBE2G2	1663	2042	1522	1596	1852	1651	1476	1524	1524	1490	1356	1435	1297	1354	1293	1461	1343	1274	1626	1366	1660	1071	1149	1110	1428	1722	1419	1784	1487	1195	1662	843	1372	1283
ENSG00000126883	NUP214	1662	1879	1618	1835	1798	1833	1429	1780	1691	1481	1567	1376	1452	1460	1385	1426	1494	1601	1989	1340	1331	1318	1474	1484	1542	1651	1487	1575	1611	1375	1480	1253	1336	1768
ENSG00000136280	CCM2	1660	2416	1635	2025	1958	1707	1725	1631	1932	1512	1635	1515	1720	1366	1467	1854	1585	948	1777	1703	1567	1437	1411	1158	1688	1803	1349	1517	1567	1286	1728	766	1495	949
ENSG00000143742	SRP9	1660	1977	1410	1277	1840	1566	1271	1544	1244	1184	1198	1415	1427	1419	1312	1181	1401	1462	1284	1176	1578	1719	1546	1509	1694	1659	1225	1654	1656	1074	1376	1207	965	1734
ENSG00000168461	RAB31	1659	1760	2305	2066	2143	2294	1568	2131	1991	1686	1754	1798	1656	1474	1444	1400	2154	5512	5758	1860	3445	5803	5627	5676	2971	2313	2450	2561	2226	1830	1915	4927	1132	6767
ENSG00000108799	EZH1	1659	1975	1726	1651	1667	1627	1324	1598	1425	1335	1257	1372	1283	1321	1368	1504	1412	1038	1996	1313	1312	1094	1127	1069	1542	1572	1388	1484	1437	1091	1440	869	1281	1048
ENSG00000122565	CBX3	1657	1848	1519	1397	1932	1605	1300	1652	1252	1194	1074	1368	1498	1483	1259	1312	1403	1994	1640	1150	1569	1687	1545	1592	1682	1591	1405	1903	1545	1021	1283	1306	1123	2085
ENSG00000197536	C5orf56	1656	3259	1899	1778	1932	2340	1433	1452	1734	1599	1850	2334	2353	2185	1901	1843	1738	815	1450	1778	1735	1087	1397	626	2027	1353	1634	1576	1670	1744	1994	568	1566	835
ENSG00000115808	STRN	1656	2353	1628	1521	2047	2086	1348	2054	1468	1380	1519	1816	1646	1975	1541	1509	1880	1828	1156	1502	1511	1451	1641	1677	1868	1525	1621	1589	1754	1489	1514	1377	1176	1761
ENSG00000183023	SLC8A1	1655	1018	1728	1067	1952	2779	1153	1307	1765	1211	1297	1412	1894	1717	1434	1093	1562	2823	3223	1077	2177	4587	2390	4727	2961	1400	2620	2901	1653	1469	1610	3581	965	4110
ENSG00000029725	RABEP1	1655	1762	1532	1330	1713	1703	1418	1764	1471	1408	1360	1333	1263	1301	1427	1263	1473	1176	1154	1352	1419	1227	1270	1212	1860	1735	1530	1435	1930	1361	1416	806	1264	1089
ENSG00000196199	MPHOSPH8	1654	2244	1420	1232	1840	1616	1287	1598	1429	1261	1259	1385	1339	1368	1208	1388	1350	988	1110	1460	1273	1037	1107	1100	1484	1690	1273	1454	1573	1356	1501	611	1293	887
ENSG00000151779	NBAS	1654	2215	1906	1682	1912	1982	1666	1755	1661	1504	1372	1736	1755	1630	1620	1599	1517	1901	2183	1704	2067	2147	2060	1455	2152	1772	1751	2006	1646	1540	1681	1439	1677	1932
ENSG00000065243	PKN2	1653	1711	1412	1298	1748	1713	1187	1391	1295	1158	1179	1373	1275	1431	1248	1136	1541	1594	1336	1290	1459	1727	1576	1839	1844	1623	1603	1842	1656	1228	1382	1451	1053	1786
ENSG00000101695	RNF125	1652	3377	1873	1636	1891	1710	1616	2059	1568	1554	1612	2025	2421	1929	1806	1613	2237	1028	1590	1423	1455	1128	1200	1009	1590	1508	1547	1621	1550	1360	1522	601	1122	825
ENSG00000183255	PTTG1IP	1651	1915	1751	1697	1824	1948	1747	1795	1587	1343	1519	1452	1810	1413	1583	1455	1531	2732	4647	1558	1930	3067	2450	3199	2193	1805	2075	2258	1710	1368	1909	2712	1589	3720
ENSG00000196235	SUPT5H	1649	2124	1525	2065	1855	1535	1522	1852	1830	1538	1606	1230	1418	1409	1341	1642	1375	1762	2881	1336	1388	1257	1363	1081	1420	1549	1388	1557	1392	1165	1342	1050	1463	1595
ENSG00000133706	LARS	1649	2054	1559	1270	1902	1563	1311	1724	1436	1463	1419	1516	1305	1205	1337	1332	1447	1125	1260	1318	1428	1399	1292	1253	1681	1689	1570	1549	1757	1191	1517	760	1527	1114
ENSG00000132670	PTPRA	1648	2334	1495	1647	1862	1822	1391	1863	1443	1455	1507	1732	1498	1607	1371	1368	1702	1723	1888	1284	1498	1272	1519	1292	1472	1552	1378	1365	1548	1284	1391	1200	1177	1472
ENSG00000135976	ANKRD36	1646	2400	1837	1658	2118	2394	2101	1688	1718	1372	1545	1752	1467	1828	1496	1650	1807	1201	1334	1736	1457	1058	1356	711	1821	2139	1876	1672	1648	1774	1567	446	1737	929
ENSG00000140750	ARHGAP17	1646	1623	1583	1509	1829	1881	1513	1538	1791	1642	1487	1309	1365	1307	1220	1378	1220	1262	1389	1185	1281	1401	1313	1126	2161	1660	1655	1702	1903	1276	1351	1068	1363	1474
[truncated: 28,475 more rows]
