# Supplementary material for: RNA-seq profiling reveals PBMC RNA as a potential biomarker for hepatocellular carcinoma
Source: Sci Rep. 2021 Sep 7;11:17797. doi: 10.1038/s41598-021-96952-x (PMC8423838; doi:10.1038/s41598-021-96952-x)
Supplement: Supplementary file 7 — Supplementary Table S5. [file 41598_2021_96952_MOESM7_ESM.xlsx]

## Sheet: HCC-Controls
Pathway	Database	PAL	pvalue	direction
L-serine_degradation	Metabolism 1.4	86.5677	0.000625	up
reactome_Toll_Like_Receptor_TLR6_TLR2_Cascade_Main_Pathway	Reactome 1.3	77.1809	2.72265e-07	up
thiosulfate_disproportionation_III_rhodanese	Metabolism 1.4	72.1273	1.4165e-05	up
reactome_Erythrocytes_take_up_carbon_dioxide_and_release_oxygen_Main_Pathway	Reactome 1.3	72.042	0.00358837	up
reactome_Erythrocytes_take_up_oxygen_and_release_carbon_dioxide_Main_Pathway	Reactome 1.3	72.042	0.00358837	up
NCI_Endogenous_TLR_signaling_Pathway_(regulation_of_interleukin_6_production)	NCI 1.2	69.238	2.06263e-06	up
NCI_Endogenous_TLR_signaling_Pathway_(regulation_of_tumor_necrosis_factor_production)	NCI 1.2	69.238	2.06263e-06	up
tetrapyrrole_biosynthesis	Metabolism 1.4	65.8053	0.000563739	up
KEGG_Legionellosis_Main_Pathway	KEGG 1.2	64.791	8.3392e-06	up
KEGG_Legionellosis_Main_Pathway	KEGG Adjusted 1.4	64.791	8.3392e-06	up
KEGG_Renin_angiotensin_system_Main_Pathway	KEGG 1.2	61.1701	0.00376873	up
NCI_Endogenous_TLR_signaling_Pathway_(respiratory_burst_involved_in_inflammatory_response)	NCI 1.2	60.4019	1.87264e-05	up
NCI_Alpha_synuclein_signaling_Pathway_(Pathway_negative_regulation_of_transcription_via_SNCA)	NCI 1.2	56.5151	0.000235678	up
NCI_Alpha_synuclein_signaling_Pathway_(Pathway_positive_regulation_of_gene_specific_transcription_via_SNCA)	NCI 1.2	56.5151	0.000235678	up
reactome_Cross_presentation_of_particulate_exogenous_antigens_phagosomes__Main_Pathway	Reactome 1.3	55.6542	2.97898e-06	up
reactome_E2F_mediated_regulation_of_DNA_replication_Main_Pathway	Reactome 1.3	54.8316	0.00106184	up
reactome_G1_S_Specific_Transcription_Main_Pathway	Reactome 1.3	54.8316	0.00106184	up
NCI_Endogenous_TLR_signaling_Pathway_(regulation_of_cell_adhesion)	NCI 1.2	54.6162	6.87328e-06	up
NCI_Endogenous_TLR_signaling_Pathway_(cytokine_production_involved_in_inflammatory_response)	NCI 1.2	54.435	1.76686e-06	up
reactome_Scavenging_of_heme_from_plasma_Main_Pathway	Reactome 1.3	52.0297	3.8707e-05	up
KEGG_Valine_leucine_and_isoleucine_biosynthesis_Main_Pathway	KEGG 1.2	51.5654	2.10125e-05	up
KEGG_Transcriptional_misregulation_in_cancer_Main_Pathway	KEGG 1.2	51.5128	0.00129543	up
IL-10_Pathway_Stability_Determination	Primary 1.4	50.6325	1.26468e-05	up
glutamine_biosynthesis	Metabolism 1.4	50.2605	0.00330481	up
KEGG_Valine_leucine_and_isoleucine_biosynthesis_Main_Pathway	KEGG Adjusted 1.4	49.6868	6.28515e-05	up
NCI_Endogenous_TLR_signaling_Pathway_(regulation_of_apoptosis)	NCI 1.2	48.8408	1.00082e-05	up
NCI_Endogenous_TLR_signaling_Pathway_(regulation_of_cell_proliferation)	NCI 1.2	48.8408	1.00082e-05	up
NCI_Endogenous_TLR_signaling_Pathway_(regulation_of_interleukin_1_beta_production)	NCI 1.2	48.8408	1.00082e-05	up
KEGG_Malaria_Main_Pathway	KEGG 1.2	48.0319	5.70341e-06	up
KEGG_Malaria_Main_Pathway	KEGG Adjusted 1.4	48.0319	5.70341e-06	up
heme_biosynthesis	Metabolism 1.4	47.1671	0.00072877	up
KEGG_Thyroid_hormone_synthesis_Main_Pathway	KEGG 1.2	46.6152	5.02401e-05	up
KEGG_Thyroid_hormone_synthesis_Main_Pathway	KEGG Adjusted 1.4	46.6152	5.02401e-05	up
NCI_Regulation_of_nuclear_SMAD2_3_signaling_Pathway_(negative_regulation_of_cell_growth)	NCI 1.2	45.9283	0.0112519	up
NCI_Endogenous_TLR_signaling_Main_Pathway	NCI 1.2	44.8829	1.07829e-05	up
acetate_conversion_to_acetyl-CoA	Metabolism 1.4	44.6484	1.45957e-05	up
NCI_Proteoglycan_syndecan_mediated_signaling_events_Main_Pathway	NCI 1.2	43.6942	0.00169613	up
NCI_Endogenous_TLR_signaling_Pathway_(regulation_of_granulocyte_colony_stimulating_factor_production)	NCI 1.2	43.6781	1.06361e-06	up
NCI_Endogenous_TLR_signaling_Pathway_(regulation_of_interleukin_10_production)	NCI 1.2	43.6781	1.06361e-06	up
ascorbate_recycling_cytosolic	Metabolism 1.4	43.3318	6.86213e-06	up
NCI_Alpha_synuclein_signaling_Pathway_(Pathway_degradation_of_SNCA)	NCI 1.2	42.9148	0.000321919	up
KEGG_Mineral_absorption_Main_Pathway	KEGG 1.2	42.1188	0.00134343	up
KEGG_Mineral_absorption_Main_Pathway	KEGG Adjusted 1.4	42.1188	0.00134343	up
reactome_Platelet_Adhesion_to_exposed_collagen_Main_Pathway	Reactome 1.3	41.1709	0.00125634	up
reactome_Common_Pathway_Main_Pathway	Reactome 1.3	41.0782	2.01227e-05	up
reactome_Insulin_like_Growth_Factor_2_mRNA_Binding_Proteins_IGF2BPs_IMPs_VICKZs_bind_RNA_Main_Pathway	Reactome 1.3	40.0848	0.000709089	up
reactome_Platelet_Aggregation_Plug_Formation__Main_Pathway	Reactome 1.3	39.6844	0.000873339	up
NCI_Endothelins_Pathway_(arachidonic_acid_secretion)	NCI 1.2	39.2524	4.97385e-06	up
aspirin-triggered_lipoxin_biosynthesis	Metabolism 1.4	39.0878	0.0253409	up
aspirin_triggered_resolvin_D_biosynthesis	Metabolism 1.4	39.0878	0.0253409	up
aspirin_triggered_resolvin_E_biosynthesis	Metabolism 1.4	39.0878	0.0253409	up
Rapoport-Luebering_glycolytic_shunt	Metabolism 1.4	39.0127	0.0420792	up
pyrimidine_deoxyribonucleosides_degradation	Metabolism 1.4	38.0993	6.2511e-05	up
ethanol_degradation_IV	Metabolism 1.4	37.8311	1.46409e-05	up
NCI_LKB1_signaling_events_Pathway_(chromatin_remodeling)	NCI 1.2	37.443	9.26338e-05	up
ethanol_degradation_II	Metabolism 1.4	37.1816	2.99707e-05	up
NCI_Endogenous_TLR_signaling_Pathway_(cell_migration)	NCI 1.2	37.1638	0.000762659	up
NCI_Endogenous_TLR_signaling_Pathway_(regulation_of_cell_matrix_adhesion)	NCI 1.2	37.1638	0.000762659	up
pyrimidine_deoxyribonucleosides_salvage	Metabolism 1.4	36.8778	2.89444e-05	up
KEGG_Amoebiasis_Main_Pathway	KEGG 1.2	36.3905	0.00149687	up
KEGG_Amoebiasis_Main_Pathway	KEGG Adjusted 1.4	36.3905	0.00149687	up
reactome_Synthesis_of_15_eicosatetraenoic_acid_derivatives_Main_Pathway	Reactome 1.3	36.2826	0.00248833	up
heme_degradation	Metabolism 1.4	36.2742	0.000515522	up
L-cysteine_degradation_II	Metabolism 1.4	36.2444	0.000327015	up
reactome_Scavenging_by_Class_B_Receptors_Main_Pathway	Reactome 1.3	36.1541	4.86273e-08	up
reactome_NGF_processing_Main_Pathway	Reactome 1.3	35.9702	0.001047	up
reactome_Organic_cation_transport_Main_Pathway	Reactome 1.3	35.7602	1.34195e-06	up
reactome_Cyclin_B2_mediated_events_Main_Pathway	Reactome 1.3	35.0766	0.000369006	up
methylglyoxal_degradation_VI	Metabolism 1.4	34.9731	0.0470742	up
reactome_Sulfide_oxidation_to_sulfate_Main_Pathway	Reactome 1.3	34.7547	4.76197e-05	up
NCI_EPO_signaling_Pathway_(beta_integrin_mediated_adhesion)	NCI 1.2	34.6378	0.000562434	up
reactome_cell_division_Main_Pathway	Reactome 1.3	34.2142	0.000151259	up
reactome_G2_M_DNA_replication_checkpoint_Main_Pathway	Reactome 1.3	33.9926	0.000213064	up
reactome_Pentose_phosphate_pathway_hexose_monophosphate_shunt__Main_Pathway	Reactome 1.3	33.7287	0.000103677	up
reactome_Interconversion_of_polyamines_Main_Pathway	Reactome 1.3	33.5333	0.000491148	up
reactome_Synthesis_of_12_eicosatetraenoic_acid_derivatives_Main_Pathway	Reactome 1.3	33.1985	6.25179e-05	up
cysteine_biosynthesishomocysteine_degradation_trans-sulfuration	Metabolism 1.4	33.1755	0.000189385	up
hydrogen_sulfide_biosynthesis_trans-sulfuration	Metabolism 1.4	33.1755	0.000189385	up
lipoxin_biosynthesis	Metabolism 1.4	33.0126	3.03225e-05	up
reactome_ERK1_activation_Main_Pathway	Reactome 1.3	32.8773	0.000420299	up
lactose_degradation_III	Metabolism 1.4	32.7217	8.26442e-05	up
reactome_Activation_of_NOXA_and_translocation_to_mitochondria_Main_Pathway	Reactome 1.3	32.1856	0.00342029	up
reactome_Activation_of_PUMA_and_translocation_to_mitochondria_Main_Pathway	Reactome 1.3	32.1856	0.00342029	up
reactome_Acyl_chain_remodeling_of_DAG_and_TAG_Main_Pathway	Reactome 1.3	32.0945	0.000559558	up
pentose_phosphate_pathway_oxidative_branch	Metabolism 1.4	32.002	0.00112413	up
KEGG_Mismatch_repair_Main_Pathway	KEGG 1.2	31.682	0.0288752	up
KEGG_Riboflavin_metabolism_Main_Pathway	KEGG 1.2	31.6216	3.22634e-05	up
KEGG_Riboflavin_metabolism_Main_Pathway	KEGG Adjusted 1.4	31.6216	3.22634e-05	up
sulfite_oxidation	Metabolism 1.4	31.5606	0.000595835	up
reactome_Formation_of_annular_gap_junctions_Main_Pathway	Reactome 1.3	31.1641	0.000303482	up
protein_citrullination	Metabolism 1.4	31.1291	0.000295526	up
dTMP_ide_novoi_biosynthesis_mitochondrial	Metabolism 1.4	31.0473	0.0159678	up
biocarta_rho_cell_motility_signaling_Pathway_(focal_adhesion_formation)	Biocarta 1.2	30.9471	0.000559824	up
reactome_Arachidonate_production_from_DAG_Main_Pathway	Reactome 1.3	30.7675	0.00328051	up
reactome_GP1b_IX_V_activation_signalling_Main_Pathway	Reactome 1.3	30.5857	0.00402278	up
KEGG_Butirosin_and_neomycin_biosynthesis_Main_Pathway	KEGG Adjusted 1.4	30.4784	0.000395615	up
phosphatidylcholine_biosynthesis	Metabolism 1.4	29.9808	1.11861e-05	up
L-dopa_degradation	Metabolism 1.4	29.953	0.0021142	up
NCI_PLK1_signaling_events_Pathway_(chromosome_segregation)	NCI 1.2	29.8545	0.00334002	up
reactome_Beta_oxidation_of_palmitoyl_CoA_to_myristoyl_CoA_Main_Pathway	Reactome 1.3	29.3185	8.00187e-05	up
NCI_LKB1_signaling_events_Pathway_(ATP_biosynthetic_process)	NCI 1.2	29.2368	0.000617764	up
NCI_LKB1_signaling_events_Pathway_(ATP_metabolic_process)	NCI 1.2	29.2368	0.000617764	up
NCI_LKB1_signaling_events_Pathway_(Wnt_receptor_signaling_pathway)	NCI 1.2	29.2368	0.000617764	up
biocarta_regulation_of_bad_phosphorylation_Pathway_(apoptosis)	Biocarta 1.2	29.1089	0.000600599	up
reactome_Heme_degradation_Main_Pathway	Reactome 1.3	29.0193	0.000515522	up
reactome_Ca_activated_K_channels_Main_Pathway	Reactome 1.3	29.0139	0.000156649	up
KEGG_Neuroactive_ligand_receptor_interaction_Main_Pathway	KEGG 1.2	28.9822	0.000315229	up
reactome_Hydrolysis_of_LPC_Main_Pathway	Reactome 1.3	28.8946	4.81177e-05	up
glutamate_removal_from_folates	Metabolism 1.4	28.8229	0.0341352	up
reactome_Beta_oxidation_of_very_long_chain_fatty_acids_Main_Pathway	Reactome 1.3	28.6805	0.000138889	up
reactome_Synthesis_of_5_eicosatetraenoic_acids_Main_Pathway	Reactome 1.3	28.5276	0.000149987	up
reactome_GRB2_SOS_provides_linkage_to_MAPK_signaling_for_Integrins_Main_Pathway	Reactome 1.3	28.4226	0.000418671	up
reactome_Pyrimidine_salvage_reactions_Main_Pathway	Reactome 1.3	28.2748	6.28292e-06	up
glutathione_redox_reactions_II	Metabolism 1.4	28.2689	0.000899677	up
NCI_Urokinase_type_plasminogen_activator_uPA_and_uPAR_mediated_signaling_Pathway_(cell_migration)	NCI 1.2	27.9767	0.000350668	up
reactome_Phosphorylation_of_proteins_involved_in_the_G2_M_transition_by_Cyclin_A_Cdc2_complexes_Main_Pathway	Reactome 1.3	27.9107	0.00219012	up
STAT3_Pathway_G1_to_S_Cell_Cycle_Progression	Primary 1.4	27.8893	0.00160586	up
reactome_Smooth_Muscle_Contraction_Main_Pathway	Reactome 1.3	27.8072	0.00167564	up
NCI_Regulation_of_retinoblastoma_protein_Pathway_(erythrocyte_differentiation)	NCI 1.2	27.7985	0.000160712	up
reactome_p130Cas_linkage_to_MAPK_signaling_for_integrins_Main_Pathway	Reactome 1.3	27.7117	0.000429765	up
NCI_CDC42_signaling_events_Pathway_(establishment_of_cell_polarity)	NCI 1.2	27.6172	0.00103959	up
methylthiopropionate_biosynthesis	Metabolism 1.4	27.5232	0.00075395	up
NCI_amb2_Integrin_signaling_Pathway_(dendritic_cell_antigen_processing_and_presentation)	NCI 1.2	27.4113	0.00687117	up
NCI_amb2_Integrin_signaling_Pathway_(phagocytosis_triggered_by_activation_of_immune_response_cell_surface_activating_receptor)	NCI 1.2	27.4113	0.00687117	up
thyroid_hormone_biosynthesis	Metabolism 1.4	27.1358	0.00141881	up
reactome_Sodium_Calcium_exchangers_Main_Pathway	Reactome 1.3	27.0415	5.65399e-05	up
biocarta_fmlp_induced_chemokine_gene_expression_in_hmc_1_cells_Pathway_(Pathway_degradation_of_PRKCA)	Biocarta 1.2	26.9788	0.00048651	up
NCI_Regulation_of_retinoblastoma_protein_Pathway_(histone_methylation)	NCI 1.2	26.5024	0.000730491	up
NCI_RAC1_signaling_Pathway_(regulation_of_cell_cycle)	NCI 1.2	26.4551	0.000555368	up
biocarta_aspirin_blocks_signaling_pathway_involved_in_platelet_activation_Pathway_(vasoconstriction)	Biocarta 1.2	26.2636	0.000586744	up
reactome_IRS_activation_Main_Pathway	Reactome 1.3	26.2109	0.000897074	up
NCI_Alpha9_beta1_integrin_signaling_events_Pathway_(cell_migration)	NCI 1.2	25.9415	0.00220742	up
NCI_Signaling_events_mediated_by_PRL_Pathway_(mitosis)	NCI 1.2	25.9229	0.0223301	up
histamine_degradation	Metabolism 1.4	25.9031	6.87269e-05	up
KEGG_Biosynthesis_of_unsaturated_fatty_acids_Main_Pathway	KEGG 1.2	25.8521	0.000806088	up
KEGG_Hematopoietic_cell_lineage_Main_Pathway	KEGG 1.2	25.6129	0.00217017	up
NCI_Arf6_downstream_Pathway_(regulation_of_axonogenesis)	NCI 1.2	25.4385	0.000126103	up
NCI_Arf6_downstream_Pathway_(ruffle_organization)	NCI 1.2	25.4385	0.000126103	up
reactome_Synthesis_of_Lipoxins_LX__Main_Pathway	Reactome 1.3	25.4219	0.000442017	up
KEGG_Porphyrin_and_chlorophyll_metabolism_Main_Pathway	KEGG 1.2	25.4166	0.000979197	up
KEGG_Porphyrin_and_chlorophyll_metabolism_Main_Pathway	KEGG Adjusted 1.4	25.4166	0.000979197	up
NCI_Notch_signaling_Pathway_(skeletal_muscle_tissue_development)	NCI 1.2	25.2605	0.0013434	up
KEGG_African_trypanosomiasis_Main_Pathway	KEGG 1.2	25.0347	0.000755406	up
KEGG_African_trypanosomiasis_Main_Pathway	KEGG Adjusted 1.4	25.0347	0.000755406	up
pyrimidine_ribonucleosides_degradation	Metabolism 1.4	25.0265	0.000130294	up
NCI_Signaling_events_mediated_by_VEGFR1_and_VEGFR2_Pathway_(focal_adhesion_assembly)	NCI 1.2	24.9136	0.000508313	up
IL-10_Pathway_Translational_Modulation	Primary 1.4	24.8141	1.89241e-05	up
EGF_Pathway_Cell_Motility	Primary 1.4	24.7683	0.0043154	up
reactome_Dissolution_of_Fibrin_Clot_Main_Pathway	Reactome 1.3	24.7108	0.00162337	up
reactome_Removal_of_aminoterminal_propeptides_from_gamma_carboxylated_proteins_Main_Pathway	Reactome 1.3	24.6682	1.886e-05	up
NCI_Signaling_events_mediated_by_PTP1B_Pathway_(Ras_protein_signal_transduction)	NCI 1.2	24.3147	0.0100022	up
NCI_Signaling_events_mediated_by_PTP1B_Pathway_(cell_migration)	NCI 1.2	24.3147	0.0100022	up
reactome_MyD88_independent_cascade_Main_Pathway	Reactome 1.3	24.285	0.000218899	up
Akt_Signaling_Pathway_Glucose_Uptake	Primary 1.4	24.2778	0.00569047	up
NCI_Alpha9_beta1_integrin_signaling_events_Main_Pathway	NCI 1.2	24.2524	0.000291989	up
reactome_Hyaluronan_uptake_and_degradation_Main_Pathway	Reactome 1.3	24.2387	0.000340647	up
sulfate_activation_for_sulfonation	Metabolism 1.4	24.2311	0.00454749	up
NCI_Aurora_B_signaling_Pathway_(cytokinesis)	NCI 1.2	24.2291	0.000231525	up
KEGG_Fat_digestion_and_absorption_Main_Pathway	KEGG 1.2	24.1401	0.000612238	up
KEGG_Fat_digestion_and_absorption_Main_Pathway	KEGG Adjusted 1.4	24.1401	0.000612238	up
NCI_p38_signaling_mediated_by_MAPKAP_kinases_Pathway_(actin_cytoskeleton_reorganization)	NCI 1.2	24.114	0.00399875	up
pentose_phosphate_pathway	Metabolism 1.4	24.067	0.000360918	up
reactome_Toll_Like_Receptor_4_TLR4_Cascade_Main_Pathway	Reactome 1.3	24.0238	0.000159206	up
reactome_Signaling_by_EGFR_Main_Pathway	Reactome 1.3	23.9958	0.000377043	up
NCI_amb2_Integrin_signaling_Pathway_(positive_regulation_of_phagocytosis)	NCI 1.2	23.9128	0.00380574	up
heme_biosynthesis_from_uroporphyrinogen-III_I	Metabolism 1.4	23.8692	0.00428147	up
resolvin_D_biosynthesis	Metabolism 1.4	23.8502	0.000228109	up
biocarta_b_cell_survival_Pathway_(apoptosis)	Biocarta 1.2	23.6586	0.0108838	up
NCI_EGFR_dependent_Endothelin_signaling_events_Main_Pathway	NCI 1.2	23.6168	0.00299357	up
KEGG_Proteasome_Main_Pathway	KEGG 1.2	23.6141	0.000915957	up
NCI_RhoA_signaling_Pathway_(Pathway_positive_regulation_of_NF_kappaB_transcription_factor_activity_via_RHOA)	NCI 1.2	23.5858	0.00974417	up
reactome_Phosphorylation_of_Emi1_Main_Pathway	Reactome 1.3	23.5453	0.000713344	up
NAD_salvage	Metabolism 1.4	23.5351	0.011328	up
KEGG_Shigellosis_Main_Pathway	KEGG 1.2	23.4142	8.50096e-05	up
KEGG_Shigellosis_Main_Pathway	KEGG Adjusted 1.4	23.4142	8.50096e-05	up
biocarta_how_does_salmonella_hijack_a_cell_Main_Pathway	Biocarta 1.2	23.3814	0.000465931	up
biocarta_how_does_salmonella_hijack_a_cell_Pathway_(lamellipodium_assembly)	Biocarta 1.2	23.3814	0.000465931	up
NCI_Netrin_mediated_signaling_events_Pathway_(apoptosis)	NCI 1.2	23.3038	9.86658e-05	up
p38_Signaling_Pathway_Translation	Primary 1.4	23.2802	0.00141938	up
reactome_G2_Phase_Main_Pathway	Reactome 1.3	23.202	0.000544396	up
NCI_amb2_Integrin_signaling_Pathway_(leukocyte_adhesion)	NCI 1.2	23.1928	0.00385158	up
reactome_The_AIM2_inflammasome_Main_Pathway	Reactome 1.3	23.1868	0.000643721	up
reactome_Neurofascin_interactions_Main_Pathway	Reactome 1.3	22.9815	0.000550703	up
reactome_Gamma_carboxylation_of_protein_precursors_Main_Pathway	Reactome 1.3	22.974	1.61575e-06	up
NCI_Thromboxane_A2_receptor_signaling_Pathway_(JNK_cascade)	NCI 1.2	22.9304	0.00545249	up
reactome_EGFR_interacts_with_phospholipase_C_gamma_Main_Pathway	Reactome 1.3	22.9005	0.00152234	up
reactome_activated_TAK1_mediates_p38_MAPK_activation_Main_Pathway	Reactome 1.3	22.8779	0.00122484	up
NCI_Role_of_Calcineurin_dependent_NFAT_signaling_in_lymphocytes_Pathway_(apoptosis)	NCI 1.2	22.8252	0.00219075	up
reactome_Mitochondrial_iron_sulfur_cluster_biogenesis_Main_Pathway	Reactome 1.3	22.7154	0.00228851	up
NCI_Caspase_Cascade_in_Apoptosis_Pathway_(actin_filament_polymerization)	NCI 1.2	22.6699	0.000136863	up
biocarta_activation_of_pkc_through_g_protein_coupled_receptors_Pathway_(secretion)	Biocarta 1.2	22.6678	0.00726343	up
NCI_S1P3_Pathway_(Sinus_Bradycardia)	NCI 1.2	22.5046	0.00432651	up
reactome_Acyl_chain_remodelling_of_PI_Main_Pathway	Reactome 1.3	22.4939	0.000562768	up
glutathione_redox_reactions_I	Metabolism 1.4	22.4577	6.12233e-07	up
reactome_Linoleic_acid_LA_metabolism_Main_Pathway	Reactome 1.3	22.3473	0.00167868	up
biocarta_ras_independent_pathway_in_nk_cell_mediated_cytotoxicity_Pathway_(positive_regulation_of_natural_killer_cell_mediated_cytotoxicity)	Biocarta 1.2	22.3333	0.00435549	up
reactome_Phagosomal_maturation_early_endosomal_stage__Main_Pathway	Reactome 1.3	22.2657	0.000217348	up
reactome_alpha_linolenic_acid_ALA_metabolism_Main_Pathway	Reactome 1.3	22.1722	0.000248205	up
reactome_The_NLRP3_inflammasome_Main_Pathway	Reactome 1.3	22.1453	0.000281937	up
NCI_p38_signaling_mediated_by_MAPKAP_kinases_Pathway_(regulation_of_mRNA_stability)	NCI 1.2	22.0864	0.00315132	up
reactome_Fatty_Acids_bound_to_GPR40_FFAR1_regulate_insulin_secretion_Main_Pathway	Reactome 1.3	22.0285	0.000642734	up
KEGG_Other_glycan_degradation_Main_Pathway	KEGG 1.2	21.8825	0.00157036	up
oxidative_ethanol_degradation_III	Metabolism 1.4	21.7754	0.000334479	up
glycerol_degradation	Metabolism 1.4	21.7676	0.000510744	up
biocarta_regulation_of_map_kinase_pathways_through_dual_specificity_phosphatases_Main_Pathway	Biocarta 1.2	21.6162	1.46133e-05	up
reactome_Advanced_glycosylation_endproduct_receptor_signaling_Main_Pathway	Reactome 1.3	21.5359	0.0212141	up
acyl-CoA_hydrolysis	Metabolism 1.4	21.5191	0.00354775	up
KEGG_Vitamin_digestion_and_absorption_Main_Pathway	KEGG 1.2	21.4133	0.0298282	up
KEGG_Sulfur_metabolism_Main_Pathway	KEGG 1.2	21.2193	0.000663471	up
KEGG_Sulfur_metabolism_Main_Pathway	KEGG Adjusted 1.4	21.2193	0.000663471	up
D-glucuronate_degradation	Metabolism 1.4	21.1401	0.0274058	up
biocarta_aspirin_blocks_signaling_pathway_involved_in_platelet_activation_Main_Pathway	Biocarta 1.2	21.0563	0.000903432	up
Interferon_Pathway_Gene_Expression_via_HIST1H3B_CREB3	Primary 1.4	21.0501	1.37442e-06	up
reactome_Signaling_by_ERBB4_Main_Pathway	Reactome 1.3	21.0283	0.0324818	up
reactome_Gap_junction_degradation_Main_Pathway	Reactome 1.3	21.0244	0.00151212	up
phenylethylamine_degradation_I	Metabolism 1.4	21.0006	0.0191282	up
IL-2_Pathway_Apoptosis	Primary 1.4	20.9424	0.00648766	up
reactome_WNT5A_dependent_internalization_of_FZD2_FZD5_and_ROR2_Main_Pathway	Reactome 1.3	20.9282	0.00124588	up
superoxide_radicals_degradation	Metabolism 1.4	20.908	0.000799345	up
reactome_Glutathione_synthesis_and_recycling_Main_Pathway	Reactome 1.3	20.8605	5.69209e-05	up
NCI_PLK1_signaling_events_Pathway_(proteasomal_ubiquitin_dependent_protein_catabolic_process)	NCI 1.2	20.7336	5.06376e-05	up
NCI_Signaling_events_mediated_by_VEGFR1_and_VEGFR2_Pathway_(stress_fiber_assembly)	NCI 1.2	20.5952	0.017503	up
NCI_Direct_p53_effectors_Main_Pathway	NCI 1.2	20.5388	0.0093166	up
KEGG_Fatty_acid_elongation_Main_Pathway	KEGG 1.2	20.52	0.000361031	up
KEGG_Fatty_acid_elongation_Main_Pathway	KEGG Adjusted 1.4	20.52	0.000361031	up
MAPK_Family_Pathway_Chromatin_Remodelling	Primary 1.4	20.4425	6.5478e-05	up
reactome_Trafficking_of_GluR2_containing_AMPA_receptors_Main_Pathway	Reactome 1.3	20.4186	2.20482e-07	up
reactome_The_NLRP1_inflammasome_Main_Pathway	Reactome 1.3	20.3596	0.00783933	up
reactome_Chk1_Chk2_Cds1_mediated_inactivation_of_Cyclin_B_Cdk1_complex_Main_Pathway	Reactome 1.3	20.3332	0.00946341	up
NCI_Netrin_mediated_signaling_events_Pathway_(axon_guidance)	NCI 1.2	20.0867	0.000816767	up
fatty_acid_activation	Metabolism 1.4	19.9574	0.000186262	up
NCI_Arf1_Pathway_(actin_filament_polymerization)	NCI 1.2	19.8901	0.00232878	up
biocarta_e2f1_destruction_Main_Pathway	Biocarta 1.2	19.8872	0.00194799	up
NCI_PAR1_mediated_thrombin_signaling_events_Pathway_(MAPKKK_cascade)	NCI 1.2	19.8001	0.000918121	up
KEGG_Staphylococcus_aureus_infection_Main_Pathway	KEGG 1.2	19.7607	0.000698862	up
KEGG_Staphylococcus_aureus_infection_Main_Pathway	KEGG Adjusted 1.4	19.7607	0.000698862	up
NCI_Osteopontin_mediated_events_Pathway_(ruffle_organization)	NCI 1.2	19.72	0.00731633	up
NCI_PLK1_signaling_events_Pathway_(Golgi_organization)	NCI 1.2	19.7189	0.000133608	up
NCI_PLK1_signaling_events_Pathway_(regulation_of_mitotic_centrosome_separation)	NCI 1.2	19.7189	0.000133608	up
NCI_PLK1_signaling_events_Pathway_(spindle_elongation)	NCI 1.2	19.7189	0.000133608	up
NCI_PLK1_signaling_events_Pathway_(regulation_of_attachment_of_spindle_microtubules_to_kinetochore)	NCI 1.2	19.6367	0.000180263	up
fatty_acid_alpha-oxidation	Metabolism 1.4	19.6331	0.000998953	up
NCI_Urokinase_type_plasminogen_activator_uPA_and_uPAR_mediated_signaling_Pathway_(cell_proliferation)	NCI 1.2	19.5107	0.00248838	up
NCI_IL27_mediated_signaling_events_Pathway_(MAPKKK_cascade)	NCI 1.2	19.4809	0.000113562	up
NCI_IL27_mediated_signaling_events_Pathway_(T_cell_proliferation)	NCI 1.2	19.4809	0.000113562	up
NCI_IL27_mediated_signaling_events_Pathway_(T_cell_proliferation_during_immune_response)	NCI 1.2	19.4809	0.000113562	up
NCI_IL27_mediated_signaling_events_Pathway_(T_helper_2_cell_differentiation)	NCI 1.2	19.4809	0.000113562	up
NCI_IL27_mediated_signaling_events_Pathway_(cytokine_production_during_immune_response)	NCI 1.2	19.4809	0.000113562	up
NCI_IL27_mediated_signaling_events_Pathway_(mast_cell_activation)	NCI 1.2	19.4809	0.000113562	up
NCI_IL27_mediated_signaling_events_Pathway_(positive_regulation_of_T_cell_mediated_cytotoxicity)	NCI 1.2	19.4809	0.000113562	up
citrulline-nitric_oxide_cycle	Metabolism 1.4	19.4807	6.75315e-08	up
tryptophan_degradation_to_2-amino-3-carboxymuconate_semialdehyde	Metabolism 1.4	19.4774	5.87046e-06	up
KEGG_Systemic_lupus_erythematosus_Main_Pathway	KEGG 1.2	19.432	0.0171889	up
KEGG_Systemic_lupus_erythematosus_Main_Pathway	KEGG Adjusted 1.4	19.432	0.0171889	up
NCI_RAC1_signaling_Pathway_(lamellipodium_assembly)	NCI 1.2	19.4278	0.00114204	up
biocarta_mcalpain_and_friends_in_cell_motility_Pathway_(cell_migration)	Biocarta 1.2	19.4244	0.0332449	up
reactome_Trafficking_and_processing_of_endosomal_TLR_Main_Pathway	Reactome 1.3	19.3962	0.000680428	up
biocarta_nfkb_activation_by_nontypeable_hemophilus_influenzae_Main_Pathway	Biocarta 1.2	19.3811	0.00202041	up
NCI_ALK1_signaling_events_Pathway_(sprouting_angiogenesis)	NCI 1.2	19.3537	0.00122622	up
biocarta_pkc_catalyzed_phosphorylation_of_inhibitory_phosphoprotein_of_myosin_phosphatase_Pathway_(secretion)	Biocarta 1.2	19.3029	0.00179811	up
NAD_phosphorylation_and_dephosphorylation	Metabolism 1.4	19.2991	0.00122177	up
tyrosine_degradation	Metabolism 1.4	19.293	7.60801e-05	up
GDP-L-fucose_biosynthesis_II_from_L-fucose	Metabolism 1.4	19.279	0.000277944	up
EGF_Pathway_Cytoskeleton_Regulation	Primary 1.4	19.2735	0.01269	up
reactome_Regulation_of_IFNG_signaling_Main_Pathway	Reactome 1.3	19.2358	0.00104939	up
pyrimidine_ribonucleosides_salvage_I	Metabolism 1.4	19.1051	0.000571174	up
arsenate_detoxification_I_glutaredoxin	Metabolism 1.4	19.0759	4.89665e-05	up
NCI_Alpha4_beta1_integrin_signaling_events_Pathway_(cell_adhesion)	NCI 1.2	19.0499	0.000110951	up
gamma-glutamyl_cycle	Metabolism 1.4	18.9845	0.000134629	up
NCI_IL8_and_CXCR1_mediated_signaling_events_Pathway_(chemotaxis)	NCI 1.2	18.9531	0.00110393	up
KEGG_Glycosaminoglycan_degradation_Main_Pathway	KEGG 1.2	18.9475	0.00055718	up
KEGG_Glycosaminoglycan_degradation_Main_Pathway	KEGG Adjusted 1.4	18.9475	0.00055718	up
NCI_amb2_Integrin_signaling_Main_Pathway	NCI 1.2	18.9305	0.000467714	up
NCI_amb2_Integrin_signaling_Pathway_(actin_filament_polymerization)	NCI 1.2	18.9237	0.00823511	up
NCI_RhoA_signaling_Pathway_(actin_cytoskeleton_organization)	NCI 1.2	18.9196	0.00314285	up
NCI_Signaling_mediated_by_p38_gamma_and_p38_delta_Pathway_(G2_M_transition_checkpoint)	NCI 1.2	18.9155	2.29665e-06	up
NCI_PLK1_signaling_events_Pathway_(positive_regulation_of_microtubule_depolymerization)	NCI 1.2	18.8756	8.66117e-05	up
NCI_Urokinase_type_plasminogen_activator_uPA_and_uPAR_mediated_signaling_Main_Pathway	NCI 1.2	18.8708	0.00292367	up
reactome_CHL1_interactions_Main_Pathway	Reactome 1.3	18.8574	0.00344414	up
NCI_IL27_mediated_signaling_events_Pathway_(positive_regulation_of_mast_cell_cytokine_production)	NCI 1.2	18.8564	0.000339094	up
Chemokine_Pathway_Internalization_Degradation_Recycling	Primary 1.4	18.8362	0.00100109	up
Ras_Pathway_Increased_T-cell_Adhesion	Primary 1.4	18.7766	0.0015003	up
reactome_Beta_oxidation_of_myristoyl_CoA_to_lauroyl_CoA_Main_Pathway	Reactome 1.3	18.6473	0.000112182	up
NCI_LKB1_signaling_events_Pathway_(anoikis)	NCI 1.2	18.5873	0.00215334	up
HGF_Pathway_Cell_Adhesion_and_Cell_Migration	Primary 1.4	18.5832	0.00188156	up
biocarta_pten_dependent_cell_cycle_arrest_and_apoptosis_Pathway_(cell_survival)	Biocarta 1.2	18.5795	0.00529136	up
NCI_Osteopontin_mediated_events_Pathway_(bone_resorption)	NCI 1.2	18.5547	0.00168257	up
NCI_EPO_signaling_Pathway_(cell_proliferation)	NCI 1.2	18.5421	0.00165905	up
NCI_PLK3_signaling_events_Main_Pathway	NCI 1.2	18.5161	0.00346448	up
p38_Signaling_Pathway_Actin_Cytoskeleton_Reorganiztion	Primary 1.4	18.4937	0.00677066	up
NCI_PLK1_signaling_events_Pathway_(metaphase_plate_congression)	NCI 1.2	18.4913	0.000145302	up
NCI_ErbB2_ErbB3_signaling_events_Pathway_(cell_proliferation)	NCI 1.2	18.3915	0.00148777	up
biocarta_rho_cell_motility_signaling_Pathway_(actin_filament_stabilization)	Biocarta 1.2	18.3779	0.00170728	up
EGF_Pathway_EGFR_Endocytosis	Primary 1.4	18.3477	0.0056114	up
reactome_Plasmalogen_biosynthesis_Main_Pathway	Reactome 1.3	18.3154	0.00733149	up
KEGG_Central_carbon_metabolism_in_cancer_Main_Pathway	KEGG 1.2	18.2997	0.0185364	up
NCI_IL6_mediated_signaling_events_Pathway_(cell_cycle_arrest)	NCI 1.2	18.2904	0.00268136	up
NCI_IL6_mediated_signaling_events_Pathway_(cell_survival)	NCI 1.2	18.2904	0.00268136	up
NCI_IL6_mediated_signaling_events_Pathway_(macrophage_differentiation)	NCI 1.2	18.2904	0.00268136	up
reactome_Integrin_alphaIIb_beta3_signaling_Main_Pathway	Reactome 1.3	18.281	0.00131556	up
NCI_PLK1_signaling_events_Pathway_(cytokinesis)	NCI 1.2	18.2702	2.92303e-05	up
KEGG_Cardiac_muscle_contraction_Main_Pathway	KEGG 1.2	18.2604	0.00139481	up
KEGG_Cardiac_muscle_contraction_Main_Pathway	KEGG Adjusted 1.4	18.2604	0.00139481	up
NCI_Stabilization_and_expansion_of_the_E_cadherin_adherens_junction_Pathway_(establishment_of_epithelial_cell_apical_basal_polarity)	NCI 1.2	18.2059	0.00637001	up
biocarta_basic_mechanism_of_action_of_ppara_pparb_d_and_pparg_and_effects_on_gene_expression_Main_Pathway	Biocarta 1.2	18.205	0.0031209	up
reactome_ER_Quality_Control_Compartment_ERQC__Main_Pathway	Reactome 1.3	18.1777	1.50812e-06	up
reactome_NrCAM_interactions_Main_Pathway	Reactome 1.3	18.1681	0.0010928	up
ILK_Signaling_Pathway_Loss_of_Occludin_Barrier_Dysfunction	Primary 1.4	18.1546	0.00140684	up
reactome_Amyloids_Main_Pathway	Reactome 1.3	18.1466	0.00079718	up
biocarta_multiple_antiapoptotic_pathways_from_igf_1r_signaling_lead_to_bad_phosphorylation_Pathway_(apoptosis)	Biocarta 1.2	18.1323	0.00155638	up
biocarta_multiple_antiapoptotic_pathways_from_igf_1r_signaling_lead_to_bad_phosphorylation_Pathway_(cell_growth_and_or_maintenance)	Biocarta 1.2	18.1323	0.00155638	up
pentose_phosphate_pathway_non-oxidative_branch	Metabolism 1.4	18.1157	0.00130111	up
superpathway_of_pyrimidine_deoxyribonucleoside_salvage	Metabolism 1.4	18.1132	6.25938e-06	up
NCI_Notch_mediated_HES_HEY_network_Pathway_(Pathway_degradation_of_HEY1)	NCI 1.2	18.0505	0.000554801	up
methylglyoxal_degradation_I	Metabolism 1.4	18.0385	0.0115656	up
NCI_Glypican_1_network_Pathway_(cell_growth)	NCI 1.2	18.0374	0.0024104	up
NCI_Glypican_1_network_Pathway_(fibroblast_growth_factor_receptor_signaling_pathway)	NCI 1.2	18.0374	0.0024104	up
NCI_IL4_mediated_signaling_events_Pathway_(T_cell_proliferation)	NCI 1.2	17.9084	0.00104864	up
NCI_IL4_mediated_signaling_events_Pathway_(T_helper_1_cell_differentiation)	NCI 1.2	17.9084	0.00104864	up
NCI_IL4_mediated_signaling_events_Pathway_(T_helper_2_cell_differentiation)	NCI 1.2	17.9084	0.00104864	up
NCI_Angiopoietin_receptor_Tie2_mediated_signaling_Pathway_(MAPKKK_cascade)	NCI 1.2	17.8788	0.000837057	up
reactome_cGMP_effects_Main_Pathway	Reactome 1.3	17.8603	0.00192538	up
KEGG_Ubiquitin_mediated_proteolysis_Main_Pathway	KEGG 1.2	17.83	0.00838449	up
NCI_PAR1_mediated_thrombin_signaling_events_Pathway_(platelet_aggregation)	NCI 1.2	17.8187	0.00117793	up
reactome_Lysosome_Vesicle_Biogenesis_Main_Pathway	Reactome 1.3	17.7936	0.000735755	up
biocarta_nf_kb_signaling_Pathway_(Pathway_protein_ubiquitination_of_CHUK)	Biocarta 1.2	17.7876	0.000123351	up
VEGF_Pathway_Focal_Adhesion_Turnover	Primary 1.4	17.7675	0.00472535	up
KEGG_Pancreatic_secretion_Main_Pathway	KEGG 1.2	17.7334	0.000310872	up
KEGG_Pancreatic_secretion_Main_Pathway	KEGG Adjusted 1.4	17.7334	0.000310872	up
NCI_a6b1_and_a6b4_Integrin_signaling_Pathway_(proteasomal_ubiquitin_dependent_protein_catabolic_process)	NCI 1.2	17.7297	0.0249004	up
biocarta_map_kinase_inactivation_of_smrt_corepressor_Main_Pathway	Biocarta 1.2	17.5836	8.18532e-05	up
mitochondrial_L-carnitine_shuttle	Metabolism 1.4	17.3809	4.35732e-05	up
reactome_Class_II_GLUTs_Main_Pathway	Reactome 1.3	17.3281	0.0341627	up
NCI_CDC42_signaling_events_Pathway_(retrograde_vesicle_mediated_transport_Golgi_to_ER)	NCI 1.2	17.2877	0.00184256	up
biocarta_stress_induction_of_hsp_regulation_Pathway_(Pathway_degradation_of_HSPB1)	Biocarta 1.2	17.2838	0.00689569	up
biocarta_stress_induction_of_hsp_regulation_Pathway_(cell_survival)	Biocarta 1.2	17.2838	0.00689569	up
reactome_Acetylcholine_regulates_insulin_secretion_Main_Pathway	Reactome 1.3	17.2523	0.00622677	up
biocarta_regulation_of_splicing_through_sam68_Pathway_(negative_regulation_of_cell_growth)	Biocarta 1.2	17.2329	0.00105921	up
biocarta_regulation_of_splicing_through_sam68_Pathway_(positive_regulation_of_nuclear_mRNA_splicing_via_spliceosome)	Biocarta 1.2	17.2329	0.00105921	up
reactome_Electric_Transmission_Across_Gap_Junctions_Main_Pathway	Reactome 1.3	17.2317	0.0034254	up
reactome_Pyrimidine_catabolism_Main_Pathway	Reactome 1.3	17.1664	2.3399e-06	up
KEGG_Lysosome_Main_Pathway	KEGG Adjusted 1.4	17.1664	0.000488419	up
reactome_Extrinsic_Pathway_Main_Pathway	Reactome 1.3	17.0442	0.000462635	up
NCI_Integrin_linked_kinase_signaling_Pathway_(anoikis)	NCI 1.2	17.0252	0.00304572	up
NCI_Integrin_linked_kinase_signaling_Pathway_(apoptosis)	NCI 1.2	17.0252	0.00304572	up
reactome_Detoxification_of_Reactive_Oxygen_Species_Main_Pathway	Reactome 1.3	17.0125	3.93709e-05	up
KEGG_Huntington_s_disease_Main_Pathway	KEGG 1.2	16.9907	0.00332428	up
KEGG_Huntington_s_disease_Main_Pathway	KEGG Adjusted 1.4	16.9907	0.00332428	up
sorbitol_degradation_I	Metabolism 1.4	16.9829	0.0131004	up
NCI_Signaling_events_mediated_by_Stem_cell_factor_receptor_c_Kit__Pathway_(megakaryocyte_differentiation)	NCI 1.2	16.9783	0.00215907	up
reactome_Growth_hormone_receptor_signaling_Main_Pathway	Reactome 1.3	16.9242	0.000403893	up
pyridoxal_5-phosphate_salvage	Metabolism 1.4	16.9147	0.000455935	up
biocarta_rac1_cell_motility_signaling_Pathway_(actin_filament_depolymerization)	Biocarta 1.2	16.8784	0.021688	up
reactome_Signal_regulatory_protein_SIRP_family_interactions_Main_Pathway	Reactome 1.3	16.8739	0.000281597	up
NCI_PLK1_signaling_events_Pathway_(microtubule_cytoskeleton_organization)	NCI 1.2	16.864	0.000131995	up
C20_prostanoid_biosynthesis	Metabolism 1.4	16.8501	0.00145193	up
NCI_p38_signaling_mediated_by_MAPKAP_kinases_Pathway_(chemotaxis)	NCI 1.2	16.8279	0.0137261	up
KEGG_Bacterial_invasion_of_epithelial_cells_Main_Pathway	KEGG 1.2	16.8135	0.000406971	up
KEGG_Bacterial_invasion_of_epithelial_cells_Main_Pathway	KEGG Adjusted 1.4	16.8135	0.000406971	up
NCI_Signaling_events_mediated_by_focal_adhesion_kinase_Pathway_(cell_migration)	NCI 1.2	16.8092	0.00203465	up
glutamate_dependent_acid_resistance	Metabolism 1.4	16.7535	0.00330481	up
imyoi-inositol_ide_novoi_biosynthesis	Metabolism 1.4	16.7502	0.000129617	up
NCI_Nectin_adhesion_Pathway_(positive_regulation_of_lamellipodium_assembly)	NCI 1.2	16.7361	0.0120742	up
reactome_Acyl_chain_remodeling_of_CL_Main_Pathway	Reactome 1.3	16.7206	1.55685e-06	up
reactome_ADP_signalling_through_P2Y_purinoceptor_1_Main_Pathway	Reactome 1.3	16.7102	0.000359166	up
NADH_repair	Metabolism 1.4	16.7101	0.000825048	up
reactome_ATF6_alpha_activates_chaperone_genes_Main_Pathway	Reactome 1.3	16.6294	0.00605812	up
NCI_S1P3_Main_Pathway	NCI 1.2	16.6218	0.0051497	up
KEGG_Bile_secretion_Main_Pathway	KEGG 1.2	16.6068	0.00627376	up
KEGG_Bile_secretion_Main_Pathway	KEGG Adjusted 1.4	16.6068	0.00627376	up
reactome_HS_GAG_degradation_Main_Pathway	Reactome 1.3	16.5884	0.00400005	up
reactome_Phenylalanine_and_tyrosine_catabolism_Main_Pathway	Reactome 1.3	16.5585	5.45485e-06	up
reactome_Acyl_chain_remodelling_of_PC_Main_Pathway	Reactome 1.3	16.5197	0.00135053	up
NCI_E_cadherin_signaling_in_the_nascent_adherens_junction_Pathway_(regulation_of_calcium_dependent_cell_cell_adhesion)	NCI 1.2	16.5119	0.0493738	up
reactome_HDL_mediated_lipid_transport_Main_Pathway	Reactome 1.3	16.479	0.000139209	up
MAPK_Family_Pathway_Cytoskeleton	Primary 1.4	16.4732	0.00139957	up
reactome_FGFR1b_ligand_binding_and_activation_Main_Pathway	Reactome 1.3	16.4669	0.00302032	up
reactome_Formyl_peptide_receptors_bind_formyl_peptides_and_many_other_ligands_Main_Pathway	Reactome 1.3	16.4287	0.0256757	up
NCI_Glypican_3_network_Pathway_(embryonic_digit_morphogenesis)	NCI 1.2	16.3461	0.0164774	up
NCI_Glypican_3_network_Pathway_(kidney_development)	NCI 1.2	16.3461	0.0164774	up
NCI_Glypican_3_network_Pathway_(skeletal_system_development)	NCI 1.2	16.3461	0.0164774	up
BRCA1_Pathway_G1_S_arrest	Primary 1.4	16.2837	0.00114557	up
reactome_NADE_modulates_death_signalling_Main_Pathway	Reactome 1.3	16.2772	0.0185965	up
allopregnanolone_biosynthesis	Metabolism 1.4	16.243	2.81732e-05	up
reactome_Ficolins_bind_to_repetitive_carbohydrate_structures_on_the_target_cell_surface_Main_Pathway	Reactome 1.3	16.2123	2.71819e-05	up
oxidized_GTP_and_dGTP_detoxification	Metabolism 1.4	16.1727	0.0309726	up
dermatan_sulfate_biosynthesis_late_stages	Metabolism 1.4	16.1726	0.00197824	up
NCI_RhoA_signaling_Pathway_(Golgi_organization)	NCI 1.2	16.1638	0.0356479	up
reactome_Regulation_of_Complement_cascade_Main_Pathway	Reactome 1.3	16.1599	0.000761813	up
NCI_p75_NTR_mediated_signaling_Pathway_(activation_of_caspase_activity)	NCI 1.2	16.1515	0.00563816	up
reactome_Cytosolic_sulfonation_of_small_molecules_Main_Pathway	Reactome 1.3	16.1306	0.00111612	up
biocarta_attenuation_of_gpcr_signaling_Main_Pathway	Biocarta 1.2	16.0745	0.00943072	up
fatty_acid_beta-oxidation_peroxisome	Metabolism 1.4	16.0627	0.000112263	up
reactome_Sperm_Oocyte_Membrane_Binding_Main_Pathway	Reactome 1.3	16.03	0.000647647	up
reactome_Caspase_mediated_cleavage_of_cytoskeletal_proteins_Main_Pathway	Reactome 1.3	15.9886	4.46638e-05	up
biocarta_fmlp_induced_chemokine_gene_expression_in_hmc_1_cells_Main_Pathway	Biocarta 1.2	15.9452	0.00165457	up
D-imyoi-inositol_3456-tetrakisphosphate_biosynthesis	Metabolism 1.4	15.9082	0.0379484	up
biocarta_cell_to_cell_adhesion_signaling_Main_Pathway	Biocarta 1.2	15.9025	0.00377695	up
biocarta_cell_to_cell_adhesion_signaling_Pathway_(cell_cell_adhesion)	Biocarta 1.2	15.9025	0.00377695	up
biocarta_cell_to_cell_adhesion_signaling_Pathway_(cell_migration)	Biocarta 1.2	15.9025	0.00377695	up
reactome_Transferrin_endocytosis_and_recycling_Main_Pathway	Reactome 1.3	15.8875	0.000187063	up
biocarta_integrin_signaling_Main_Pathway	Biocarta 1.2	15.8873	0.0164091	up
reactome_Activation_of_NIMA_Kinases_NEK9_NEK6_NEK7_Main_Pathway	Reactome 1.3	15.8398	7.70638e-05	up
reactome_VEGFA_VEGFR2_Pathway_Main_Pathway	Reactome 1.3	15.824	0.00171402	up
KEGG_Pantothenate_and_CoA_biosynthesis_Main_Pathway	KEGG 1.2	15.7881	1.09921e-05	up
KEGG_Pantothenate_and_CoA_biosynthesis_Main_Pathway	KEGG Adjusted 1.4	15.7881	1.09921e-05	up
KEGG_Dilated_cardiomyopathy_Main_Pathway	KEGG 1.2	15.7033	2.82166e-05	up
KEGG_Dilated_cardiomyopathy_Main_Pathway	KEGG Adjusted 1.4	15.7033	2.82166e-05	up
KEGG_Hypertrophic_cardiomyopathy_HCM__Main_Pathway	KEGG 1.2	15.7033	2.82166e-05	up
KEGG_Hypertrophic_cardiomyopathy_HCM__Main_Pathway	KEGG Adjusted 1.4	15.7033	2.82166e-05	up
KEGG_Galactose_metabolism_Main_Pathway	KEGG 1.2	15.6721	0.000366045	up
KEGG_Galactose_metabolism_Main_Pathway	KEGG Adjusted 1.4	15.6721	0.000366045	up
reactome_Purine_catabolism_Main_Pathway	Reactome 1.3	15.6584	8.75881e-06	up
VEGF_Pathway_Prostaglandin_Production	Primary 1.4	15.5718	0.00251712	up
reactome_Glycogen_breakdown_glycogenolysis__Main_Pathway	Reactome 1.3	15.5428	7.56065e-05	up
Chemokine_Pathway_Gene_Expression_and_Apoptosis_via_ELK1	Primary 1.4	15.5335	0.000467375	up
sphingomyelin_metabolismceramide_salvage	Metabolism 1.4	15.4353	0.00201946	up
biocarta_the_igf_1_receptor_and_longevity_Pathway_(Pathway_degradation_of_CAT)	Biocarta 1.2	15.4143	0.00253059	up
biocarta_the_igf_1_receptor_and_longevity_Pathway_(cell_survival)	Biocarta 1.2	15.4143	0.00253059	up
reactome_Beta_oxidation_of_hexanoyl_CoA_to_butanoyl_CoA_Main_Pathway	Reactome 1.3	15.4112	0.00110688	up
NCI_ErbB1_downstream_signaling_Pathway_(ruffle_organization)	NCI 1.2	15.4037	0.00264803	up
KEGG_Alzheimer_s_disease_Main_Pathway	KEGG 1.2	15.3699	0.000159694	up
KEGG_Alzheimer_s_disease_Main_Pathway	KEGG Adjusted 1.4	15.3699	0.000159694	up
KEGG_Other_glycan_degradation_Main_Pathway	KEGG Adjusted 1.4	15.3342	0.000295053	up
KEGG_Fructose_and_mannose_metabolism_Main_Pathway	KEGG 1.2	15.3111	6.86935e-05	up
KEGG_Fructose_and_mannose_metabolism_Main_Pathway	KEGG Adjusted 1.4	15.3111	6.86935e-05	up
reactome_negative_regulation_of_TCF_dependent_signaling_by_WNT_ligand_antagonists_Main_Pathway	Reactome 1.3	15.3082	0.00564478	up
NCI_Integrin_linked_kinase_signaling_Pathway_(substrate_adhesion_dependent_cell_spreading)	NCI 1.2	15.2948	0.000812808	up
NCI_Signaling_events_mediated_by_Stem_cell_factor_receptor_c_Kit__Pathway_(actin_filament_polymerization)	NCI 1.2	15.2687	0.0110571	up
NCI_ErbB2_ErbB3_signaling_events_Pathway_(heart_morphogenesis)	NCI 1.2	15.1959	0.00401302	up
NCI_ErbB2_ErbB3_signaling_events_Pathway_(mammary_gland_morphogenesis)	NCI 1.2	15.1959	0.00401302	up
NCI_ErbB2_ErbB3_signaling_events_Pathway_(nervous_system_development)	NCI 1.2	15.1959	0.00401302	up
NCI_IL6_mediated_signaling_events_Main_Pathway	NCI 1.2	15.1956	0.000315307	up
reactome_Glucose_transport_Main_Pathway	Reactome 1.3	15.1858	0.000129151	up
biocarta_role_of_pi3k_subunit_p85_in_regulation_of_actin_organization_and_cell_migration_Pathway_(filopodium_formation)	Biocarta 1.2	15.152	0.00294664	up
NCI_Alpha_synuclein_signaling_Pathway_(neuron_apoptosis)	NCI 1.2	15.1356	0.00103384	up
NCI_Arf6_trafficking_events_Pathway_(membrane_fusion)	NCI 1.2	15.0708	0.00465479	up
reactome_Insulin_receptor_recycling_Main_Pathway	Reactome 1.3	15.043	0.000299585	up
NCI_PLK1_signaling_events_Pathway_(spindle_stabilization)	NCI 1.2	15.0099	0.000585164	up
reactome_Acyl_chain_remodelling_of_PE_Main_Pathway	Reactome 1.3	15.0082	0.000355184	up
reactome_Laminin_interactions_Main_Pathway	Reactome 1.3	14.975	0.00372334	up
reactome_GABA_A_rho_receptor_activation_Main_Pathway	Reactome 1.3	14.9592	3.44111e-05	up
fatty_acid_beta-oxidation	Metabolism 1.4	14.9553	3.89738e-05	up
NCI_E_cadherin_signaling_in_the_nascent_adherens_junction_Pathway_(regulation_of_actin_nucleation)	NCI 1.2	14.9348	0.0117569	up
NCI_Arf6_downstream_Main_Pathway	NCI 1.2	14.9075	0.000729082	up
D-galactose_degradation_V_Leloir_pathway	Metabolism 1.4	14.8459	0.00154945	up
glycogen_biosynthesis	Metabolism 1.4	14.8203	0.00202199	up
reactome_Calmodulin_induced_events_Main_Pathway	Reactome 1.3	14.8059	0.0123803	up
KEGG_Measles_Main_Pathway	KEGG 1.2	14.7672	2.97007e-05	up
KEGG_Measles_Main_Pathway	KEGG Adjusted 1.4	14.7672	2.97007e-05	up
KEGG_Salmonella_infection_Main_Pathway	KEGG 1.2	14.7519	0.00460834	up
KEGG_Salmonella_infection_Main_Pathway	KEGG Adjusted 1.4	14.7519	0.00460834	up
VEGF_Pathway_Gene_Expression_and_Cell_Proliferation_via_MAPK7	Primary 1.4	14.737	0.00252327	up
reactome_Synthesis_of_Prostaglandins_PG_and_Thromboxanes_TX__Main_Pathway	Reactome 1.3	14.731	0.0013456	up
thioredoxin_pathway	Metabolism 1.4	14.7107	0.00226584	up
triacylglycerol_biosynthesis	Metabolism 1.4	14.6674	0.000253612	up
cysteine_biosynthesis	Metabolism 1.4	14.6632	0.000180309	up
reactome_SHC_activation_Main_Pathway	Reactome 1.3	14.6232	0.00798489	up
MAPK_Signaling_Pathway_Gene_Expression_Cell_Proliferation_Cell_Survival_Tumorigenesis_Differentiation_Development_via_PXN_CREB3_RPS6KA5_RPS6KA6	Primary 1.4	14.6117	0.00109236	up
reactome_APC_C_Cdc20_mediated_degradation_of_Cyclin_B_Main_Pathway	Reactome 1.3	14.5457	7.40954e-05	up
reactome_Heme_biosynthesis_Main_Pathway	Reactome 1.3	14.5321	0.00173201	up
KEGG_NOD_like_receptor_signaling_Main_Pathway	KEGG 1.2	14.5302	8.04954e-05	up
KEGG_NOD_like_receptor_signaling_Main_Pathway	KEGG Adjusted 1.4	14.5302	8.04954e-05	up
reactome_TRAIL_signaling_Main_Pathway	Reactome 1.3	14.5266	4.04681e-07	up
NCI_Alpha4_beta1_integrin_signaling_events_Pathway_(lamellipodium_assembly)	NCI 1.2	14.4616	0.000531878	up
reactome_ECM_proteoglycans_Main_Pathway	Reactome 1.3	14.4542	2.15196e-05	up
NCI_IL8_and_CXCR2_mediated_signaling_events_Pathway_(regulation_of_cell_migration)	NCI 1.2	14.3887	0.00406163	up
biocarta_sprouty_regulation_of_tyrosine_kinase_signals_Pathway_(Pathway_protein_ubiquitination_of_CBL)	Biocarta 1.2	14.3859	0.000826752	up
NCI_Integrins_in_angiogenesis_Pathway_(angiogenesis)	NCI 1.2	14.3763	0.000946844	up
reactome_mitochondrial_fatty_acid_beta_oxidation_of_unsaturated_fatty_acids_Main_Pathway	Reactome 1.3	14.3741	9.60726e-06	up
ILK_Signaling_Pathway_Actin_Polymerization_Cytoskeletal_Reorganization	Primary 1.4	14.3554	0.00656118	up
reactome_Regulation_of_actin_dynamics_for_phagocytic_cup_formation_Main_Pathway	Reactome 1.3	14.3553	0.00302062	up
GDP-L-fucose_biosynthesis_I_from_GDP-D-mannose	Metabolism 1.4	14.3526	0.0341598	up
NCI_Integrin_linked_kinase_signaling_Pathway_(centrosome_localization)	NCI 1.2	14.3394	0.000345699	up
CDP-diacylglycerol_biosynthesis	Metabolism 1.4	14.3363	9.27314e-05	up
reactome_Activation_of_Matrix_Metalloproteinases_Main_Pathway	Reactome 1.3	14.3353	0.0116323	up
reactome_CS_DS_degradation_Main_Pathway	Reactome 1.3	14.2942	0.000436656	up
NCI_PAR4_mediated_thrombin_signaling_events_Main_Pathway	NCI 1.2	14.2734	0.00400343	up
reactome_Transport_of_nucleosides_and_free_purine_and_pyrimidine_bases_across_the_plasma_membrane_Main_Pathway	Reactome 1.3	14.2652	0.00322653	up
reactome_PKA_activation_in_glucagon_signalling_Main_Pathway	Reactome 1.3	14.2625	0.00209339	up
NCI_a6b1_and_a6b4_Integrin_signaling_Pathway_(Pathway_degradation_of_ITGA6)	NCI 1.2	14.2545	0.019932	up
NCI_a6b1_and_a6b4_Integrin_signaling_Pathway_(apoptosis)	NCI 1.2	14.2545	0.019932	up
NCI_a6b1_and_a6b4_Integrin_signaling_Pathway_(cell_migration)	NCI 1.2	14.2545	0.019932	up
NCI_Syndecan_4_mediated_signaling_events_Pathway_(cell_migration)	NCI 1.2	14.2539	0.022782	up
Notch_Signaling_Pathway_gamma_Secretase	Primary 1.4	14.2523	0.00312297	up
NCI_Signaling_events_mediated_by_PTP1B_Main_Pathway	NCI 1.2	14.2443	0.00309796	up
STAT3_Pathway_Anti-Apoptosis	Primary 1.4	14.2432	0.0117129	up
reactome_Uptake_and_function_of_anthrax_toxins_Main_Pathway	Reactome 1.3	14.2399	0.0140057	up
KEGG_Toxoplasmosis_Main_Pathway	KEGG Adjusted 1.4	14.2357	0.00306724	up
KEGG_Toxoplasmosis_Main_Pathway	KEGG 1.2	14.2357	0.00306724	up
IGF1R_Signaling_Pathway_Cell_Migration	Primary 1.4	14.233	0.00490201	up
biocarta_regulation_of_splicing_through_sam68_Main_Pathway	Biocarta 1.2	14.199	0.00147845	up
serotonin_degradation	Metabolism 1.4	14.1885	0.00193808	up
leukotriene_biosynthesis	Metabolism 1.4	14.1642	0.000606781	up
reactome_Signal_attenuation_Main_Pathway	Reactome 1.3	14.1139	0.00161137	up
NCI_Plexin_D1_Signaling_Pathway_(receptor_recycling)	NCI 1.2	14.1081	0.00364953	up
reactome_Metal_ion_SLC_transporters_Main_Pathway	Reactome 1.3	14.0693	1.38832e-05	up
reactome_Proton_oligopeptide_cotransporters_Main_Pathway	Reactome 1.3	14.0643	0.00120902	up
biocarta_nf_kb_signaling_Main_Pathway	Biocarta 1.2	14.0598	0.00208501	up
NCI_Signaling_events_mediated_by_Stem_cell_factor_receptor_c_Kit__Pathway_(Pathway_positive_regulation_of_transcription_via_MAPK3)	NCI 1.2	14.0426	0.0104348	up
ILK_Signaling_Pathway_Cell_Adhesion	Primary 1.4	14.0092	0.00225658	up
ILK_Signaling_Pathway_Regulation_of_Junction_Assembly_at_Desmosomes	Primary 1.4	14.0092	0.00225658	up
ILK_Signaling_Pathway_Wound_Healing	Primary 1.4	14.0092	0.00225658	up
biocarta_ucalpain_and_friends_in_cell_spread_Main_Pathway	Biocarta 1.2	14.0065	0.0239554	up
biocarta_y_branching_of_actin_filaments_Main_Pathway	Biocarta 1.2	13.9776	0.00360831	up
NCI_Integrin_linked_kinase_signaling_Main_Pathway	NCI 1.2	13.9585	0.00147325	up
L-kynurenine_degradation	Metabolism 1.4	13.9358	8.51436e-05	up
biocarta_role_of_egf_receptor_transactivation_by_gpcrs_in_cardiac_hypertrophy_Pathway_(Pathway_protein_ubiquitination_of_CHUK)	Biocarta 1.2	13.9295	0.00353471	up
biocarta_trefoil_factors_initiate_mucosal_healing_Pathway_(Pathway_protein_ubiquitination_of_CHUK)	Biocarta 1.2	13.9295	0.00353471	up
NCI_Glypican_1_network_Main_Pathway	NCI 1.2	13.921	0.00148845	up
biocarta_erk_and_pi_3_kinase_are_necessary_for_collagen_binding_in_corneal_epithelia_Pathway_(actin_filament_stabilization)	Biocarta 1.2	13.9002	0.00439241	up
KEGG_Glycosphingolipid_biosynthesis_globo_series_Main_Pathway	KEGG 1.2	13.8895	3.6236e-05	up
KEGG_Glycosphingolipid_biosynthesis_globo_series_Main_Pathway	KEGG Adjusted 1.4	13.8895	3.6236e-05	up
Glucocorticoid_Receptor_Signaling_Pathway_Cell_Cycle_Arrest	Primary 1.4	13.8863	0.0329535	up
reactome_Urea_cycle_Main_Pathway	Reactome 1.3	13.8855	3.52899e-05	up
reactome_WNT5A_dependent_internalization_of_FZD4_Main_Pathway	Reactome 1.3	13.869	0.00860162	up
reactome_Iron_uptake_and_transport_Main_Pathway	Reactome 1.3	13.8526	0.00529575	up
KEGG_Sulfur_relay_system_Main_Pathway	KEGG 1.2	13.8242	0.00203195	up
KEGG_Sulfur_relay_system_Main_Pathway	KEGG Adjusted 1.4	13.8242	0.00203195	up
NCI_PLK1_signaling_events_Pathway_(regulation_of_centriole_centriole_cohesion)	NCI 1.2	13.8207	0.000964021	up
reactome_Degradation_of_the_extracellular_matrix_Main_Pathway	Reactome 1.3	13.7732	0.000689505	up
biocarta_cyclins_and_cell_cycle_regulation_Main_Pathway	Biocarta 1.2	13.7703	0.000469459	up
reactome_Intrinsic_Pathway_Main_Pathway	Reactome 1.3	13.7678	0.00614228	up
NCI_E_cadherin_signaling_in_the_nascent_adherens_junction_Pathway_(adherens_junction_assembly)	NCI 1.2	13.76	0.0493738	up
thymine_degradation	Metabolism 1.4	13.7392	0.00433356	up
uracil_degradation	Metabolism 1.4	13.7392	0.00433356	up
tryptophan_degradation	Metabolism 1.4	13.7243	9.17394e-05	up
NCI_CD40_CD40L_signaling_Pathway_(B_cell_proliferation)	NCI 1.2	13.716	0.00250651	up
NCI_CD40_CD40L_signaling_Pathway_(regulation_of_isotype_switching_to_IgG_isotypes)	NCI 1.2	13.716	0.00250651	up
reactome_EPHB_mediated_forward_signaling_Main_Pathway	Reactome 1.3	13.7073	0.00529287	up
reactome_Phosphorylation_of_the_APC_C_Main_Pathway	Reactome 1.3	13.6947	8.73952e-05	up
NCI_Regulation_of_p38_alpha_and_p38_beta_Main_Pathway	NCI 1.2	13.6653	6.18535e-06	up
NCI_Regulation_of_p38_alpha_and_p38_beta_Pathway_(positive_regulation_of_innate_immune_response)	NCI 1.2	13.6653	6.18535e-06	up
NCI_LKB1_signaling_events_Pathway_(Pathway_positive_regulation_of_CREB_transcription_factor_activity_via_CRTC2)	NCI 1.2	13.6606	0.00168813	up
ILK_Signaling_Pathway_Cell_Motility	Primary 1.4	13.6591	0.00222809	up
glycogenolysis	Metabolism 1.4	13.6417	0.000177658	up
KEGG_Leishmaniasis_Main_Pathway	KEGG 1.2	13.6372	0.0127534	up
KEGG_Leishmaniasis_Main_Pathway	KEGG Adjusted 1.4	13.6372	0.0127534	up
guanosine_deoxyribonucleotides_ide_novoi_biosynthesis	Metabolism 1.4	13.6285	2.70456e-05	up
NCI_Thromboxane_A2_receptor_signaling_Pathway_(platelet_activation)	NCI 1.2	13.6228	0.00964669	up
biocarta_apoptotic_signaling_in_response_to_dna_damage_Main_Pathway	Biocarta 1.2	13.6076	0.000483663	up
NCI_PAR1_mediated_thrombin_signaling_events_Pathway_(cAMP_biosynthetic_process)	NCI 1.2	13.6048	0.0154679	up
NCI_Aurora_A_signaling_Pathway_(protein_catabolic_process)	NCI 1.2	13.5633	0.000688919	up
KEGG_Leukocyte_transendothelial_migration_Main_Pathway	KEGG 1.2	13.5628	0.000814595	up
KEGG_Leukocyte_transendothelial_migration_Main_Pathway	KEGG Adjusted 1.4	13.5628	0.000814595	up
NCI_LPA_receptor_mediated_events_Pathway_(positive_regulation_of_microtubule_depolymerization)	NCI 1.2	13.5424	0.00025063	up
NAD_ide_novoi_biosynthesis	Metabolism 1.4	13.5336	1.95604e-05	up
NCI_Thromboxane_A2_receptor_signaling_Pathway_(cAMP_biosynthetic_process)	NCI 1.2	13.4838	0.012622	up
reactome_Golgi_Cisternae_Pericentriolar_Stack_Reorganization_Main_Pathway	Reactome 1.3	13.4802	0.00228828	up
KEGG_Amino_sugar_and_nucleotide_sugar_metabolism_Main_Pathway	KEGG 1.2	13.4487	4.10405e-05	up
KEGG_Amino_sugar_and_nucleotide_sugar_metabolism_Main_Pathway	KEGG Adjusted 1.4	13.4487	4.10405e-05	up
reactome_Interleukin_6_signaling_Main_Pathway	Reactome 1.3	13.4472	0.0012095	up
biocarta_role_of_nicotinic_acetylcholine_receptors_in_the_regulation_of_apoptosis_Main_Pathway	Biocarta 1.2	13.4436	0.000514848	up
NCI_ErbB1_downstream_signaling_Pathway_(cell_migration)	NCI 1.2	13.4395	0.000163533	up
reactome_PI3K_Cascade_Main_Pathway	Reactome 1.3	13.3935	0.00388072	up
NCI_Arf6_downstream_Pathway_(cortical_actin_cytoskeleton_organization)	NCI 1.2	13.3791	0.0156097	up
NCI_Arf6_downstream_Pathway_(lamellipodium_assembly)	NCI 1.2	13.3791	0.0156097	up
NCI_Alpha_synuclein_signaling_Pathway_(Pathway_negative_regulation_of_transcription_via_TOR1A_SNCA_STUB1_FKBP1A)	NCI 1.2	13.3416	0.0023624	up
NCI_Alpha_synuclein_signaling_Pathway_(Pathway_positive_regulation_of_gene_specific_transcription_via_TOR1A_SNCA_FKBP1A_STUB1)	NCI 1.2	13.3416	0.0023624	up
NCI_Alpha_synuclein_signaling_Pathway_(protein_targeting_to_lysosome)	NCI 1.2	13.3416	0.0023624	up
reactome_Retrograde_neurotrophin_signalling_Main_Pathway	Reactome 1.3	13.3358	0.0137132	up
reactome_GAB1_signalosome_Main_Pathway	Reactome 1.3	13.3283	0.000551361	up
reactome_EGFR_downregulation_Main_Pathway	Reactome 1.3	13.311	0.00972211	up
biocarta_akap95_role_in_mitosis_and_chromosome_dynamics_Main_Pathway	Biocarta 1.2	13.2672	0.00219696	up
biocarta_akap95_role_in_mitosis_and_chromosome_dynamics_Pathway_(mitotic_chromosome_condensation)	Biocarta 1.2	13.2672	0.00219696	up
biocarta_akap95_role_in_mitosis_and_chromosome_dynamics_Pathway_(mitotic_chromosome_decondensation)	Biocarta 1.2	13.2672	0.00219696	up
reactome_Beta_oxidation_of_decanoyl_CoA_to_octanoyl_CoA_CoA_Main_Pathway	Reactome 1.3	13.2649	4.8306e-05	up
reactome_Beta_oxidation_of_octanoyl_CoA_to_hexanoyl_CoA_Main_Pathway	Reactome 1.3	13.2649	4.8306e-05	up
reactome_P2Y_receptors_Main_Pathway	Reactome 1.3	13.2632	0.00128477	up
NCI_Stabilization_and_expansion_of_the_E_cadherin_adherens_junction_Pathway_(actin_cable_formation)	NCI 1.2	13.2508	0.0156053	up
retinol_biosynthesis	Metabolism 1.4	13.2492	0.00012696	up
biocarta_role_of_pi3k_subunit_p85_in_regulation_of_actin_organization_and_cell_migration_Main_Pathway	Biocarta 1.2	13.2413	0.00158811	up
KEGG_Vascular_smooth_muscle_contraction_Main_Pathway	KEGG 1.2	13.2312	0.00111168	up
KEGG_Vascular_smooth_muscle_contraction_Main_Pathway	KEGG Adjusted 1.4	13.2312	0.00111168	up
NCI_Trk_receptor_signaling_mediated_by_the_MAPK_Pathway_(neuron_projection_morphogenesis)	NCI 1.2	13.2122	0.00412673	up
biocarta_transcription_regulation_by_methyltransferase_of_carm1_Main_Pathway	Biocarta 1.2	13.1754	0.0193807	up
reactome_Oxygen_dependent_proline_hydroxylation_of_Hypoxia_inducible_Factor_Alpha_Main_Pathway	Reactome 1.3	13.1524	0.0384547	up
NCI_Aurora_A_signaling_Main_Pathway	NCI 1.2	13.1107	1.49887e-05	up
NCI_Alpha_synuclein_signaling_Main_Pathway	NCI 1.2	13.0831	0.000587747	up
reactome_Activation_of_DNA_fragmentation_factor_Main_Pathway	Reactome 1.3	13.0502	0.000361284	up
NCI_Glypican_1_network_Pathway_(BMP_signaling_pathway)	NCI 1.2	13.0481	0.00949915	up
NCI_Arf6_trafficking_events_Pathway_(cell_adhesion_mediated_by_integrin)	NCI 1.2	13.031	0.0214776	up
reactome_Synthesis_of_PG_Main_Pathway	Reactome 1.3	12.9618	0.00456223	up
reactome_Activation_of_PPARGC1A_PGC_1alpha_by_phosphorylation_Main_Pathway	Reactome 1.3	12.9524	2.28644e-05	up
KEGG_Pentose_phosphate_Main_Pathway	KEGG 1.2	12.9355	0.00106085	up
KEGG_Pentose_phosphate_Main_Pathway	KEGG Adjusted 1.4	12.9355	0.00106085	up
KEGG_Fc_gamma_R_mediated_phagocytosis_Main_Pathway	KEGG Adjusted 1.4	12.9281	0.000437798	up
KEGG_Fc_gamma_R_mediated_phagocytosis_Main_Pathway	KEGG 1.2	12.9281	0.000437798	up
reactome_Sialic_acid_metabolism_Main_Pathway	Reactome 1.3	12.8695	7.34805e-06	up
KEGG_Cell_adhesion_molecules_CAMs__Main_Pathway	KEGG 1.2	12.869	0.00717081	up
KEGG_Cell_adhesion_molecules_CAMs__Main_Pathway	KEGG Adjusted 1.4	12.869	0.00717081	up
NCI_Netrin_mediated_signaling_events_Main_Pathway	NCI 1.2	12.8639	0.00322203	up
guanosine_nucleotides_ide_novoi_biosynthesis	Metabolism 1.4	12.7503	1.55049e-05	up
reactome_FGFR1c_ligand_binding_and_activation_Main_Pathway	Reactome 1.3	12.7481	0.000895789	up
reactome_DSCAM_interactions_Main_Pathway	Reactome 1.3	12.7435	4.38352e-05	up
NCI_Aurora_C_signaling_Main_Pathway	NCI 1.2	12.7366	0.00856547	up
D-imyoi-inositol_145-trisphosphate_degradation	Metabolism 1.4	12.7309	6.05907e-05	up
biocarta_il_7_signal_transduction_Pathway_(cell_survival)	Biocarta 1.2	12.7019	0.0316571	up
GABA_shunt	Metabolism 1.4	12.7014	0.0163345	up
biocarta_cdc25_and_chk1_regulatory_pathway_in_response_to_dna_damage_Main_Pathway	Biocarta 1.2	12.6995	0.00111939	up
biocarta_deregulation_of_cdk5_in_alzheimers_disease_Main_Pathway	Biocarta 1.2	12.698	7.62173e-05	up
biocarta_deregulation_of_cdk5_in_alzheimers_disease_Pathway_(apoptosis)	Biocarta 1.2	12.698	7.62173e-05	up
KEGG_Glycine_serine_and_threonine_metabolism_Main_Pathway	KEGG 1.2	12.677	0.00562395	up
KEGG_Glycine_serine_and_threonine_metabolism_Main_Pathway	KEGG Adjusted 1.4	12.677	0.00562395	up
reactome_Thromboxane_signalling_through_TP_receptor_Main_Pathway	Reactome 1.3	12.6747	0.00259228	up
NCI_Alpha_synuclein_signaling_Pathway_(cell_death)	NCI 1.2	12.6628	0.00280177	up
NCI_Alpha_synuclein_signaling_Pathway_(proteasomal_ubiquitin_dependent_protein_catabolic_process)	NCI 1.2	12.6628	0.00280177	up
reactome_GRB2_events_in_EGFR_signaling_Main_Pathway	Reactome 1.3	12.6577	0.00333538	up
taurine_biosynthesis	Metabolism 1.4	12.6483	0.000115774	up
NCI_Arf6_trafficking_events_Pathway_(clathrin_coat_assembly)	NCI 1.2	12.6057	0.0110184	up
reactome_Elastic_fibre_formation_Main_Pathway	Reactome 1.3	12.6046	0.000489156	up
NCI_Signaling_mediated_by_p38_gamma_and_p38_delta_Main_Pathway	NCI 1.2	12.5793	2.7808e-05	up
NCI_Plexin_D1_Signaling_Main_Pathway	NCI 1.2	12.5719	0.00799153	up
reactome_Beta_oxidation_of_lauroyl_CoA_to_decanoyl_CoA_CoA_Main_Pathway	Reactome 1.3	12.4969	0.00017338	up
biocarta_melanocyte_development_and_pigmentation_Main_Pathway	Biocarta 1.2	12.4615	0.00181887	up
NCI_Integrin_linked_kinase_signaling_Pathway_(DNA_biosynthetic_process)	NCI 1.2	12.4395	0.000701877	up
biocarta_vegf_hypoxia_and_angiogenesis_Pathway_(cell_migration)	Biocarta 1.2	12.4249	0.0101847	up
CMP_phosphorylation	Metabolism 1.4	12.3843	0.000793161	up
NCI_Caspase_Cascade_in_Apoptosis_Pathway_(neuron_apoptosis)	NCI 1.2	12.3819	3.18222e-06	up
NCI_p38_signaling_mediated_by_MAPKAP_kinases_Main_Pathway	NCI 1.2	12.3797	0.00712922	up
NCI_Endothelins_Main_Pathway	NCI 1.2	12.3462	0.00169942	up
NCI_Plexin_D1_Signaling_Pathway_(cell_adhesion_mediated_by_integrin)	NCI 1.2	12.3418	0.022384	up
reactome_Sema4D_induced_cell_migration_and_growth_cone_collapse_Main_Pathway	Reactome 1.3	12.3149	0.0203361	up
NCI_LPA_receptor_mediated_events_Pathway_(MAPKKK_cascade)	NCI 1.2	12.3096	0.0183705	up
NCI_LPA_receptor_mediated_events_Pathway_(arachidonic_acid_secretion)	NCI 1.2	12.3096	0.0183705	up
NCI_LPA_receptor_mediated_events_Pathway_(positive_regulation_of_mitosis)	NCI 1.2	12.3096	0.0183705	up
NCI_Signaling_events_mediated_by_Hepatocyte_Growth_Factor_Receptor_c_Met__Pathway_(Pathway_positive_regulation_of_NF_kappaB_transcription_factor_activity_via_RAF1)	NCI 1.2	12.284	0.00158152	up
reactome_Cyclin_A_B1_associated_events_during_G2_M_transition_Main_Pathway	Reactome 1.3	12.2656	0.00400573	up
NCI_Angiopoietin_receptor_Tie2_mediated_signaling_Pathway_(chemokinesis)	NCI 1.2	12.2613	0.00112114	up
NCI_PAR1_mediated_thrombin_signaling_events_Main_Pathway	NCI 1.2	12.2551	0.0115107	up
reactome_Regulation_of_APC_C_activators_between_G1_S_and_early_anaphase_Main_Pathway	Reactome 1.3	12.2187	0.00012603	up
KEGG_Glutathione_metabolism_Main_Pathway	KEGG 1.2	12.1969	0.000168947	up
KEGG_Glutathione_metabolism_Main_Pathway	KEGG Adjusted 1.4	12.1969	0.000168947	up
reactome_Leukotriene_receptors_Main_Pathway	Reactome 1.3	12.167	0.00252876	up
NCI_Endothelins_Pathway_(regulation_of_vascular_smooth_muscle_contraction)	NCI 1.2	12.1341	0.0176409	up
biocarta_phospholipids_as_signalling_intermediaries_Pathway_(cell_proliferation)	Biocarta 1.2	12.1341	0.0176409	up
biocarta_phospholipids_as_signalling_intermediaries_Pathway_(cell_survival)	Biocarta 1.2	12.1341	0.0176409	up
biocarta_apoptotic_signaling_in_response_to_dna_damage_Pathway_(apoptosis)	Biocarta 1.2	12.1334	0.0013173	up
reactome_Vitamin_C_ascorbate_metabolism_Main_Pathway	Reactome 1.3	12.1121	0.000483472	up
KEGG_Primary_bile_acid_biosynthesis_Main_Pathway	KEGG 1.2	12.1046	1.67551e-05	up
KEGG_Primary_bile_acid_biosynthesis_Main_Pathway	KEGG Adjusted 1.4	12.1046	1.67551e-05	up
reactome_Clathrin_derived_vesicle_budding_Main_Pathway	Reactome 1.3	12.1037	0.0161414	up
reactome_Glycogen_synthesis_Main_Pathway	Reactome 1.3	12.0945	0.00679029	up
reactome_Synthesis_of_bile_acids_and_bile_salts_via_24_hydroxycholesterol_Main_Pathway	Reactome 1.3	12.0691	4.43021e-05	up
NCI_CXCR4_mediated_signaling_events_Pathway_(positive_regulation_of_lamellipodium_assembly)	NCI 1.2	12.0341	0.044276	up
KEGG_Melanogenesis_Main_Pathway	KEGG 1.2	12.0062	0.00394152	up
KEGG_Melanogenesis_Main_Pathway	KEGG Adjusted 1.4	12.0062	0.00394152	up
NCI_Caspase_Cascade_in_Apoptosis_Pathway_(positive_regulation_of_apoptosis)	NCI 1.2	11.9996	0.0171683	up
reactome_Cross_presentation_of_soluble_exogenous_antigens_endosomes__Main_Pathway	Reactome 1.3	11.9659	0.00193212	up
biocarta_regulation_of_bad_phosphorylation_Main_Pathway	Biocarta 1.2	11.9519	0.00270565	up
NCI_RAC1_signaling_Main_Pathway	NCI 1.2	11.9411	0.00708086	up
reactome_A_third_proteolytic_cleavage_releases_NICD_Main_Pathway	Reactome 1.3	11.922	0.0114196	up
NCI_PDGFR_beta_signaling_Pathway_(ruffle_organization)	NCI 1.2	11.9158	0.00292634	up
NCI_Signaling_events_mediated_by_Stem_cell_factor_receptor_c_Kit__Pathway_(cell_motility)	NCI 1.2	11.9153	0.000787434	up
NCI_Signaling_events_mediated_by_Stem_cell_factor_receptor_c_Kit__Pathway_(positive_regulation_of_cell_proliferation)	NCI 1.2	11.9153	0.000787434	up
reactome_Formation_of_tubulin_folding_intermediates_by_CCT_TriC_Main_Pathway	Reactome 1.3	11.9023	0.0235497	up
WNT_Pathway_Cytoskeletal_Rearrangement	Primary 1.4	11.8934	0.0131306	up
Chemokine_Pathway_Cell_Activation	Primary 1.4	11.8878	0.000180791	up
NCI_Syndecan_4_mediated_signaling_events_Main_Pathway	NCI 1.2	11.8721	0.0228821	up
reactome_STAT6_mediated_induction_of_chemokines_Main_Pathway	Reactome 1.3	11.854	0.00295478	up
reactome_L1CAM_interactions_Main_Pathway	Reactome 1.3	11.8534	0.0122938	up
biocarta_toll_like_receptor_Main_Pathway	Biocarta 1.2	11.8468	0.0102499	up
NCI_N_cadherin_signaling_events_Pathway_(regulation_of_cell_cell_adhesion)	NCI 1.2	11.8451	0.0194333	up
NCI_RAC1_signaling_Pathway_(actin_filament_polymerization)	NCI 1.2	11.83	0.0213197	up
biocarta_rho_selective_guanine_exchange_factor_akap13_mediates_stress_fiber_formation_Main_Pathway	Biocarta 1.2	11.8171	0.00465455	up
JAK-STAT_Pathway_Gene_Expression_via_MYC	Primary 1.4	11.8102	0.000881986	up
reactome_Initial_triggering_of_complement_Main_Pathway	Reactome 1.3	11.7954	0.0249074	up
NCI_Alpha4_beta1_integrin_signaling_events_Main_Pathway	NCI 1.2	11.794	0.00378399	up
NCI_EPO_signaling_Main_Pathway	NCI 1.2	11.765	0.00369151	up
reactome_ChREBP_activates_metabolic_gene_expression_Main_Pathway	Reactome 1.3	11.7594	0.000251389	up
NCI_Thromboxane_A2_receptor_signaling_Pathway_(MAPKKK_cascade)	NCI 1.2	11.749	0.0134725	up
reactome_IRAK1_recruits_IKK_complex_Main_Pathway	Reactome 1.3	11.7304	0.00312288	up
reactome_IRAK1_recruits_IKK_complex_upon_TLR7_8_or_9_stimulation_Main_Pathway	Reactome 1.3	11.7304	0.00312288	up
NCI_Signaling_events_mediated_by_focal_adhesion_kinase_Pathway_(negative_regulation_of_cell_adhesion_involved_in_substrate_bound_cell_migration)	NCI 1.2	11.7235	0.0150219	up
NCI_Signaling_events_regulated_by_Ret_tyrosine_kinase_Main_Pathway	NCI 1.2	11.7207	0.00197732	up
biocarta_phospholipids_as_signalling_intermediaries_Main_Pathway	Biocarta 1.2	11.7023	0.00944752	up
reactome_LDL_endocytosis_Main_Pathway	Reactome 1.3	11.699	0.00399287	up
biocarta_signal_dependent_regulation_of_myogenesis_by_corepressor_mitr_Main_Pathway	Biocarta 1.2	11.698	0.00186356	up
reactome_Golgi_Associated_Vesicle_Biogenesis_Main_Pathway	Reactome 1.3	11.6708	0.00364816	up
NCI_N_cadherin_signaling_events_Pathway_(adherens_junction_organization)	NCI 1.2	11.6646	0.0116492	up
NCI_Stabilization_and_expansion_of_the_E_cadherin_adherens_junction_Pathway_(adherens_junction_organization)	NCI 1.2	11.6646	0.0116492	up
biocarta_internal_ribosome_entry_Main_Pathway	Biocarta 1.2	11.6571	0.00063148	up
biocarta_internal_ribosome_entry_Pathway_(translational_initiation)	Biocarta 1.2	11.6571	0.00063148	up
NCI_Signaling_events_mediated_by_VEGFR1_and_VEGFR2_Main_Pathway	NCI 1.2	11.6544	0.00710353	up
CD40_Pathway_Gene_Expression_COX2_and_Prostaglandins_via_NFKB2	Primary 1.4	11.6495	9.8294e-07	up
CD40_Pathway_Gene_Expression_Cell_Adhesion_Molecule_via_NFKB2	Primary 1.4	11.6495	9.8294e-07	up
CD40_Pathway_Gene_Expression_Cell_Survival_via_NFKB2	Primary 1.4	11.6495	9.8294e-07	up
CD40_Pathway_Gene_Expression_Co-Stimulatory_Molecules_via_NFKB2	Primary 1.4	11.6495	9.8294e-07	up
CD40_Pathway_Gene_Expression_Immunoglobulin_Class_Switch_via_NFKB2	Primary 1.4	11.6495	9.8294e-07	up
CD40_Pathway_Gene_Expression_Pro-Inflamatory_Cytokines_via_NFKB2	Primary 1.4	11.6495	9.8294e-07	up
CD40_Pathway_Gene_Expression_Procoagulant_Activity_via_NFKB2	Primary 1.4	11.6495	9.8294e-07	up
folate_transformations	Metabolism 1.4	11.6341	8.70472e-07	up
dolichol_and_dolichyl_phosphate_biosynthesis	Metabolism 1.4	11.6339	0.00105184	up
biocarta_role_of_mef2d_in_t_cell_apoptosis_Pathway_(Pathway_degradation_of_CAPN2)	Biocarta 1.2	11.6027	0.044804	up
reactome_Role_of_DCC_in_regulating_apoptosis_Main_Pathway	Reactome 1.3	11.6026	0.00254645	up
reactome_Transport_and_synthesis_of_PAPS_Main_Pathway	Reactome 1.3	11.5974	0.000161412	up
reactome_Neurotransmitter_Clearance_In_The_Synaptic_Cleft_Main_Pathway	Reactome 1.3	11.5498	0.0115218	up
reactome_Adenosine_P1_receptors_Main_Pathway	Reactome 1.3	11.5442	0.0126928	up
reactome_Dermatan_sulfate_biosynthesis_Main_Pathway	Reactome 1.3	11.526	0.000884505	up
KEGG_Regulation_of_autophagy_Main_Pathway	KEGG 1.2	11.5212	0.0192447	up
KEGG_Regulation_of_autophagy_Main_Pathway	KEGG Adjusted 1.4	11.5212	0.0192447	up
NCI_Urokinase_type_plasminogen_activator_uPA_and_uPAR_mediated_signaling_Pathway_(cell_adhesion)	NCI 1.2	11.5196	0.0490447	up
NCI_Beta3_integrin_cell_surface_interactions_Main_Pathway	NCI 1.2	11.5127	0.000976334	up
biocarta_signal_transduction_through_il1r_Pathway_(Pathway_protein_ubiquitination_of_CHUK_PEBP1)	Biocarta 1.2	11.5119	0.000203732	up
reactome_MyD88_cascade_initiated_on_plasma_membrane_Main_Pathway	Reactome 1.3	11.4931	0.00153464	up
MAPK_Signaling_Pathway_Cell_Motility_Inflammation_Apoptosis_Osmoregulation	Primary 1.4	11.4832	0.000169706	up
biocarta_pkc_catalyzed_phosphorylation_of_inhibitory_phosphoprotein_of_myosin_phosphatase_Main_Pathway	Biocarta 1.2	11.4363	0.00348556	up
NCI_LPA_receptor_mediated_events_Pathway_(stress_fiber_assembly)	NCI 1.2	11.4255	0.00670277	up
L-carnitine_biosynthesis	Metabolism 1.4	11.4143	6.69386e-06	up
KEGG_Fatty_acid_degradation_Main_Pathway	KEGG 1.2	11.4111	0.000121419	up
KEGG_Fatty_acid_degradation_Main_Pathway	KEGG Adjusted 1.4	11.4111	0.000121419	up
serine_biosynthesis_phosphorylated_route	Metabolism 1.4	11.4077	0.0185072	up
NCI_FAS_CD95_signaling_Main_Pathway	NCI 1.2	11.4007	0.000336085	up
NCI_Arf6_trafficking_events_Pathway_(calcium_ion_dependent_exocytosis)	NCI 1.2	11.3981	0.0205235	up
NCI_PAR1_mediated_thrombin_signaling_events_Pathway_(Regulation_of_Cell_Shape)	NCI 1.2	11.3792	0.0122779	up
NCI_PAR1_mediated_thrombin_signaling_events_Pathway_(chemotaxis)	NCI 1.2	11.3792	0.0122779	up
NCI_PAR4_mediated_thrombin_signaling_events_Pathway_(Regulation_of_Cell_Shape)	NCI 1.2	11.3792	0.0122779	up
NCI_PAR4_mediated_thrombin_signaling_events_Pathway_(platelet_aggregation)	NCI 1.2	11.3792	0.0122779	up
biocarta_multiple_antiapoptotic_pathways_from_igf_1r_signaling_lead_to_bad_phosphorylation_Main_Pathway	Biocarta 1.2	11.3344	0.00705342	up
NCI_Arf6_trafficking_events_Main_Pathway	NCI 1.2	11.334	0.000615705	up
reactome_Integrin_cell_surface_interactions_Main_Pathway	Reactome 1.3	11.3024	0.00065703	up
NCI_Signaling_events_regulated_by_Ret_tyrosine_kinase_Pathway_(lamellipodium_assembly)	NCI 1.2	11.2681	0.0059949	up
reactome_Classical_Kir_channels_Main_Pathway	Reactome 1.3	11.2634	0.0112851	up
KEGG_Drug_metabolism_other_enzymes_Main_Pathway	KEGG 1.2	11.2592	4.19786e-06	up
KEGG_Drug_metabolism_other_enzymes_Main_Pathway	KEGG Adjusted 1.4	11.2592	4.19786e-06	up
bile_acid_biosynthesis_neutral_pathway	Metabolism 1.4	11.2483	6.18833e-05	up
KEGG_Collecting_duct_acid_secretion_Main_Pathway	KEGG Adjusted 1.4	11.2341	0.000847085	up
biocarta_double_stranded_rna_induced_gene_expression_Pathway_(Pathway_protein_ubiquitination_of_CHUK)	Biocarta 1.2	11.2237	0.000900559	up
chondroitin_sulfate_degradation_metazoa	Metabolism 1.4	11.2179	0.000395867	up
reactome_Receptor_ligand_binding_initiates_the_second_proteolytic_cleavage_of_Notch_receptor_Main_Pathway	Reactome 1.3	11.2093	0.0141229	up
reactome_HuR_stabilizes_mRNA_Main_Pathway	Reactome 1.3	11.1963	0.018942	up
biocarta_stat3_signaling_Main_Pathway	Biocarta 1.2	11.1915	0.0127058	up
reactome_Thrombin_signalling_through_proteinase_activated_receptors_PARs__Main_Pathway	Reactome 1.3	11.1864	0.00432009	up
reactome_MyD88_dependent_cascade_initiated_on_endosome_Main_Pathway	Reactome 1.3	11.1751	0.00240014	up
reactome_Signaling_by_NOTCH4_Main_Pathway	Reactome 1.3	11.1701	0.00947525	up
NCI_Beta2_integrin_cell_surface_interactions_Main_Pathway	NCI 1.2	11.1671	0.00611059	up
reactome_FGFR3c_ligand_binding_and_activation_Main_Pathway	Reactome 1.3	11.1546	0.000895789	up
reactome_Signaling_by_FGFR3_mutants_Main_Pathway	Reactome 1.3	11.1546	0.000895789	up
reactome_Retinoid_metabolism_and_transport_Main_Pathway	Reactome 1.3	11.1318	0.00374378	up
biocarta_reversal_of_insulin_resistance_by_leptin_Main_Pathway	Biocarta 1.2	11.1152	0.000402948	up
biocarta_reversal_of_insulin_resistance_by_leptin_Pathway_(fatty_acid_oxidation)	Biocarta 1.2	11.1152	0.000402948	up
cAMP_Pathway_Glycolisis	Primary 1.4	11.114	0.000248829	up
NCI_Posttranslational_regulation_of_adherens_junction_stability_and_dissassembly_Pathway_(axonogenesis)	NCI 1.2	11.1085	0.00912299	up
NCI_Aurora_B_signaling_Main_Pathway	NCI 1.2	11.1007	0.000482727	up
cAMP_Pathway_Cell_Proliferation	Primary 1.4	11.0983	0.0060311	up
reactome_APC_C_Cdc20_mediated_degradation_of_mitotic_proteins_Main_Pathway	Reactome 1.3	11.09	0.000237672	up
reactome_Inactivation_of_APC_C_via_direct_inhibition_of_the_APC_C_complex_Main_Pathway	Reactome 1.3	11.09	0.000237672	up
reactome_Recycling_pathway_of_L1_Main_Pathway	Reactome 1.3	11.0331	0.0052894	up
reactome_Regulation_of_KIT_signaling_Main_Pathway	Reactome 1.3	11.0074	0.00433564	up
VEGF_Pathway_Actin_Reorganization	Primary 1.4	11.0013	0.0450635	up
VEGF_Pathway_Cell_Migration	Primary 1.4	11.0013	0.0450635	up
NCI_Signaling_events_mediated_by_Stem_cell_factor_receptor_c_Kit__Main_Pathway	NCI 1.2	10.9896	0.00010912	up
PAK_Pathway_Transciptional_Activation_and_Filopodia_Formation	Primary 1.4	10.9845	0.0185379	up
biocarta_endocytotic_role_of_ndk_phosphins_and_dynamin_Pathway_(endocytosis)	Biocarta 1.2	10.9568	0.00811888	up
reactome_Glycosphingolipid_metabolism_Main_Pathway	Reactome 1.3	10.9495	0.00152622	up
reactome_Platelet_sensitization_by_LDL_Main_Pathway	Reactome 1.3	10.946	0.00416992	up
cAMP_Pathway_Protein_Retention	Primary 1.4	10.9392	0.00457099	up
NCI_Arf6_signaling_events_Main_Pathway	NCI 1.2	10.9332	0.00046552	up
glycolysis	Metabolism 1.4	10.9313	0.000814369	up
biocarta_cell_cycle_g1_s_check_point_Main_Pathway	Biocarta 1.2	10.9295	0.000101912	up
reactome_Condensation_of_Prophase_Chromosomes_Main_Pathway	Reactome 1.3	10.9217	0.0221848	up
NCI_Trk_receptor_signaling_mediated_by_the_MAPK_Pathway_(neuron_apoptosis)	NCI 1.2	10.903	0.00110325	up
NCI_EPO_signaling_Pathway_(elevation_of_cytosolic_calcium_ion_concentration)	NCI 1.2	10.8806	0.000691611	up
reactome_Nef_mediated_downregulation_of_MHC_class_I_complex_cell_surface_expression_Main_Pathway	Reactome 1.3	10.8603	0.00426256	up
JNK_Pathway_Insulin_Signaling	Primary 1.4	10.8549	8.57051e-05	up
stearate_biosynthesis	Metabolism 1.4	10.8546	0.0125871	up
reactome_Reuptake_of_GABA_Main_Pathway	Reactome 1.3	10.8385	0.000550092	up
NCI_Signaling_events_regulated_by_Ret_tyrosine_kinase_Pathway_(MAPKKK_cascade)	NCI 1.2	10.8376	0.0109137	up
NCI_Signaling_events_regulated_by_Ret_tyrosine_kinase_Pathway_(tube_development)	NCI 1.2	10.8376	0.0109137	up
reactome_Prefoldin_mediated_transfer_of_substrate_to_CCT_TriC_Main_Pathway	Reactome 1.3	10.8231	0.0270363	up
reactome_NOTCH2_intracellular_domain_regulates_transcription_Main_Pathway	Reactome 1.3	10.8205	0.0087328	up
gluconeogenesis	Metabolism 1.4	10.8157	0.000428155	up
adenosine_deoxyribonucleotides_ide_novoi_biosynthesis	Metabolism 1.4	10.8139	0.000409565	up
biocarta_nfkb_activation_by_nontypeable_hemophilus_influenzae_Pathway_(Pathway_protein_ubiquitination_of_CHUK)	Biocarta 1.2	10.8057	0.000327264	up
reactome_APC_Cdc20_mediated_degradation_of_Nek2A_Main_Pathway	Reactome 1.3	10.804	0.000341105	up
NCI_PLK1_signaling_events_Pathway_(spindle_assembly)	NCI 1.2	10.7999	0.0168136	up
melatonin_degradation_I	Metabolism 1.4	10.7752	0.00467022	up
KEGG_Glycolysis_Gluconeogenesis_Main_Pathway	KEGG 1.2	10.7728	4.74152e-05	up
KEGG_Glycolysis_Gluconeogenesis_Main_Pathway	KEGG Adjusted 1.4	10.7728	4.74152e-05	up
reactome_A_tetrasaccharide_linker_sequence_is_required_for_GAG_synthesis_Main_Pathway	Reactome 1.3	10.7659	0.00339724	up
NCI_Signaling_mediated_by_p38_alpha_and_p38_beta_Main_Pathway	NCI 1.2	10.7611	0.00445655	up
reactome_Metabolism_of_polyamines_Main_Pathway	Reactome 1.3	10.7524	0.0485678	up
biocarta_sprouty_regulation_of_tyrosine_kinase_signals_Main_Pathway	Biocarta 1.2	10.7025	0.00824574	up
reactome_Galactose_catabolism_Main_Pathway	Reactome 1.3	10.6947	0.0385347	up
reactome_Regulation_of_AMPK_activity_via_LKB1_Main_Pathway	Reactome 1.3	10.6856	0.0021335	up
reactome_HDACs_deacetylate_histones_Main_Pathway	Reactome 1.3	10.6749	0.0361203	up
coenzyme_A_biosynthesis	Metabolism 1.4	10.6689	0.000417263	up
MAPK_Family_Pathway_Translation	Primary 1.4	10.6583	0.0178916	up
guanosine_ribonucleotides_ide_novoi_biosynthesis	Metabolism 1.4	10.6544	0.000547042	up
NCI_p53_Pathway_(proteasomal_ubiquitin_dependent_protein_catabolic_process)	NCI 1.2	10.648	0.0396313	up
NCI_PLK1_signaling_events_Main_Pathway	NCI 1.2	10.6426	0.00533403	up
NCI_Notch_signaling_Pathway_(oligodendrocyte_development)	NCI 1.2	10.5827	0.00130976	up
reactome_COPI_Mediated_Transport_Main_Pathway	Reactome 1.3	10.5515	0.0125058	up
reactome_Synthesis_of_Leukotrienes_LT_and_Eoxins_EX__Main_Pathway	Reactome 1.3	10.5374	0.0188999	up
cAMP_Pathway_Axonal_Growth	Primary 1.4	10.5334	0.013594	up
biocarta_proteasome_complex_Main_Pathway	Biocarta 1.2	10.5319	0.00564503	up
biocarta_proteasome_complex_Pathway_(Pathway_degradation_of_PSMA1)	Biocarta 1.2	10.5319	0.00564503	up
NCI_Aurora_A_signaling_Pathway_(regulation_of_centrosome_cycle)	NCI 1.2	10.5224	0.00586661	up
KEGG_Nicotinate_and_nicotinamide_metabolism_Main_Pathway	KEGG 1.2	10.5169	0.000415506	up
KEGG_Nicotinate_and_nicotinamide_metabolism_Main_Pathway	KEGG Adjusted 1.4	10.5169	0.000415506	up
biocarta_cd40l_signaling_Main_Pathway	Biocarta 1.2	10.4915	0.0120155	up
biocarta_cd40l_signaling_Pathway_(Pathway_protein_ubiquitination_of_TNFAIP3_MAP3K1_MAP4K4)	Biocarta 1.2	10.4915	0.0120155	up
reactome_Tryptophan_catabolism_Main_Pathway	Reactome 1.3	10.4889	0.000256046	up
cAMP_Pathway_Regulation_of_Cytoskeleton	Primary 1.4	10.4608	0.0116093	up
gamma-linolenate_biosynthesis	Metabolism 1.4	10.439	0.00235842	up
reactome_SHC1_events_in_EGFR_signaling_Main_Pathway	Reactome 1.3	10.432	0.00865464	up
reactome_Carnitine_synthesis_Main_Pathway	Reactome 1.3	10.3887	4.67388e-06	up
reactome_Interleukin_1_signaling_Main_Pathway	Reactome 1.3	10.3565	0.0129657	up
Ras_Pathway_RhoA_Pathway	Primary 1.4	10.3554	0.0343337	up
Ras_Pathway_Golgi_Trafficking_and_Vesicle_Formation	Primary 1.4	10.355	0.019308	up
ILK_Signaling_Pathway_Cell_Migration_Retraction	Primary 1.4	10.3419	0.00642127	up
ILK_Signaling_Pathway_Opsonization	Primary 1.4	10.3172	0.0347726	up
NCI_Notch_signaling_Pathway_(Bergmann_glial_cell_differentiation)	NCI 1.2	10.303	0.00189238	up
NCI_p75_NTR_mediated_signaling_Pathway_(neuron_apoptosis)	NCI 1.2	10.2607	0.000550917	up
KEGG_Apoptosis_Main_Pathway	KEGG Adjusted 1.4	10.2582	0.000935898	up
KEGG_Apoptosis_Main_Pathway	KEGG 1.2	10.2582	0.000935898	up
NCI_Trk_receptor_signaling_mediated_by_the_MAPK_Main_Pathway	NCI 1.2	10.206	0.00333911	up
reactome_PRC2_methylates_histones_and_DNA_Main_Pathway	Reactome 1.3	10.2017	0.0356269	up
biocarta_gamma_aminobutyric_acid_receptor_life_cycle_Main_Pathway	Biocarta 1.2	10.1882	0.00206797	up
NCI_ErbB2_ErbB3_signaling_events_Pathway_(cell_migration)	NCI 1.2	10.1757	0.0471539	up
reactome_Synthesis_of_bile_acids_and_bile_salts_via_27_hydroxycholesterol_Main_Pathway	Reactome 1.3	10.1684	6.07991e-06	up
reactome_Free_fatty_acid_receptors_Main_Pathway	Reactome 1.3	10.1595	0.0368265	up
KEGG_Pathogenic_Escherichia_coli_infection_Main_Pathway	KEGG 1.2	10.1539	0.0207281	up
KEGG_Pathogenic_Escherichia_coli_infection_Main_Pathway	KEGG Adjusted 1.4	10.1539	0.0207281	up
ILK_Signaling_Pathway_Cell_Cycle_Proliferation	Primary 1.4	10.1474	0.00743234	up
ILK_Signaling_Pathway_G2_Phase_Arrest	Primary 1.4	10.1474	0.00743234	up
reactome_SHC1_events_in_ERBB2_signaling_Main_Pathway	Reactome 1.3	10.1452	0.0255686	up
cAMP_Pathway_eNOS_Signaling_Cardiovascular_Homeostasis	Primary 1.4	10.1335	0.0218962	up
reactome_Signaling_by_activated_point_mutants_of_FGFR1_Main_Pathway	Reactome 1.3	10.1224	0.0058959	up
reactome_DCC_mediated_attractive_signaling_Main_Pathway	Reactome 1.3	10.0836	0.010187	up
pyrimidine_deoxyribonucleotides_ide_novoi_biosynthesis	Metabolism 1.4	10.0783	0.00106145	up
reactome_TGF_beta_receptor_signaling_in_EMT_epithelial_to_mesenchymal_transition__Main_Pathway	Reactome 1.3	10.0731	0.0304915	up
reactome_Signaling_by_Hippo_Main_Pathway	Reactome 1.3	10.073	0.00438325	up
reactome_Nicotinate_metabolism_Main_Pathway	Reactome 1.3	10.0406	0.0232522	up
reactome_Striated_Muscle_Contraction_Main_Pathway	Reactome 1.3	10.015	0.00183598	up
NCI_Plexin_D1_Signaling_Pathway_(endothelial_cell_migration)	NCI 1.2	10.0075	0.0446089	up
eicosapentaenoate_biosynthesis	Metabolism 1.4	9.98249	0.0077138	up
biocarta_influence_of_ras_and_rho_proteins_on_g1_to_s_transition_Pathway_(Pathway_protein_ubiquitination_of_CHUK)	Biocarta 1.2	9.95158	0.013916	up
reactome_Netrin_mediated_repulsion_signals_Main_Pathway	Reactome 1.3	9.937	0.000171042	up
NCI_N_cadherin_signaling_events_Pathway_(myoblast_differentiation)	NCI 1.2	9.92928	0.00851651	up
biocarta_inactivation_of_gsk3_by_akt_causes_accumulation_of_b_catenin_in_alveolar_macrophages_Pathway_(Pathway_protein_ubiquitination_of_CHUK)	Biocarta 1.2	9.92913	0.00684866	up
reactome_Transport_of_fatty_acids_Main_Pathway	Reactome 1.3	9.92578	0.0361773	up
reactome_FGFR2c_ligand_binding_and_activation_Main_Pathway	Reactome 1.3	9.91516	0.000895789	up
reactome_Signaling_by_activated_point_mutants_of_FGFR3_Main_Pathway	Reactome 1.3	9.91516	0.000895789	up
reactome_Small_interfering_RNA_siRNA_biogenesis_Main_Pathway	Reactome 1.3	9.89744	0.000880998	up
biocarta_igf_1_signaling_Main_Pathway	Biocarta 1.2	9.87894	3.08896e-06	up
superpathway_of_melatonin_degradation	Metabolism 1.4	9.87725	0.00467022	up
biocarta_keratinocyte_differentiation_Pathway_(Pathway_protein_ubiquitination_of_CHUK)	Biocarta 1.2	9.86344	0.000877657	up
thyroid_hormone_metabolism_II_via_conjugation_andor_degradation	Metabolism 1.4	9.86254	0.0380773	up
reactome_Adrenaline_noradrenaline_inhibits_insulin_secretion_Main_Pathway	Reactome 1.3	9.8381	0.00756207	up
KEGG_Complement_and_coagulation_cascades_Main_Pathway	KEGG 1.2	9.83666	0.00132043	up
KEGG_Complement_and_coagulation_cascades_Main_Pathway	KEGG Adjusted 1.4	9.83666	0.00132043	up
NCI_IL6_mediated_signaling_events_Pathway_(MAPKKK_cascade)	NCI 1.2	9.81045	0.0167244	up
reactome_ADP_signalling_through_P2Y_purinoceptor_12_Main_Pathway	Reactome 1.3	9.79238	0.0058361	up
KEGG_Phenylalanine_metabolism_Main_Pathway	KEGG 1.2	9.78173	0.00220339	up
KEGG_Phenylalanine_metabolism_Main_Pathway	KEGG Adjusted 1.4	9.78173	0.00220339	up
reactome_Ephrin_signaling_Main_Pathway	Reactome 1.3	9.77262	0.0394933	up
2-deoxy-alpha-D-ribose_1-phosphate_degradation	Metabolism 1.4	9.76758	0.0171175	up
histidine_degradation	Metabolism 1.4	9.76027	0.0324176	up
biocarta_bone_remodeling_Pathway_(Pathway_protein_ubiquitination_of_CHUK)	Biocarta 1.2	9.7601	0.000471691	up
biocarta_fc_epsilon_receptor_i_signaling_in_mast_cells_Pathway_(acid_secretion)	Biocarta 1.2	9.75167	0.0292022	up
NCI_Insulin_Pathway_Pathway_(negative_regulation_of_MAPKKK_cascade)	NCI 1.2	9.73552	0.00278367	up
NCI_Arf1_Main_Pathway	NCI 1.2	9.72647	0.00733253	up
reactome_Reduction_of_cytosolic_Ca_levels_Main_Pathway	Reactome 1.3	9.7185	0.00277936	up
reactome_Signaling_by_NOTCH3_Main_Pathway	Reactome 1.3	9.68102	0.0110228	up
NCI_Netrin_mediated_signaling_events_Pathway_(negative_chemotaxis)	NCI 1.2	9.67582	0.00693606	up
pyrimidine_deoxyribonucleotides_biosynthesis_from_CTP	Metabolism 1.4	9.67339	0.0009113	up
KEGG_Phagosome_Main_Pathway	KEGG 1.2	9.6693	0.0128215	up
KEGG_Phagosome_Main_Pathway	KEGG Adjusted 1.4	9.6693	0.0128215	up
biocarta_control_of_skeletal_myogenesis_by_hdac_and_calcium_calmodulin_dependent_kinase_camk__Main_Pathway	Biocarta 1.2	9.66615	0.00119191	up
KEGG_ECM_receptor_interaction_Main_Pathway	KEGG 1.2	9.61672	0.00341036	up
KEGG_ECM_receptor_interaction_Main_Pathway	KEGG Adjusted 1.4	9.61672	0.00341036	up
pyrimidine_deoxyribonucleotide_phosphorylation	Metabolism 1.4	9.58379	0.00325124	up
reactome_NF_kB_activation_through_FADD_RIP_1_pathway_mediated_by_caspase_8_and_10_Main_Pathway	Reactome 1.3	9.54576	0.000201646	up
reactome_Activation_of_IRF3_IRF7_mediated_by_TBK1_IKK_epsilon_Main_Pathway	Reactome 1.3	9.53088	0.0154136	up
reactome_FCGR_activation_Main_Pathway	Reactome 1.3	9.52339	0.018604	up
NCI_CXCR3_mediated_signaling_events_Pathway_(cell_proliferation)	NCI 1.2	9.51196	0.0143596	up
NCI_Hypoxic_and_oxygen_homeostasis_regulation_of_HIF_1_alpha_Main_Pathway	NCI 1.2	9.50577	0.011648	up
Circadian_Pathway	Primary 1.4	9.49732	0.00302162	up
UTP_and_CTP_dephosphorylation_II	Metabolism 1.4	9.48949	0.0028206	up
KEGG_PPAR_signaling_Main_Pathway	KEGG 1.2	9.47766	0.0342033	up
KEGG_PPAR_signaling_Main_Pathway	KEGG Adjusted 1.4	9.47766	0.0342033	up
biocarta_p53_signaling_Main_Pathway	Biocarta 1.2	9.4469	0.000804499	up
reactome_Conversion_from_APC_C_Cdc20_to_APC_C_Cdh1_in_late_anaphase_Main_Pathway	Reactome 1.3	9.43362	1.50157e-05	up
reactome_EPH_ephrin_mediated_repulsion_of_cells_Main_Pathway	Reactome 1.3	9.42942	0.0166526	up
Interferon_Pathway	Primary 1.4	9.36678	2.26157e-06	up
reactome_Activated_NOTCH1_Transmits_Signal_to_the_Nucleus_Main_Pathway	Reactome 1.3	9.33536	0.00579731	up
NCI_CXCR4_mediated_signaling_events_Pathway_(regulation_of_heterotypic_cell_cell_adhesion)	NCI 1.2	9.32181	0.000201059	up
KEGG_Gastric_acid_secretion_Main_Pathway	KEGG 1.2	9.29801	0.000898569	up
KEGG_Gastric_acid_secretion_Main_Pathway	KEGG Adjusted 1.4	9.29801	0.000898569	up
biocarta_protein_kinase_a_at_the_centrosome_Main_Pathway	Biocarta 1.2	9.2504	0.0111713	up
reactome_HS_GAG_biosynthesis_Main_Pathway	Reactome 1.3	9.24891	0.00448804	up
KEGG_Glycosphingolipid_biosynthesis_ganglio_series_Main_Pathway	KEGG 1.2	9.2489	4.85174e-05	up
KEGG_Glycosphingolipid_biosynthesis_ganglio_series_Main_Pathway	KEGG Adjusted 1.4	9.2489	4.85174e-05	up
biocarta_west_nile_virus_Main_Pathway	Biocarta 1.2	9.23588	0.0172981	up
biocarta_west_nile_virus_Pathway_(apoptosis)	Biocarta 1.2	9.23588	0.0172981	up
iSi-methyl-5-thio-alpha-D-ribose_1-phosphate_degradation	Metabolism 1.4	9.23533	0.000621809	up
reactome_PLC_beta_mediated_events_Main_Pathway	Reactome 1.3	9.1918	0.0257827	up
NCI_Angiopoietin_receptor_Tie2_mediated_signaling_Pathway_(negative_regulation_of_caspase_activity)	NCI 1.2	9.16363	0.0041261	up
reactome_SIRT1_negatively_regulates_rRNA_Expression_Main_Pathway	Reactome 1.3	9.14408	0.0431658	up
biocarta_stress_induction_of_hsp_regulation_Main_Pathway	Biocarta 1.2	9.13195	0.000328119	up
reactome_Synthesis_of_PC_Main_Pathway	Reactome 1.3	9.12516	0.000363979	up
NCI_Internalization_of_ErbB1_Main_Pathway	NCI 1.2	9.12481	0.00394379	up
NCI_Thromboxane_A2_receptor_signaling_Main_Pathway	NCI 1.2	9.10344	0.00911888	up
reactome_Asymmetric_localization_of_PCP_proteins_Main_Pathway	Reactome 1.3	9.09387	0.0403357	up
reactome_Asparagine_N_linked_glycosylation_Main_Pathway	Reactome 1.3	9.0916	0.0104207	up
reactome_Glucagon_like_Peptide_1_GLP1_regulates_insulin_secretion_Main_Pathway	Reactome 1.3	9.08756	0.00424437	up
reactome_Synthesis_of_PA_Main_Pathway	Reactome 1.3	9.07932	0.000467337	up
reactome_Cdc20_Phospho_APC_C_mediated_degradation_of_Cyclin_A_Main_Pathway	Reactome 1.3	9.07839	0.00117068	up
reactome_Chondroitin_sulfate_biosynthesis_Main_Pathway	Reactome 1.3	9.06303	0.0070241	up
KEGG_Toll_like_receptor_signaling_Main_Pathway	KEGG 1.2	9.0562	0.000677189	up
KEGG_Toll_like_receptor_signaling_Main_Pathway	KEGG Adjusted 1.4	9.0562	0.000677189	up
NCI_ALK2_signaling_events_Main_Pathway	NCI 1.2	9.05527	0.0120099	up
Akt_Signaling_Pathway_Blood_cell_differentiation	Primary 1.4	9.05071	0.000919374	up
NCI_Aurora_A_signaling_Pathway_(spindle_assembly)	NCI 1.2	9.04511	0.00321863	up
biocarta_activation_of_csk_by_camp_dependent_protein_kinase_inhibits_signaling_through_the_t_cell_receptor_Main_Pathway	Biocarta 1.2	9.00944	0.000842442	up
reactome_Prostacyclin_signalling_through_prostacyclin_receptor_Main_Pathway	Reactome 1.3	8.98636	0.00572875	up
biocarta_ifn_alpha_signaling_Main_Pathway	Biocarta 1.2	8.98483	0.000384847	up
biocarta_influence_of_ras_and_rho_proteins_on_g1_to_s_transition_Main_Pathway	Biocarta 1.2	8.95765	0.0207409	up
NCI_Angiopoietin_receptor_Tie2_mediated_signaling_Main_Pathway	NCI 1.2	8.92423	0.00249285	up
NCI_Nongenotropic_Androgen_signaling_Pathway_(apoptosis)	NCI 1.2	8.92233	0.0353704	up
superpathway_of_tryptophan_utilization	Metabolism 1.4	8.91242	8.91422e-05	up
Akt_Signaling_Pathway_Cell_Survival	Primary 1.4	8.88035	0.00198615	up
biocarta_role_of_mef2d_in_t_cell_apoptosis_Main_Pathway	Biocarta 1.2	8.84283	0.00755754	up
reactome_Synthesis_of_epoxy_EET_and_dihydroxyeicosatrienoic_acids_DHET__Main_Pathway	Reactome 1.3	8.82113	0.000285688	up
KEGG_beta_Alanine_metabolism_Main_Pathway	KEGG 1.2	8.80699	0.0023173	up
KEGG_beta_Alanine_metabolism_Main_Pathway	KEGG Adjusted 1.4	8.80699	0.0023173	up
cAMP_Pathway_Oncogenesis	Primary 1.4	8.80688	0.0138061	up
reactome_APC_C_Cdh1_mediated_degradation_of_Cdc20_and_other_APC_C_Cdh1_targeted_proteins_in_late_mitosis_early_G1_Main_Pathway	Reactome 1.3	8.79857	0.00107261	up
reactome_Cyclin_E_associated_events_during_G1_S_transition_Main_Pathway	Reactome 1.3	8.79189	0.0261766	up
NCI_CXCR3_mediated_signaling_events_Pathway_(chemotaxis)	NCI 1.2	8.78357	0.0235231	up
reactome_Respiratory_electron_transport_Main_Pathway	Reactome 1.3	8.76763	0.0381404	up
NCI_HIF_2_alpha_transcription_factor_network_Main_Pathway	NCI 1.2	8.76722	0.0117241	up
NCI_Class_I_PI3K_signaling_events_Pathway_(actin_cytoskeleton_reorganization)	NCI 1.2	8.75096	0.0122996	up
NCI_IL27_mediated_signaling_events_Main_Pathway	NCI 1.2	8.72494	0.0049846	up
KEGG_Endocrine_and_other_factor_regulated_calcium_reabsorption_Main_Pathway	KEGG 1.2	8.69886	0.0158835	up
KEGG_Endocrine_and_other_factor_regulated_calcium_reabsorption_Main_Pathway	KEGG Adjusted 1.4	8.69886	0.0158835	up
NCI_Caspase_Cascade_in_Apoptosis_Main_Pathway	NCI 1.2	8.6925	0.000870749	up
asparagine_degradation	Metabolism 1.4	8.65372	0.00190732	up
cAMP_Pathway_Lipolysis	Primary 1.4	8.6536	0.0219976	up
NCI_ALK1_signaling_events_Pathway_(endothelial_cell_migration)	NCI 1.2	8.64552	0.00494487	up
reactome_Regulation_of_IFNA_signaling_Main_Pathway	Reactome 1.3	8.63375	0.00070489	up
NCI_Regulation_of_Telomerase_Pathway_(cell_cycle)	NCI 1.2	8.61878	0.0365989	up
biocarta_adp_ribosylation_factor_Main_Pathway	Biocarta 1.2	8.5923	0.00853764	up
UTP_and_CTP_ide_novoi_biosynthesis	Metabolism 1.4	8.59194	0.00213379	up
reactome_Meiotic_recombination_Main_Pathway	Reactome 1.3	8.58523	0.0136337	up
KEGG_Starch_and_sucrose_metabolism_Main_Pathway	KEGG 1.2	8.58091	6.94214e-05	up
KEGG_Starch_and_sucrose_metabolism_Main_Pathway	KEGG Adjusted 1.4	8.58091	6.94214e-05	up
NCI_LPA4_mediated_signaling_events_Main_Pathway	NCI 1.2	8.54347	0.0329421	up
NCI_LPA4_mediated_signaling_events_Pathway_(cAMP_biosynthetic_process)	NCI 1.2	8.54347	0.0329421	up
NCI_Aurora_A_signaling_Pathway_(proteasomal_ubiquitin_dependent_protein_catabolic_process)	NCI 1.2	8.54021	0.0125195	up
biocarta_human_cytomegalovirus_and_map_kinase_pathways_Main_Pathway	Biocarta 1.2	8.53992	0.0294746	up
reactome_Anchoring_fibril_formation_Main_Pathway	Reactome 1.3	8.53911	0.0179056	up
reactome_TRAF6_mediated_IRF7_activation_in_TLR7_8_or_9_signaling_Main_Pathway	Reactome 1.3	8.53739	0.00196536	up
cAMP_Pathway_Gene_Expression_via_NFKB2_CREBBP_ELK1	Primary 1.4	8.52969	0.0205202	up
tryptophan_degradation_X_mammalian_via_tryptamine	Metabolism 1.4	8.50622	0.000164232	up
reactome_MHC_class_II_antigen_presentation_Main_Pathway	Reactome 1.3	8.46822	0.00771958	up
biocarta_mcalpain_and_friends_in_cell_motility_Main_Pathway	Biocarta 1.2	8.46467	0.0121808	up
reactome_POU5F1_OCT4_SOX2_NANOG_activate_genes_related_to_proliferation_Main_Pathway	Reactome 1.3	8.45165	0.0290162	up
reactome_Glucagon_signaling_in_metabolic_regulation_Main_Pathway	Reactome 1.3	8.43866	0.000609593	up
NCI_Beta1_integrin_cell_surface_interactions_Main_Pathway	NCI 1.2	8.42949	0.00492676	up
reactome_Pre_NOTCH_Processing_in_the_Endoplasmic_Reticulum_Main_Pathway	Reactome 1.3	8.42445	0.0249605	up
biocarta_transcription_factor_creb_and_its_extracellular_signals_Main_Pathway	Biocarta 1.2	8.4129	0.00918156	up
KEGG_Tryptophan_metabolism_Main_Pathway	KEGG 1.2	8.40026	2.45319e-05	up
KEGG_Tryptophan_metabolism_Main_Pathway	KEGG Adjusted 1.4	8.40026	2.45319e-05	up
NCI_DNA_PK_pathway_in_nonhomologous_end_joining_Pathway_(immunoglobulin_heavy_chain_V_D_J_recombination)	NCI 1.2	8.39999	0.00179072	up
NCI_Aurora_A_signaling_Pathway_(centrosome_duplication)	NCI 1.2	8.37378	0.00747976	up
reactome_Facilitative_Na_independent_glucose_transporters_Main_Pathway	Reactome 1.3	8.3626	0.00838583	up
glutathione-mediated_detoxification	Metabolism 1.4	8.32383	0.0111586	up
reactome_Triglyceride_Biosynthesis_Main_Pathway	Reactome 1.3	8.3085	0.00168286	up
ErbB_Family_Pathway_Anti-Apoptosis	Primary 1.4	8.28812	0.00184267	up
reactome_Budding_and_maturation_of_HIV_virion_Main_Pathway	Reactome 1.3	8.28806	0.0311295	up
dermatan_sulfate_degradation_metazoa	Metabolism 1.4	8.26779	0.00760862	up
KEGG_GnRH_signaling_Main_Pathway	KEGG 1.2	8.24731	0.00259447	up
KEGG_GnRH_signaling_Main_Pathway	KEGG Adjusted 1.4	8.24731	0.00259447	up
NCI_Signaling_events_mediated_by_VEGFR1_and_VEGFR2_Pathway_(angiogenesis)	NCI 1.2	8.24301	0.00954078	up
cAMP_Pathway_Glycogen_Synthesis	Primary 1.4	8.22493	0.02494	up
KEGG_Progesterone_mediated_oocyte_maturation_Main_Pathway	KEGG 1.2	8.20918	0.00308783	up
KEGG_Progesterone_mediated_oocyte_maturation_Main_Pathway	KEGG Adjusted 1.4	8.20918	0.00308783	up
NCI_Ephrin_B_reverse_signaling_Pathway_(angiogenesis)	NCI 1.2	8.19057	0.0425668	up
NCI_Ephrin_B_reverse_signaling_Pathway_(endothelial_cell_migration)	NCI 1.2	8.19057	0.0425668	up
NCI_BCR_signaling_Pathway_(re_entry_into_mitotic_cell_cycle)	NCI 1.2	8.17892	0.0111234	up
reactome_Regulation_of_innate_immune_responses_to_cytosolic_DNA_Main_Pathway	Reactome 1.3	8.1739	0.0266598	up
reactome_Vasopressin_regulates_renal_water_homeostasis_via_Aquaporins_Main_Pathway	Reactome 1.3	8.14961	0.00127228	up
reactome_Vif_mediated_degradation_of_APOBEC3G_Main_Pathway	Reactome 1.3	8.13345	0.0259976	up
biocarta_role_of_mitochondria_in_apoptotic_signaling_Main_Pathway	Biocarta 1.2	8.12919	0.0328198	up
GSK3_Signaling_Pathway_b-CTNN_Degradation	Primary 1.4	8.12695	0.0217032	up
BRCA1_Pathway_Growth_Promoting_Genes_hTert_S100A7	Primary 1.4	8.12402	0.0152893	up
biocarta_ceramide_signaling_Main_Pathway	Biocarta 1.2	8.12074	0.00110822	up
NCI_CXCR3_mediated_signaling_events_Main_Pathway	NCI 1.2	8.11866	0.0215759	up
reactome_Nonhomologous_End_joining_NHEJ__Main_Pathway	Reactome 1.3	8.07336	0.0257665	up
reactome_Synthesis_of_bile_acids_and_bile_salts_via_7alpha_hydroxycholesterol_Main_Pathway	Reactome 1.3	8.03362	4.68394e-05	up
cAMP_Pathway_Cytokine_Production	Primary 1.4	7.9989	0.000216154	up
reactome_Coenzyme_A_biosynthesis_Main_Pathway	Reactome 1.3	7.99846	0.000239596	up
KEGG_Arachidonic_acid_metabolism_Main_Pathway	KEGG 1.2	7.99275	0.000405975	up
KEGG_Arachidonic_acid_metabolism_Main_Pathway	KEGG Adjusted 1.4	7.99275	0.000405975	up
PPAR_Pathway	Primary 1.4	7.978	0.00236336	up
reactome_Hormone_sensitive_lipase_HSL_mediated_triacylglycerol_hydrolysis_Main_Pathway	Reactome 1.3	7.96399	0.015349	up
NCI_Signaling_events_mediated_by_VEGFR1_and_VEGFR2_Pathway_(regulation_of_vascular_permeability)	NCI 1.2	7.94326	0.00954078	up
NCI_CDC42_signaling_events_Pathway_(actin_cytoskeleton_organization)	NCI 1.2	7.92846	0.0108943	up
urate_biosynthesisinosine_5-phosphate_degradation	Metabolism 1.4	7.92813	0.00173113	up
reactome_Spry_regulation_of_FGF_signaling_Main_Pathway	Reactome 1.3	7.92575	0.0450994	up
GDP-glucose_biosynthesis_II	Metabolism 1.4	7.90024	0.000702496	up
KEGG_Rap1_signaling_Main_Pathway	KEGG 1.2	7.88364	0.00271941	up
KEGG_Rap1_signaling_Main_Pathway	KEGG Adjusted 1.4	7.88364	0.00271941	up
NCI_Notch_signaling_Main_Pathway	NCI 1.2	7.88296	0.00813667	up
guanosine_nucleotides_degradation	Metabolism 1.4	7.86996	5.90709e-05	up
reactome_APC_C_Cdc20_mediated_degradation_of_Securin_Main_Pathway	Reactome 1.3	7.84262	0.00680911	up
NCI_IL3_mediated_signaling_events_Main_Pathway	NCI 1.2	7.80237	0.0126356	up
reactome_Keratan_sulfate_degradation_Main_Pathway	Reactome 1.3	7.79922	0.013435	up
reactome_Digestion_of_dietary_carbohydrate_Main_Pathway	Reactome 1.3	7.77242	0.0204218	up
reactome_Adenylate_cyclase_inhibitory_Main_Pathway	Reactome 1.3	7.76677	0.00430973	up
reactome_Synthesis_of_16_20_hydroxyeicosatetraenoic_acids_HETE__Main_Pathway	Reactome 1.3	7.76019	7.589e-05	up
JAK-STAT_Pathway_IFN-Inducible_Gene_Expression_via_STAT2_STAT1	Primary 1.4	7.75899	0.000306502	up
KEGG_One_carbon_pool_by_folate_Main_Pathway	KEGG 1.2	7.74849	0.000639607	up
KEGG_One_carbon_pool_by_folate_Main_Pathway	KEGG Adjusted 1.4	7.74849	0.000639607	up
biocarta_actions_of_nitric_oxide_in_the_heart_Main_Pathway	Biocarta 1.2	7.74324	0.00197738	up
reactome_Amino_acid_transport_across_the_plasma_membrane_Main_Pathway	Reactome 1.3	7.74075	0.00164703	up
reactome_ERK_MAPK_targets_Main_Pathway	Reactome 1.3	7.73717	0.00857136	up
Interferon_Pathway_Transciption	Primary 1.4	7.71077	0.000616649	up
biocarta_lissencephaly_gene_lis1_in_neuronal_migration_and_development_Pathway_(negative_regulation_of_microtubule_depolymerization)	Biocarta 1.2	7.70945	0.0265983	up
NCI_FAS_CD95_signaling_Pathway_(cell_migration)	NCI 1.2	7.70753	0.0280362	up
NCI_Aurora_A_signaling_Pathway_(negative_regulation_of_DNA_binding)	NCI 1.2	7.70319	0.00864126	up
reactome_Autodegradation_of_Cdh1_by_Cdh1_APC_C_Main_Pathway	Reactome 1.3	7.69382	0.0118953	up
reactome_Na_Cl_dependent_neurotransmitter_transporters_Main_Pathway	Reactome 1.3	7.69129	3.12719e-05	up
reactome_Endogenous_sterols_Main_Pathway	Reactome 1.3	7.68055	0.000769785	up
NCI_Notch_mediated_HES_HEY_network_Main_Pathway	NCI 1.2	7.67931	0.0289601	up
reactome_Regulation_of_pyruvate_dehydrogenase_PDH_complex_Main_Pathway	Reactome 1.3	7.67097	0.00171447	up
HA_syntesis_pathway	Primary 1.4	7.66731	7.79953e-05	up
KEGG_Oxidative_phosphorylation_Main_Pathway	KEGG Adjusted 1.4	7.64153	0.0260126	up
reactome_NOTCH2_Activation_and_Transmission_of_Signal_to_the_Nucleus_Main_Pathway	Reactome 1.3	7.62726	0.0340114	up
NCI_Posttranslational_regulation_of_adherens_junction_stability_and_dissassembly_Main_Pathway	NCI 1.2	7.62189	0.0102295	up
biocarta_bioactive_peptide_induced_signaling_Main_Pathway	Biocarta 1.2	7.59667	0.000132036	up
KEGG_Glyoxylate_and_dicarboxylate_metabolism_Main_Pathway	KEGG 1.2	7.5846	0.000492962	up
KEGG_Glyoxylate_and_dicarboxylate_metabolism_Main_Pathway	KEGG Adjusted 1.4	7.5846	0.000492962	up
reactome_Folding_of_actin_by_CCT_TriC_Main_Pathway	Reactome 1.3	7.58374	0.0184024	up
reactome_CDO_in_myogenesis_Main_Pathway	Reactome 1.3	7.57592	0.000104048	up
reactome_p38MAPK_events_Main_Pathway	Reactome 1.3	7.56989	0.0354924	up
biocarta_induction_of_apoptosis_through_dr3_and_dr4_5_death_receptors_Pathway_(Pathway_degradation_of_CASP3_CASP10_CASP10)	Biocarta 1.2	7.55949	0.00116973	up
NCI_Endothelins_Pathway_(cAMP_biosynthetic_process)	NCI 1.2	7.5419	0.0242306	up
WNT_Pathway_Gene_Expression_via_CREB3	Primary 1.4	7.53499	0.00517294	up
NCI_Signaling_events_regulated_by_Ret_tyrosine_kinase_Pathway_(activation_of_MAPKK_activity)	NCI 1.2	7.51616	0.015669	up
reactome_Depolymerisation_of_the_Nuclear_Lamina_Main_Pathway	Reactome 1.3	7.50423	0.0199754	up
reactome_Beta_oxidation_of_pristanoyl_CoA_Main_Pathway	Reactome 1.3	7.49621	0.00123219	up
reactome_G_beta_gamma_signalling_through_PLC_beta_Main_Pathway	Reactome 1.3	7.48144	0.00845036	up
biocarta_growth_hormone_signaling_Main_Pathway	Biocarta 1.2	7.47373	0.000466535	up
NCI_Signaling_events_mediated_by_VEGFR1_and_VEGFR2_Pathway_(cell_proliferation)	NCI 1.2	7.46543	0.0478955	up
biocarta_signaling_pathway_from_g_protein_families_Main_Pathway	Biocarta 1.2	7.42852	0.0352629	up
KEGG_Hematopoietic_cell_lineage_Main_Pathway	KEGG Adjusted 1.4	7.40972	0.0141112	up
superpathway_of_pyrimidine_deoxyribonucleotides_ide_novoi_biosynthesis	Metabolism 1.4	7.40055	0.00333802	up
reactome_CDK_mediated_phosphorylation_and_removal_of_Cdc6_Main_Pathway	Reactome 1.3	7.38967	0.0269951	up
KEGG_Oxidative_phosphorylation_Main_Pathway	KEGG 1.2	7.36344	0.0016986	up
KEGG_Sphingolipid_metabolism_Main_Pathway	KEGG 1.2	7.36219	0.00105206	up
KEGG_Sphingolipid_metabolism_Main_Pathway	KEGG Adjusted 1.4	7.36219	0.00105206	up
KEGG_Transcriptional_misregulation_in_cancer_Main_Pathway	KEGG Adjusted 1.4	7.35758	0.0282126	up
reactome_FGFR4_ligand_binding_and_activation_Main_Pathway	Reactome 1.3	7.34328	0.0116853	up
NCI_Cellular_roles_of_Anthrax_toxin_Pathway_(monocyte_activation)	NCI 1.2	7.25372	0.0230973	up
NCI_p75_NTR_mediated_signaling_Main_Pathway	NCI 1.2	7.23952	0.013028	up
reactome_Nuclear_signaling_by_ERBB4_Main_Pathway	Reactome 1.3	7.23752	0.000564972	up
reactome_Endosomal_Sorting_Complex_Required_For_Transport_ESCRT__Main_Pathway	Reactome 1.3	7.23313	0.0246739	up
reactome_Regulation_of_ornithine_decarboxylase_ODC__Main_Pathway	Reactome 1.3	7.22589	0.0194042	up
reactome_Metabolism_of_folate_and_pterines_Main_Pathway	Reactome 1.3	7.185	0.0101775	up
reactome_RIG_I_MDA5_mediated_induction_of_IFN_alpha_beta_pathways_Main_Pathway	Reactome 1.3	7.18129	0.0436557	up
reactome_Regulation_of_activated_PAK_2p34_by_proteasome_mediated_degradation_Main_Pathway	Reactome 1.3	7.16216	0.0416949	up
reactome_Synthesis_of_very_long_chain_fatty_acyl_CoAs_Main_Pathway	Reactome 1.3	7.14163	0.0262337	up
reactome_Presynaptic_function_of_Kainate_receptors_Main_Pathway	Reactome 1.3	7.12518	0.00845036	up
KEGG_Insulin_secretion_Main_Pathway	KEGG 1.2	7.11973	0.00125348	up
KEGG_Insulin_secretion_Main_Pathway	KEGG Adjusted 1.4	7.11973	0.00125348	up
reactome_AKT_phosphorylates_targets_in_the_cytosol_Main_Pathway	Reactome 1.3	7.11747	0.0446721	up
reactome_TRIF_mediated_programmed_cell_death_Main_Pathway	Reactome 1.3	7.07035	0.0242616	up
HGF_Pathway	Primary 1.4	7.04518	0.0493467	up
biocarta_g_secretase_mediated_erbb4_signaling_Main_Pathway	Biocarta 1.2	7.00778	0.00551237	up
NCI_IL23_mediated_signaling_events_Pathway_(T_cell_proliferation)	NCI 1.2	7.00698	0.00347993	up
NCI_IL23_mediated_signaling_events_Pathway_(keratinocyte_proliferation)	NCI 1.2	7.00698	0.00347993	up
NCI_IL23_mediated_signaling_events_Pathway_(positive_regulation_of_T_cell_mediated_cytotoxicity)	NCI 1.2	7.00698	0.00347993	up
NCI_IL23_mediated_signaling_events_Pathway_(positive_regulation_of_chronic_inflammatory_response)	NCI 1.2	7.00698	0.00347993	up
NCI_IL23_mediated_signaling_events_Pathway_(positive_regulation_of_humoral_immune_response)	NCI 1.2	7.00698	0.00347993	up
formaldehyde_oxidation	Metabolism 1.4	7.00425	0.0345062	up
reactome_Ubiquitin_Mediated_Degradation_of_Phosphorylated_Cdc25A_Main_Pathway	Reactome 1.3	6.97167	0.0273011	up
KEGG_Vasopressin_regulated_water_reabsorption_Main_Pathway	KEGG 1.2	6.9269	0.0190235	up
KEGG_Vasopressin_regulated_water_reabsorption_Main_Pathway	KEGG Adjusted 1.4	6.9269	0.0190235	up
reactome_G_protein_activation_Main_Pathway	Reactome 1.3	6.92455	0.0296271	up
reactome_VEGFR2_mediated_vascular_permeability_Main_Pathway	Reactome 1.3	6.91695	0.0224	up
reactome_Rho_GTPase_cycle_Main_Pathway	Reactome 1.3	6.88968	0.00415033	up
biocarta_phospholipids_as_signalling_intermediaries_Pathway_(actin_filament_organization)	Biocarta 1.2	6.83199	0.0442394	up
biocarta_phospholipids_as_signalling_intermediaries_Pathway_(chemotaxis)	Biocarta 1.2	6.83199	0.0442394	up
NCI_Retinoic_acid_receptors_mediated_signaling_Main_Pathway	NCI 1.2	6.82841	0.0211281	up
iNi-acetylglucosamine_degradation_II	Metabolism 1.4	6.82593	0.0322486	up
cAMP_Pathway_Fatty_Acid_Metabolism	Primary 1.4	6.80942	0.000478439	up
KEGG_Circadian_rhythm_Main_Pathway	KEGG 1.2	6.80561	0.0308558	up
KEGG_Circadian_rhythm_Main_Pathway	KEGG Adjusted 1.4	6.80561	0.0308558	up
reactome_Constitutive_Signaling_by_NOTCH1_HD_PEST_Domain_Mutants_Main_Pathway	Reactome 1.3	6.80252	0.0110283	up
reactome_Constitutive_Signaling_by_NOTCH1_PEST_Domain_Mutants_Main_Pathway	Reactome 1.3	6.80252	0.0110283	up
reactome_TGF_beta_receptor_signaling_activates_SMADs_Main_Pathway	Reactome 1.3	6.80167	0.0150816	up
cAMP_Pathway_Cell_Survival	Primary 1.4	6.79682	0.00309789	up
cAMP_Pathway_Cell_Growth	Primary 1.4	6.79349	0.000972944	up
reactome_Sphingolipid_de_novo_biosynthesis_Main_Pathway	Reactome 1.3	6.79283	0.00584841	up
cAMP_Pathway_Chemotaxis	Primary 1.4	6.79264	0.000871816	up
reactome_Role_of_LAT2_NTAL_LAB_on_calcium_mobilization_Main_Pathway	Reactome 1.3	6.79063	0.0349411	up
reactome_Kinesins_Main_Pathway	Reactome 1.3	6.76969	0.0467457	up
NCI_DNA_PK_pathway_in_nonhomologous_end_joining_Pathway_(immunoglobulin_light_chain_V_J_recombination)	NCI 1.2	6.76711	0.00420299	up
NCI_Integrins_in_angiogenesis_Main_Pathway	NCI 1.2	6.76539	0.0217274	up
biocarta_endocytotic_role_of_ndk_phosphins_and_dynamin_Main_Pathway	Biocarta 1.2	6.74157	0.00870124	up
purine_nucleotides_ide_novoi_biosynthesis	Metabolism 1.4	6.73816	0.00285004	up
KEGG_NF_kappa_B_signaling_Main_Pathway	KEGG 1.2	6.73121	0.00129887	up
KEGG_NF_kappa_B_signaling_Main_Pathway	KEGG Adjusted 1.4	6.73121	0.00129887	up
NCI_p38_MAPK_signaling_Main_Pathway	NCI 1.2	6.72814	0.0126711	up
reactome_Zinc_influx_into_cells_by_the_SLC39_gene_family_Main_Pathway	Reactome 1.3	6.72283	0.0181134	up
Caspase_Cascade_Pathway_DNA_Fragmentation	Primary 1.4	6.71241	0.00997477	up
WNT_Pathway_Cell_Survival	Primary 1.4	6.71022	0.00775416	up
reactome_Pre_NOTCH_Processing_in_Golgi_Main_Pathway	Reactome 1.3	6.70828	0.0434563	up
NCI_PDGFR_beta_signaling_Main_Pathway	NCI 1.2	6.7064	0.0100903	up
KEGG_Long_term_depression_Main_Pathway	KEGG 1.2	6.70528	0.0241824	up
KEGG_Long_term_depression_Main_Pathway	KEGG Adjusted 1.4	6.70528	0.0241824	up
superpathway_of_D-imyoi-inositol_145-trisphosphate_metabolism	Metabolism 1.4	6.66859	0.00411587	up
reactome_SCF_beta_TrCP_mediated_degradation_of_Emi1_Main_Pathway	Reactome 1.3	6.65955	0.0368757	up
NCI_Cellular_roles_of_Anthrax_toxin_Main_Pathway	NCI 1.2	6.65635	0.00740961	up
biocarta_il_6_signaling_Main_Pathway	Biocarta 1.2	6.64399	0.0209881	up
reactome_degradation_of_DVL_Main_Pathway	Reactome 1.3	6.60914	0.0420396	up
NCI_N_cadherin_signaling_events_Main_Pathway	NCI 1.2	6.59575	0.0300091	up
Cellular_Apoptosis_Pathway_Gene_Expression_FLIP_CIAP2_BFL1_BCL2_via_NFKB2	Primary 1.4	6.58192	9.63221e-07	up
reactome_Hh_ligand_biogenesis_disease_Main_Pathway	Reactome 1.3	6.581	0.0441116	up
reactome_SCF_Skp2_mediated_degradation_of_p27_p21_Main_Pathway	Reactome 1.3	6.57316	0.0282259	up
CD40_Pathway	Primary 1.4	6.56823	1.40493e-05	up
NCI_CDC42_signaling_events_Main_Pathway	NCI 1.2	6.56227	0.0213493	up
KEGG_Hepatitis_C_Main_Pathway	KEGG 1.2	6.54774	0.00236656	up
KEGG_Hepatitis_C_Main_Pathway	KEGG Adjusted 1.4	6.54774	0.00236656	up
reactome_Synthesis_of_IP3_and_IP4_in_the_cytosol_Main_Pathway	Reactome 1.3	6.5053	0.0323516	up
superpathway_of_pyrimidine_ribonucleotides_ide_novoi_biosynthesis	Metabolism 1.4	6.48206	0.00807501	up
NCI_ErbB1_downstream_signaling_Main_Pathway	NCI 1.2	6.47851	0.00199909	up
reactome_Acyl_chain_remodelling_of_PG_Main_Pathway	Reactome 1.3	6.45924	0.000406253	up
NCI_TNF_receptor_signaling_pathway__Pathway_(JNK_cascade)	NCI 1.2	6.44654	0.00763704	up
KEGG_Oocyte_meiosis_Main_Pathway	KEGG 1.2	6.40434	0.000333052	up
KEGG_Oocyte_meiosis_Main_Pathway	KEGG Adjusted 1.4	6.40434	0.000333052	up
KEGG_Glycerophospholipid_metabolism_Main_Pathway	KEGG 1.2	6.40135	0.00189029	up
KEGG_Glycerophospholipid_metabolism_Main_Pathway	KEGG Adjusted 1.4	6.40135	0.00189029	up
reactome_Ca2_Main_Pathway	Reactome 1.3	6.38651	0.0162755	up
biocarta_p38_mapk_signaling_Main_Pathway	Biocarta 1.2	6.35669	0.0217736	up
biocarta_mapkinase_signaling_Main_Pathway	Biocarta 1.2	6.34949	0.0437924	up
valine_degradation	Metabolism 1.4	6.32544	0.0179371	up
itrans_transi-farnesyl_diphosphate_biosynthesis	Metabolism 1.4	6.30356	0.00890894	up
Akt_Signaling_Pathway_JNK_mediated_apoptosis	Primary 1.4	6.24573	0.000101024	up
NCI_SHP2_signaling_Main_Pathway	NCI 1.2	6.24364	0.0250705	up
KEGG_Central_carbon_metabolism_in_cancer_Main_Pathway	KEGG Adjusted 1.4	6.23986	0.0213402	up
reactome_Inhibition_of_replication_initiation_of_damaged_DNA_by_RB1_E2F1_Main_Pathway	Reactome 1.3	6.23231	0.0300563	up
reactome_Hedgehog_ligand_biogenesis_Main_Pathway	Reactome 1.3	6.22157	0.0412641	up
NCI_Ceramide_signaling_Main_Pathway	NCI 1.2	6.22125	0.0116057	up
biocarta_toll_like_receptor_Pathway_(Pathway_protein_ubiquitination_of_CHUK_MAP3K1)	Biocarta 1.2	6.21623	0.00186101	up
Erythropoietin_Pathway_Gene_Expression_Neuroprotection_via_NFKB2	Primary 1.4	6.20683	3.6551e-05	up
biocarta_rb_tumor_suppressor_checkpoint_signaling_in_response_to_dna_damage_Main_Pathway	Biocarta 1.2	6.1888	0.0346059	up
reactome_Activation_of_NF_kappaB_in_B_cells_Main_Pathway	Reactome 1.3	6.14326	0.0477062	up
reactome_Ubiquinol_biosynthesis_Main_Pathway	Reactome 1.3	6.12363	0.0429443	up
ubiquinol-10_biosynthesis	Metabolism 1.4	6.12363	0.0429443	up
NCI_Caspase_Cascade_in_Apoptosis_Pathway_(JNK_cascade)	NCI 1.2	6.0901	0.00867214	up
biocarta_epo_signaling_Main_Pathway	Biocarta 1.2	6.08656	0.0193958	up
reactome_Recycling_of_bile_acids_and_salts_Main_Pathway	Reactome 1.3	6.07785	0.00350215	up
NCI_N_cadherin_signaling_events_Pathway_(axonogenesis)	NCI 1.2	6.02894	0.0367015	up
KEGG_Glucagon_signaling_Main_Pathway	KEGG 1.2	5.99707	0.000354642	up
KEGG_Glucagon_signaling_Main_Pathway	KEGG Adjusted 1.4	5.99707	0.000354642	up
Ras_Pathway_Gene_Expression_Cell_Proliferation_Cell_Survival_Differentiation_Development_Cell_Cycle_Control_Cell_Motility_Tumorigenesis_via_ELK4_ATF2_MEF2D_STAT2_CREB3_CCNA1_MYC_ELK1_JUN_CDK4	Primary 1.4	5.99627	0.00420249	up
reactome_Signaling_by_NODAL_Main_Pathway	Reactome 1.3	5.98202	0.0314188	up
KEGG_Taurine_and_hypotaurine_metabolism_Main_Pathway	KEGG 1.2	5.98066	0.000270816	up
KEGG_Taurine_and_hypotaurine_metabolism_Main_Pathway	KEGG Adjusted 1.4	5.98066	0.000270816	up
TRAF_Pathway	Primary 1.4	5.97648	0.000483562	up
reactome_G_alpha_12_13_signalling_events_Main_Pathway	Reactome 1.3	5.95806	0.0114704	up
PTEN_Pathway_Cell_Survival	Primary 1.4	5.95748	0.000753475	up
KEGG_Peroxisome_Main_Pathway	KEGG Adjusted 1.4	5.94768	0.000273746	up
reactome_Signaling_by_SCF_KIT_Main_Pathway	Reactome 1.3	5.94047	0.0468111	up
reactome_Gluconeogenesis_Main_Pathway	Reactome 1.3	5.93472	0.0196939	up
KEGG_Focal_adhesion_Main_Pathway	KEGG 1.2	5.90736	0.00986488	up
KEGG_Calcium_signaling_Main_Pathway	KEGG 1.2	5.89453	0.00291483	up
KEGG_Calcium_signaling_Main_Pathway	KEGG Adjusted 1.4	5.89453	0.00291483	up
reactome_Activated_point_mutants_of_FGFR2_Main_Pathway	Reactome 1.3	5.88104	0.00302032	up
Akt_Signaling_Pathway_Promotes_Adipogenesis	Primary 1.4	5.85682	0.00739899	up
ERK_Signaling_Pathway_Gene_Expression_via_CAPN6_TP53_FOS_ATF1_MYC_ELK3_MYLK_ETS1_SRF_HIST1H3B_CREB3_STAT3_NFKB2_HMGN1_ESR2_ELK1_PAX6_JUN	Primary 1.4	5.83977	0.00739446	up
reactome_Release_of_eIF4E_Main_Pathway	Reactome 1.3	5.80265	0.0391244	up
KEGG_Propanoate_metabolism_Main_Pathway	KEGG 1.2	5.77327	0.00163863	up
KEGG_Propanoate_metabolism_Main_Pathway	KEGG Adjusted 1.4	5.77327	0.00163863	up
KEGG_Cyanoamino_acid_metabolism_Main_Pathway	KEGG Adjusted 1.4	5.76719	0.0275308	up
KEGG_Fc_epsilon_RI_signaling_Main_Pathway	KEGG Adjusted 1.4	5.76342	0.0187782	up
KEGG_Fc_epsilon_RI_signaling_Main_Pathway	KEGG 1.2	5.76342	0.0187782	up
NCI_Neurotrophic_factor_mediated_Trk_receptor_signaling_Pathway_(Schwann_cell_development)	NCI 1.2	5.71134	0.0465295	up
KEGG_Glycerolipid_metabolism_Main_Pathway	KEGG 1.2	5.70612	0.00998137	up
KEGG_Glycerolipid_metabolism_Main_Pathway	KEGG Adjusted 1.4	5.70612	0.00998137	up
Akt_Signaling_Pathway_NF-kB_pathway	Primary 1.4	5.67823	0.0037101	up
NCI_a6b1_and_a6b4_Integrin_signaling_Main_Pathway	NCI 1.2	5.65856	0.0185501	up
superpathway_of_methionine_degradation	Metabolism 1.4	5.62215	0.000752301	up
reactome_Negative_regulation_of_FGFR_signaling_Main_Pathway	Reactome 1.3	5.62124	0.0381344	up
reactome_Association_of_TriC_CCT_with_target_proteins_during_biosynthesis_Main_Pathway	Reactome 1.3	5.60112	0.00890584	up
KEGG_Tight_junction_Main_Pathway	KEGG 1.2	5.58057	0.00268179	up
KEGG_Tight_junction_Main_Pathway	KEGG Adjusted 1.4	5.58057	0.00268179	up
reactome_Glucagon_type_ligand_receptors_Main_Pathway	Reactome 1.3	5.57943	0.0170041	up
reactome_RNA_Polymerase_III_Transcription_Termination_Main_Pathway	Reactome 1.3	5.5737	0.0331501	up
ILK_Signaling_Pathway_Cytoskeletal_Adhesion_Complexes	Primary 1.4	5.57283	0.00468749	up
KEGG_Vitamin_digestion_and_absorption_Main_Pathway	KEGG Adjusted 1.4	5.53262	0.00244152	up
BRCA1_Pathway_Homologous_Recombination_Repair	Primary 1.4	5.51196	0.0207294	up
Hedgehog_Signaling_in_Mammals_Pathway	Primary 1.4	5.48277	0.0104988	up
KEGG_RIG_I_like_receptor_signaling_Main_Pathway	KEGG 1.2	5.47825	0.00230758	up
KEGG_RIG_I_like_receptor_signaling_Main_Pathway	KEGG Adjusted 1.4	5.47825	0.00230758	up
reactome_RMTs_methylate_histone_arginines_Main_Pathway	Reactome 1.3	5.47483	0.00635201	up
KEGG_Ubiquitin_mediated_proteolysis_Main_Pathway	KEGG Adjusted 1.4	5.45898	0.00107909	up
NCI_Ceramide_signaling_Pathway_(ganglioside_biosynthetic_process)	NCI 1.2	5.44736	0.00860128	up
KEGG_Pentose_and_glucuronate_interconversions_Main_Pathway	KEGG 1.2	5.43648	0.000740636	up
KEGG_Pentose_and_glucuronate_interconversions_Main_Pathway	KEGG Adjusted 1.4	5.43648	0.000740636	up
KEGG_Alcoholism_Main_Pathway	KEGG 1.2	5.43614	0.0102864	up
KEGG_Alcoholism_Main_Pathway	KEGG Adjusted 1.4	5.43614	0.0102864	up
reactome_eNOS_activation_Main_Pathway	Reactome 1.3	5.43261	0.0452855	up
reactome_NOD1_2_Signaling_Pathway_Main_Pathway	Reactome 1.3	5.40793	0.0176435	up
methionine_degradation	Metabolism 1.4	5.40706	0.0108334	up
NCI_Visual_signal_transduction_Rods_Main_Pathway	NCI 1.2	5.40575	0.00179063	up
NCI_Neurotrophic_factor_mediated_Trk_receptor_signaling_Pathway_(neuron_projection_morphogenesis)	NCI 1.2	5.38576	0.0316499	up
reactome_Multifunctional_anion_exchangers_Main_Pathway	Reactome 1.3	5.38256	0.0149074	up
NCI_ErbB1_downstream_signaling_Pathway_(lamellipodium_assembly)	NCI 1.2	5.37726	0.00760193	up
MAPK_Signaling_Pathway	Primary 1.4	5.36073	0.00992802	up
NCI_FOXM1_transcription_factor_network_Main_Pathway	NCI 1.2	5.3543	0.0238008	up
KEGG_Proteoglycans_in_cancer_Main_Pathway	KEGG Adjusted 1.4	5.338	0.0213598	up
KEGG_Proteoglycans_in_cancer_Main_Pathway	KEGG 1.2	5.338	0.0213598	up
reactome_XAV939_inhibits_tankyrase_stabilizing_AXIN_Main_Pathway	Reactome 1.3	5.33365	0.0165684	up
reactome_CDT1_association_with_the_CDC6_ORC_origin_complex_Main_Pathway	Reactome 1.3	5.32342	0.0301254	up
NCI_ALK1_signaling_events_Pathway_(endothelial_cell_proliferation)	NCI 1.2	5.323	0.0283902	up
reactome_NRAGE_signals_death_through_JNK_Main_Pathway	Reactome 1.3	5.31413	0.00561209	up
NCI_Role_of_Calcineurin_dependent_NFAT_signaling_in_lymphocytes_Pathway_(positive_T_cell_selection)	NCI 1.2	5.27879	0.0412643	up
biocarta_how_progesterone_initiates_the_oocyte_maturation_Main_Pathway	Biocarta 1.2	5.26779	0.00341138	up
reactome_Opsins_Main_Pathway	Reactome 1.3	5.26079	0.0040161	up
reactome_G_alpha_q_signalling_events_Main_Pathway	Reactome 1.3	5.25995	0.000782028	up
NCI_Ceramide_signaling_Pathway_(negative_regulation_of_cell_cycle)	NCI 1.2	5.24111	0.0095524	up
KEGG_Focal_adhesion_Main_Pathway	KEGG Adjusted 1.4	5.21056	0.0167814	up
Akt_Signaling_Pathway_Survival_Genes	Primary 1.4	5.18494	0.00215473	up
reactome_Orc1_removal_from_chromatin_Main_Pathway	Reactome 1.3	5.17568	0.0255797	up
Akt_Signaling_Pathway_NF-kB_dependent_transciption	Primary 1.4	5.17039	0.0105363	up
KEGG_ABC_transporters_Main_Pathway	KEGG Adjusted 1.4	5.16543	0.0185912	up
KEGG_Citrate_cycle_TCA_cycle__Main_Pathway	KEGG 1.2	5.08627	0.0135083	up
KEGG_Citrate_cycle_TCA_cycle__Main_Pathway	KEGG Adjusted 1.4	5.08627	0.0135083	up
TRAF_Pathway_Apoptosis	Primary 1.4	5.07668	0.0216211	up
KEGG_Caffeine_metabolism_Main_Pathway	KEGG 1.2	5.07608	0.00241528	up
KEGG_Caffeine_metabolism_Main_Pathway	KEGG Adjusted 1.4	5.07608	0.00241528	up
biocarta_tnfr1_signaling_Main_Pathway	Biocarta 1.2	5.06527	0.0228035	up
WNT_Pathway_PKC_Pathway	Primary 1.4	5.06166	0.03769	up
KEGG_Serotonergic_synapse_Main_Pathway	KEGG 1.2	5.06159	0.0349747	up
KEGG_Serotonergic_synapse_Main_Pathway	KEGG Adjusted 1.4	5.06159	0.0349747	up
reactome_Antigen_processing_Ubiquitination_Proteasome_degradation_Main_Pathway	Reactome 1.3	5.06106	0.00550142	up
KEGG_Inflammatory_mediator_regulation_of_TRP_channels_Main_Pathway	KEGG 1.2	5.03351	0.0190429	up
KEGG_Inflammatory_mediator_regulation_of_TRP_channels_Main_Pathway	KEGG Adjusted 1.4	5.03351	0.0190429	up
KEGG_Histidine_metabolism_Main_Pathway	KEGG 1.2	5.0254	0.0460219	up
KEGG_Histidine_metabolism_Main_Pathway	KEGG Adjusted 1.4	5.0254	0.0460219	up
Akt_Signaling_Pathway_Genetic_Stability	Primary 1.4	5.01095	0.00750594	up
biocarta_inactivation_of_gsk3_by_akt_causes_accumulation_of_b_catenin_in_alveolar_macrophages_Main_Pathway	Biocarta 1.2	5.01006	0.0200982	up
TNF_Signaling_Pathway_Apoptosis	Primary 1.4	5.00142	0.00315049	up
reactome_Translocation_of_GLUT4_to_the_plasma_membrane_Main_Pathway	Reactome 1.3	4.99078	0.00362332	up
ILK_Signaling_Pathway_Epithelial_Mesenchymal_Transition_Tubulo-Interstitial_Fibrosis	Primary 1.4	4.96668	0.0115131	up
ILK_Signaling_Pathway_Migration_Vasculogenesis	Primary 1.4	4.96668	0.0115131	up
biocarta_ceramide_signaling_Pathway_(Pathway_protein_ubiquitination_of_CHUK)	Biocarta 1.2	4.96359	0.00639068	up
KEGG_Adrenergic_signaling_in_cardiomyocytes_Main_Pathway	KEGG Adjusted 1.4	4.94519	0.00114572	up
KEGG_Adrenergic_signaling_in_cardiomyocytes_Main_Pathway	KEGG 1.2	4.94519	0.00114572	up
Notch_Signaling_Pathway	Primary 1.4	4.94136	0.0182545	up
NCI_Fc_epsilon_receptor_I_signaling_in_mast_cells_Main_Pathway	NCI 1.2	4.94079	0.000917018	up
D-imyoi-inositol-5-phosphate_metabolism	Metabolism 1.4	4.93616	0.0400881	up
KEGG_Purine_metabolism_Main_Pathway	KEGG 1.2	4.90787	1.36864e-05	up
KEGG_Purine_metabolism_Main_Pathway	KEGG Adjusted 1.4	4.90787	1.36864e-05	up
reactome_Acyl_chain_remodelling_of_PS_Main_Pathway	Reactome 1.3	4.87554	0.00623644	up
PTEN_Pathway_Protein_Synthesis	Primary 1.4	4.87367	0.0039238	up
KEGG_AMPK_signaling_Main_Pathway	KEGG 1.2	4.8166	5.51933e-05	up
KEGG_AMPK_signaling_Main_Pathway	KEGG Adjusted 1.4	4.8166	5.51933e-05	up
KEGG_Ether_lipid_metabolism_Main_Pathway	KEGG 1.2	4.80408	0.0104551	up
KEGG_Ether_lipid_metabolism_Main_Pathway	KEGG Adjusted 1.4	4.80408	0.0104551	up
NCI_Neurotrophic_factor_mediated_Trk_receptor_signaling_Main_Pathway	NCI 1.2	4.79137	0.0334743	up
biocarta_rho_cell_motility_signaling_Main_Pathway	Biocarta 1.2	4.77007	0.00707254	up
Ras_Pathway	Primary 1.4	4.76615	0.00761236	up
superpathway_of_purine_nucleotide_salvage	Metabolism 1.4	4.76536	0.000536368	up
biocarta_akt_signaling_Pathway_(Pathway_protein_ubiquitination_of_CHUK)	Biocarta 1.2	4.70753	0.0301421	up
reactome_Signaling_by_constitutively_active_EGFR_Main_Pathway	Reactome 1.3	4.66876	0.0493988	up
Akt_Signaling_Pathway_Neuroprotection	Primary 1.4	4.64085	0.00173448	up
reactome_AMPK_inhibits_chREBP_transcriptional_activation_activity_Main_Pathway	Reactome 1.3	4.6274	0.0239996	up
NCI_LKB1_signaling_events_Main_Pathway	NCI 1.2	4.62071	0.0153516	up
ERK_Signaling_Pathway_EGFR_signaling	Primary 1.4	4.56689	0.0228795	up
NCI_Insulin_Pathway_Main_Pathway	NCI 1.2	4.55647	0.00943925	up
KEGG_Pyrimidine_metabolism_Main_Pathway	KEGG 1.2	4.5501	6.26489e-05	up
KEGG_Pyrimidine_metabolism_Main_Pathway	KEGG Adjusted 1.4	4.5501	6.26489e-05	up
NCI_Ceramide_signaling_Pathway_(cell_survival)	NCI 1.2	4.54923	0.0352368	up
biocarta_chrebp_regulation_by_carbohydrates_and_camp_Main_Pathway	Biocarta 1.2	4.54331	0.0309919	up
reactome_Separation_of_Sister_Chromatids_Main_Pathway	Reactome 1.3	4.53734	0.0142296	up
KEGG_Pyruvate_metabolism_Main_Pathway	KEGG 1.2	4.53236	0.00202582	up
KEGG_Pyruvate_metabolism_Main_Pathway	KEGG Adjusted 1.4	4.53236	0.00202582	up
KEGG_Steroid_hormone_biosynthesis_Main_Pathway	KEGG 1.2	4.52314	1.39131e-05	up
KEGG_Steroid_hormone_biosynthesis_Main_Pathway	KEGG Adjusted 1.4	4.52314	1.39131e-05	up
KEGG_Ovarian_steroidogenesis_Main_Pathway	KEGG 1.2	4.51894	0.0245521	up
KEGG_Ovarian_steroidogenesis_Main_Pathway	KEGG Adjusted 1.4	4.51894	0.0245521	up
KEGG_Phototransduction_Main_Pathway	KEGG 1.2	4.51153	0.00096456	up
KEGG_Phototransduction_Main_Pathway	KEGG Adjusted 1.4	4.51153	0.00096456	up
NCI_DNA_PK_pathway_in_nonhomologous_end_joining_Main_Pathway	NCI 1.2	4.48721	0.000737227	up
NCI_DNA_PK_pathway_in_nonhomologous_end_joining_Pathway_(double_strand_break_repair_via_nonhomologous_end_joining)	NCI 1.2	4.48721	0.000737227	up
PAK_Pathway_Contractility_Stress_Fibres_and_Focal_Adhesion	Primary 1.4	4.45707	0.00179943	up
biocarta_akt_signaling_Pathway_(apoptosis)	Biocarta 1.2	4.41086	0.0425803	up
biocarta_akt_signaling_Pathway_(cell_survival)	Biocarta 1.2	4.41086	0.0425803	up
NCI_CXCR4_mediated_signaling_events_Pathway_(cell_adhesion)	NCI 1.2	4.40277	0.00213799	up
phospholipases	Metabolism 1.4	4.38417	0.0331244	up
KEGG_Morphine_addiction_Main_Pathway	KEGG 1.2	4.38128	0.00681925	up
KEGG_Morphine_addiction_Main_Pathway	KEGG Adjusted 1.4	4.38128	0.00681925	up
Akt_Signaling_Pathway_ERK_mediated_apoptosis	Primary 1.4	4.35042	0.0102761	up
reactome_Regulation_of_Rheb_GTPase_activity_by_AMPK_Main_Pathway	Reactome 1.3	4.32759	0.0265638	up
biocarta_insulin_signaling_Main_Pathway	Biocarta 1.2	4.29449	0.0444953	up
Akt_Signaling_Pathway_Induction_of_Chromatin_Condensation	Primary 1.4	4.29319	0.00804678	up
ILK_Signaling_Pathway	Primary 1.4	4.24318	0.0168315	up
FLT3_Signaling_Pathway_Transcription_via_ELK3_MAPK12_CREB3_STAT2	Primary 1.4	4.12607	0.0428305	up
Akt_Signaling_Pathway_NO_production	Primary 1.4	4.11355	0.0192572	up
Estrogen_Pathway	Primary 1.4	4.10403	0.017438	up
NCI_DNA_PK_pathway_in_nonhomologous_end_joining_Pathway_(V_D_J_recombination)	NCI 1.2	4.07038	0.014867	up
NCI_Regulation_of_RAC1_activity_Main_Pathway	NCI 1.2	4.06532	0.0029833	up
reactome_Recycling_of_eIF2_GDP_Main_Pathway	Reactome 1.3	4.06302	0.0188271	up
Akt_Signaling_Pathway_Elevation_of_Glucose_Import	Primary 1.4	4.0367	0.0134668	up
Akt_Signaling_Pathway_p73_mediated_apoptosis	Primary 1.4	4.0367	0.0134668	up
reactome_CREB_phosphorylation_through_the_activation_of_CaMKII_Main_Pathway	Reactome 1.3	3.9596	0.0408119	up
KEGG_Glycosphingolipid_biosynthesis_lacto_and_neolacto_series_Main_Pathway	KEGG 1.2	3.95291	0.0384089	up
KEGG_Glycosphingolipid_biosynthesis_lacto_and_neolacto_series_Main_Pathway	KEGG Adjusted 1.4	3.95291	0.0384089	up
KEGG_Glutamatergic_synapse_Main_Pathway	KEGG Adjusted 1.4	3.91974	0.000635866	up
KEGG_Glutamatergic_synapse_Main_Pathway	KEGG 1.2	3.91974	0.000635866	up
KEGG_Notch_signaling_Main_Pathway	KEGG 1.2	3.87287	0.00799284	up
KEGG_Notch_signaling_Main_Pathway	KEGG Adjusted 1.4	3.87287	0.00799284	up
heparan_sulfate_biosynthesis_late_stages	Metabolism 1.4	3.80687	0.00992148	up
Akt_Signaling_Pathway_Blocks_Apoptosis	Primary 1.4	3.77914	0.0170897	up
KEGG_MAPK_signaling_Main_Pathway	KEGG 1.2	3.70238	0.00189668	up
KEGG_MAPK_signaling_Main_Pathway	KEGG Adjusted 1.4	3.70238	0.00189668	up
NCI_E_cadherin_signaling_in_the_nascent_adherens_junction_Pathway_(actin_cytoskeleton_organization)	NCI 1.2	3.69274	0.0314314	up
Akt_Signaling_Pathway_Enhancement_of_Breast_Epithelial	Primary 1.4	3.66101	0.034556	up
TRAF_Pathway_Direct_Antimicrobial_Response_and_Cell-Mediated_Immunity_and_Apoptosis_of_Host_Cell	Primary 1.4	3.64081	0.0130288	up
Akt_Signaling_Pathway_Glycogen_Synthesis_and_Apoptosis	Primary 1.4	3.52273	0.00777258	up
mTOR_Pathway_Inflammation_Stress_Resistance	Primary 1.4	3.52244	0.0124663	up
PAK_Pathway	Primary 1.4	3.47253	0.021728	up
Akt_Signaling_Pathway	Primary 1.4	3.46974	0.00766916	up
mTOR_Pathway	Primary 1.4	3.46497	0.0195511	up
reactome_Ligand_gated_ion_channel_transport_Main_Pathway	Reactome 1.3	3.45212	3.44111e-05	up
Akt_Signaling_Pathway_Increased_GLUT4_translocation	Primary 1.4	3.42147	0.0145848	up
IL-10_Pathway	Primary 1.4	3.42	0.0472629	up
NCI_HIV_1_Nef_Negative_effector_of_Fas_and_TNF_alpha_Main_Pathway	NCI 1.2	3.41172	0.00366953	up
KEGG_Long_term_potentiation_Main_Pathway	KEGG Adjusted 1.4	3.40846	0.0371663	up
KEGG_Long_term_potentiation_Main_Pathway	KEGG 1.2	3.40846	0.0371663	up
p38_Signaling_Pathway	Primary 1.4	3.40035	0.0487031	up
reactome_KSRP_destabilizes_mRNA_Main_Pathway	Reactome 1.3	3.39544	0.0135035	up
reactome_Activation_of_the_phototransduction_cascade_Main_Pathway	Reactome 1.3	3.38201	0.039121	up
CREB_Pathway	Primary 1.4	3.37896	0.0232932	up
reactome_MicroRNA_miRNA_biogenesis_Main_Pathway	Reactome 1.3	3.35777	0.0119209	up
cAMP_Pathway_Myocardial_Contraction	Primary 1.4	3.34536	0.00090156	up
KEGG_Neuroactive_ligand_receptor_interaction_Main_Pathway	KEGG Adjusted 1.4	3.34285	0.000327593	up
MAPK_Family_Pathway	Primary 1.4	3.32863	0.0134188	up
PAK_Pathway_Lamelliopodia_and_Filopodia_Outgrowth	Primary 1.4	3.32763	0.0300379	up
urea_cycle	Metabolism 1.4	3.31406	0.0130325	up
KEGG_Herpes_simplex_infection_Main_Pathway	KEGG 1.2	3.30747	0.0193958	up
KEGG_Herpes_simplex_infection_Main_Pathway	KEGG Adjusted 1.4	3.30747	0.0193958	up
PAK_Pathway_Actin_Organization	Primary 1.4	3.29121	0.0270935	up
PAK_Pathway_Cell_Survival	Primary 1.4	3.29121	0.0270935	up
Akt_Signaling_Pathway_Aggregation_and_Neurodegeneration	Primary 1.4	3.27242	0.0206698	up
Akt_Signaling_Pathway_Regulation_of_Cyclic_Nucleotide	Primary 1.4	3.21113	0.0333311	up
Akt_Signaling_Pathway_Apoptosis	Primary 1.4	3.21057	0.0162156	up
ERK_Signaling_Pathway	Primary 1.4	3.11199	0.015627	up
reactome_temp_Post-translational_modification_synthesis_of_GPI-anchored_proteins	Reactome 1.3	3.10056	0.0208348	up
reactome_Synthesis_secretion_and_deacylation_of_Ghrelin_Main_Pathway	Reactome 1.3	3.08809	0.0446304	up
RANK_Signaling_in_Osteoclasts_Pathway_Resorption	Primary 1.4	3.03453	0.0217185	up
KEGG_Amphetamine_addiction_Main_Pathway	KEGG Adjusted 1.4	2.56197	0.00261172	up
KEGG_Amphetamine_addiction_Main_Pathway	KEGG 1.2	2.56197	0.00261172	up
KEGG_Nicotine_addiction_Main_Pathway	KEGG Adjusted 1.4	2.56084	0.0155836	up
KEGG_Nicotine_addiction_Main_Pathway	KEGG 1.2	2.36198	3.44111e-05	up
reactome_G_alpha_s_signalling_events_Main_Pathway	Reactome 1.3	2.34461	0.0105989	up
cAMP_Pathway	Primary 1.4	2.29425	0.015319	up
KEGG_Metabolism_of_xenobiotics_by_cytochrome_P450_Main_Pathway	KEGG 1.2	2.29221	0.0181739	up
KEGG_Metabolism_of_xenobiotics_by_cytochrome_P450_Main_Pathway	KEGG Adjusted 1.4	2.29221	0.0181739	up
Akt_Signaling_Pathway_Synaptic_Transmission	Primary 1.4	2.27064	0.0134668	up
IL-6_Pathway	Primary 1.4	1.77238	0.0190807	up
Growth_Hormone_Signaling_Pathway_Glucose_Uptake	Primary 1.4	-2.44182	0.0218251	down
KEGG_Regulation_of_actin_cytoskeleton_Main_Pathway	KEGG Adjusted 1.4	-2.51062	0.048212	down
KEGG_Regulation_of_actin_cytoskeleton_Main_Pathway	KEGG 1.2	-2.51062	0.048212	down
KEGG_Platelet_activation_Main_Pathway	KEGG 1.2	-2.60418	0.00336617	down
KEGG_Platelet_activation_Main_Pathway	KEGG Adjusted 1.4	-2.60418	0.00336617	down
KEGG_Glycosylphosphatidylinositol_GPI_anchor_biosynthesis_Main_Pathway	KEGG 1.2	-2.61724	0.0450741	down
KEGG_Glycosylphosphatidylinositol_GPI_anchor_biosynthesis_Main_Pathway	KEGG Adjusted 1.4	-2.61724	0.0450741	down
KEGG_MicroRNAs_in_cancer_Main_Pathway	KEGG Adjusted 1.4	-2.69235	0.0288347	down
KEGG_MicroRNAs_in_cancer_Main_Pathway	KEGG 1.2	-2.69235	0.0288347	down
GSK3_Signaling_Pathway	Primary 1.4	-2.74814	0.0204379	down
KEGG_RNA_degradation_Main_Pathway	KEGG Adjusted 1.4	-2.82044	0.00902973	down
KEGG_Natural_killer_cell_mediated_cytotoxicity_Main_Pathway	KEGG 1.2	-2.94124	0.00978225	down
KEGG_Natural_killer_cell_mediated_cytotoxicity_Main_Pathway	KEGG Adjusted 1.4	-2.94124	0.00978225	down
biocarta_skeletal_muscle_hypertrophy_is_regulated_via_akt_mtor_Main_Pathway	Biocarta 1.2	-2.99917	0.0224875	down
KEGG_Wnt_signaling_Main_Pathway	KEGG 1.2	-3.02538	0.0315666	down
KEGG_Wnt_signaling_Main_Pathway	KEGG Adjusted 1.4	-3.02538	0.0315666	down
reactome_Cytosolic_sensors_of_pathogen_associated_DNA_Main_Pathway	Reactome 1.3	-3.05577	0.02441	down
reactome_Dual_incision_reaction_in_GG_NER_Main_Pathway	Reactome 1.3	-3.20107	0.0290323	down
reactome_Formation_of_incision_complex_in_GG_NER_Main_Pathway	Reactome 1.3	-3.20107	0.0290323	down
retinoate_biosynthesis_II	Metabolism 1.4	-3.21312	0.0280581	down
Akt_Signaling_Pathway_NFAT_degradation	Primary 1.4	-3.24055	0.00993737	down
KEGG_mRNA_surveillance_Main_Pathway	KEGG 1.2	-3.29554	0.000671629	down
KEGG_mRNA_surveillance_Main_Pathway	KEGG Adjusted 1.4	-3.29554	0.000671629	down
p53_Signaling_Pathway_Breast_Cancer	Primary 1.4	-3.30053	0.0101212	down
p53_Signaling_Pathway_Cell_Cycle_Arrest	Primary 1.4	-3.30053	0.0101212	down
p53_Signaling_Pathway_Cell_Growth_Accumulation	Primary 1.4	-3.30053	0.0101212	down
p53_Signaling_Pathway_DNA_Repair	Primary 1.4	-3.30053	0.0101212	down
p53_Signaling_Pathway_Exosome_Mediated_Secretion	Primary 1.4	-3.30053	0.0101212	down
p53_Signaling_Pathway_Inhibition_of_Angiogenesis_and_Metastasis	Primary 1.4	-3.30053	0.0101212	down
reactome_RNA_Polymerase_I_Transcription_Termination_Main_Pathway	Reactome 1.3	-3.32238	0.00816723	down
IGF1R_Signaling_Pathway_Gene_Expression_Proliferation_Growth_Survival_via_NFAT5_CREB3	Primary 1.4	-3.32308	0.0134746	down
WNT_Pathway_NFAT_Pathway	Primary 1.4	-3.3262	0.0308937	down
HIF1Alpha_Pathway	Primary 1.4	-3.38619	0.0146857	down
tRNA_charging	Metabolism 1.4	-3.39308	0.0457031	down
biocarta_sumoylation_as_a_mechanism_to_modulate_ctbp_dependent_gene_responses_Main_Pathway	Biocarta 1.2	-3.44094	0.0249607	down
cAMP_Pathway_Metabolic_Energy	Primary 1.4	-3.52739	0.00278832	down
SMAD_Signaling_Network_Pathway	Primary 1.4	-3.53014	0.00864674	down
p53_Signaling_Pathway_Apoptosis	Primary 1.4	-3.55579	0.00325333	down
p53_Signaling_Pathway_Cancer	Primary 1.4	-3.55579	0.00325333	down
p53_Signaling_Pathway_Gene_Expression_Anti-Apoptosis_via_TP53	Primary 1.4	-3.55579	0.00325333	down
p53_Signaling_Pathway_Gene_Expression_Cell_Cycle_and_Cell_Growth_via_TP53	Primary 1.4	-3.55579	0.00325333	down
p53_Signaling_Pathway_Gene_Expression_Cell_Fate_and_Development_via_TP53	Primary 1.4	-3.55579	0.00325333	down
p53_Signaling_Pathway_Gene_Expression_Cell_Signaling_via_TP53	Primary 1.4	-3.55579	0.00325333	down
p53_Signaling_Pathway_Gene_Expression_DNA_Replication_and_Repair_via_TP53	Primary 1.4	-3.55579	0.00325333	down
p53_Signaling_Pathway_Gene_Expression_ECM_and_Adhesion_via_TP53	Primary 1.4	-3.55579	0.00325333	down
p53_Signaling_Pathway_Gene_Expression_Infection_and_Immune_Response_via_TP53	Primary 1.4	-3.55579	0.00325333	down
p53_Signaling_Pathway_Normal_Cell_Cycle_Progression	Primary 1.4	-3.55579	0.00325333	down
Akt_Signaling_Pathway_Translation	Primary 1.4	-3.58393	0.0317328	down
NCI_Regulation_of_Telomerase_Main_Pathway	NCI 1.2	-3.64823	0.0173063	down
terminal_iOi-glycans_residues_modification	Metabolism 1.4	-3.74757	0.0198511	down
HIF1Alpha_Pathway_Gene_Expression_via_JUN_CREB3	Primary 1.4	-3.81533	0.0331676	down
NCI_BARD1_signaling_events_Main_Pathway	NCI 1.2	-3.8682	0.00756355	down
reactome_RNA_Polymerase_III_Transcription_Initiation_From_Type_1_Promoter_Main_Pathway	Reactome 1.3	-3.89534	0.00583483	down
reactome_RNA_Polymerase_III_Transcription_Initiation_From_Type_2_Promoter_Main_Pathway	Reactome 1.3	-3.91196	0.00426057	down
biocarta_the_prc2_complex_sets_long_term_gene_silencing_through_modification_of_histone_tails_Main_Pathway	Biocarta 1.2	-3.9973	0.0231282	down
biocarta_the_prc2_complex_sets_long_term_gene_silencing_through_modification_of_histone_tails_Pathway_(histone_deacetylation)	Biocarta 1.2	-3.9973	0.0231282	down
biocarta_the_prc2_complex_sets_long_term_gene_silencing_through_modification_of_histone_tails_Pathway_(histone_methylation)	Biocarta 1.2	-3.9973	0.0231282	down
Caspase_Cascade_Pathway	Primary 1.4	-3.99959	0.00425821	down
NCI_Regulation_of_nuclear_beta_catenin_signaling_and_target_gene_transcription_Main_Pathway	NCI 1.2	-4.03337	0.0111558	down
NCI_Plasma_membrane_estrogen_receptor_signaling_Pathway_(apoptosis)	NCI 1.2	-4.03668	0.0210195	down
reactome_mRNA_decay_by_5_to_3_exoribonuclease_Main_Pathway	Reactome 1.3	-4.04696	0.0208091	down
KEGG_RNA_polymerase_Main_Pathway	KEGG Adjusted 1.4	-4.05712	0.0165536	down
NCI_Signaling_events_mediated_by_HDAC_Class_I_Pathway_(histone_deacetylation)	NCI 1.2	-4.13754	0.0299827	down
NCI_BARD1_signaling_events_Pathway_(DNA_repair)	NCI 1.2	-4.14075	0.011224	down
Ras_Pathway_Cell-Cell_Junctions	Primary 1.4	-4.16188	0.0261515	down
reactome_Deadenylation_of_mRNA_Main_Pathway	Reactome 1.3	-4.21297	0.0189552	down
reactome_Nuclear_Pore_Complex_NPC_Disassembly_Main_Pathway	Reactome 1.3	-4.26877	7.86603e-05	down
reactome_Transport_of_Mature_mRNA_Derived_from_an_Intronless_Transcript_Main_Pathway	Reactome 1.3	-4.36682	4.95221e-05	down
reactome_SLBP_Dependent_Processing_of_Replication_Dependent_Histone_Pre_mRNAs_Main_Pathway	Reactome 1.3	-4.39956	0.0404419	down
KEGG_Ribosome_biogenesis_in_eukaryotes_Main_Pathway	KEGG Adjusted 1.4	-4.41149	0.0104065	down
TRAF_Pathway_Cell_Survival	Primary 1.4	-4.46784	0.00051127	down
reactome_RNA_Polymerase_I_Promoter_Escape_Main_Pathway	Reactome 1.3	-4.47461	0.00180686	down
leucine_degradation	Metabolism 1.4	-4.49635	0.0273421	down
reactome_Vitamin_D_calciferol_metabolism_Main_Pathway	Reactome 1.3	-4.50501	0.0464556	down
NCI_ATR_signaling_Pathway_(regulation_of_double_strand_break_repair_via_homologous_recombination)	NCI 1.2	-4.58023	0.02836	down
JAK-STAT_Pathway_Akt_Pathway	Primary 1.4	-4.59152	0.00139595	down
reactome_Nuclear_Receptor_transcription_Main_Pathway	Reactome 1.3	-4.62219	0.0245094	down
biocarta_mets_affect_on_macrophage_differentiation_Main_Pathway	Biocarta 1.2	-4.63364	0.0113027	down
NCI_PDGFR_alpha_signaling_Pathway_(JAK_STAT_cascade)	NCI 1.2	-4.65731	0.000536883	down
methionine_salvage	Metabolism 1.4	-4.73689	0.000467684	down
WNT_Pathway_Cell_Fate_Proliferation_Differentiation_Adhesion_and_Survival	Primary 1.4	-4.73807	0.0125571	down
NCI_BCR_signaling_Main_Pathway	NCI 1.2	-4.76286	0.00605733	down
reactome_PKA_mediated_phosphorylation_of_key_metabolic_factors_Main_Pathway	Reactome 1.3	-4.78041	0.032724	down
reactome_Trafficking_of_AMPA_receptors_Main_Pathway	Reactome 1.3	-4.81703	0.0284014	down
reactome_snRNP_Assembly_Main_Pathway	Reactome 1.3	-4.912	0.00251121	down
NCI_JNK_signaling_in_the_CD4_TCR_Main_Pathway	NCI 1.2	-4.949	0.0214073	down
mevalonate_pathway	Metabolism 1.4	-4.96641	0.00363711	down
biocarta_cycling_of_ran_in_nucleocytoplasmic_transport_Main_Pathway	Biocarta 1.2	-4.96835	0.00779564	down
NCI_Validated_nuclear_estrogen_receptor_alpha_network_Main_Pathway	NCI 1.2	-4.98709	0.000119251	down
BRCA1_Pathway_Nucleotide_Excission_Repair	Primary 1.4	-5.00181	0.0241586	down
NCI_C_MYB_transcription_factor_network_Main_Pathway	NCI 1.2	-5.01365	0.00829589	down
IGF1R_Signaling_Pathway_Glycogen_Synthesis	Primary 1.4	-5.11258	0.0232525	down
reactome_Transport_of_the_SLBP_Dependant_Mature_mRNA_Main_Pathway	Reactome 1.3	-5.14019	6.48467e-06	down
NCI_Presenilin_action_in_Notch_and_Wnt_signaling_Pathway_(Pathway_degradation_of_CTNNB1)	NCI 1.2	-5.20927	0.00335356	down
biocarta_mechanisms_of_transcriptional_repression_by_dna_methylation_Main_Pathway	Biocarta 1.2	-5.2195	0.0156841	down
biocarta_mechanisms_of_transcriptional_repression_by_dna_methylation_Pathway_(histone_deacetylation)	Biocarta 1.2	-5.2195	0.0156841	down
NCI_IL12_mediated_signaling_events_Main_Pathway	NCI 1.2	-5.23068	0.0139089	down
NCI_Fanconi_anemia_Pathway_(regulation_of_double_strand_break_repair_via_homologous_recombination)	NCI 1.2	-5.33702	0.0251127	down
reactome_Xenobiotics_Main_Pathway	Reactome 1.3	-5.34482	0.0175749	down
NCI_ATR_signaling_Pathway_(Pathway_negative_regulation_of_transcription_during_mitosis_via_CHEK1)	NCI 1.2	-5.47169	0.00878544	down
PTEN_Pathway	Primary 1.4	-5.50748	0.000754122	down
thyroid_hormone_metabolism_I_via_deiodination	Metabolism 1.4	-5.60237	1.44441e-05	down
thyronamine_and_iodothyronamine_metabolism	Metabolism 1.4	-5.60237	1.44441e-05	down
nicotine_degradation_III	Metabolism 1.4	-5.6157	0.00512649	down
reactome_Oncogene_Induced_Senescence_Main_Pathway	Reactome 1.3	-5.67976	0.00903136	down
reactome_Transport_of_the_SLBP_independent_Mature_mRNA_Main_Pathway	Reactome 1.3	-5.70779	4.45242e-06	down
NCI_Signaling_events_mediated_by_Hepatocyte_Growth_Factor_Receptor_c_Met__Pathway_(apoptosis)	NCI 1.2	-5.79311	0.0282587	down
reactome_Transport_of_Ribonucleoproteins_into_the_Host_Nucleus_Main_Pathway	Reactome 1.3	-5.79341	1.7421e-05	down
KEGG_Lysine_degradation_Main_Pathway	KEGG 1.2	-5.79561	0.0191054	down
KEGG_Lysine_degradation_Main_Pathway	KEGG Adjusted 1.4	-5.79561	0.0191054	down
NCI_IL2_signaling_events_mediated_by_PI3K_Pathway_(cell_survival)	NCI 1.2	-5.79664	0.0225924	down
KEGG_p53_signaling_Main_Pathway	KEGG 1.2	-5.82801	0.00335307	down
KEGG_p53_signaling_Main_Pathway	KEGG Adjusted 1.4	-5.82801	0.00335307	down
reactome_HSF1_dependent_transactivation_Main_Pathway	Reactome 1.3	-5.83786	0.0137162	down
NCI_Signaling_events_mediated_by_TCPTP_Main_Pathway	NCI 1.2	-5.84207	0.00665836	down
reactome_The_retinoid_cycle_in_cones_daylight_vision__Main_Pathway	Reactome 1.3	-5.85495	0.0427677	down
reactome_Aflatoxin_activation_and_detoxification_Main_Pathway	Reactome 1.3	-5.85781	0.0456643	down
ATM_Pathway_Cell_Cycle_Checkpoint_Control	Primary 1.4	-5.86277	0.0140228	down
reactome_Rev_mediated_nuclear_export_of_HIV_RNA_Main_Pathway	Reactome 1.3	-5.87534	2.67153e-06	down
NCI_Regulation_of_CDC42_activity_Main_Pathway	NCI 1.2	-5.87932	0.00418455	down
biocarta_multi_step_regulation_of_transcription_by_pitx2_Main_Pathway	Biocarta 1.2	-5.89202	0.000259138	down
KEGG_Amyotrophic_lateral_sclerosis_ALS__Main_Pathway	KEGG 1.2	-5.93347	0.0252165	down
KEGG_Amyotrophic_lateral_sclerosis_ALS__Main_Pathway	KEGG Adjusted 1.4	-5.93347	0.0252165	down
reactome_Transport_of_Mature_mRNA_derived_from_an_Intron_Containing_Transcript_Main_Pathway	Reactome 1.3	-5.94269	0.000359984	down
biocarta_bcr_signaling_Pathway_(re_entry_into_mitotic_cell_cycle)	Biocarta 1.2	-5.9578	0.00810255	down
reactome_SLBP_independent_Processing_of_Histone_Pre_mRNAs_Main_Pathway	Reactome 1.3	-5.97153	0.00666163	down
reactome_Vpr_mediated_nuclear_import_of_PICs_Main_Pathway	Reactome 1.3	-6.02048	3.37607e-06	down
biocarta_trka_receptor_signaling_Main_Pathway	Biocarta 1.2	-6.02352	0.0160831	down
reactome_Regulation_of_Glucokinase_by_Glucokinase_Regulatory_Protein_Main_Pathway	Reactome 1.3	-6.03826	1.43616e-05	down
KEGG_Selenocompound_metabolism_Main_Pathway	KEGG 1.2	-6.12744	0.0131189	down
KEGG_Selenocompound_metabolism_Main_Pathway	KEGG Adjusted 1.4	-6.12744	0.0131189	down
reactome_Glycoprotein_hormones_Main_Pathway	Reactome 1.3	-6.13216	0.0390222	down
NCI_Reelin_signaling_Main_Pathway	NCI 1.2	-6.13529	0.0108162	down
reactome_NEP_NS2_Interacts_with_the_Cellular_Export_Machinery_Main_Pathway	Reactome 1.3	-6.14499	9.69137e-06	down
reactome_RNA_Polymerase_I_Transcription_Initiation_Main_Pathway	Reactome 1.3	-6.14719	9.59831e-07	down
Cytokine_Network_Pathway	Primary 1.4	-6.15728	0.00179353	down
KEGG_RNA_degradation_Main_Pathway	KEGG 1.2	-6.26836	0.00373499	down
PTEN_Pathway_Angiogenesis_and_Tumorigenesis	Primary 1.4	-6.28181	0.00695552	down
PTEN_Pathway_Ca2+_Signaling	Primary 1.4	-6.28181	0.00695552	down
reactome_GRB2_events_in_ERBB2_signaling_Main_Pathway	Reactome 1.3	-6.3119	0.0228419	down
reactome_Nuclear_import_of_Rev_protein_Main_Pathway	Reactome 1.3	-6.33158	6.26841e-06	down
NCI_ATM_Pathway_(G2_M_transition_checkpoint)	NCI 1.2	-6.35705	0.0043417	down
cAMP_Pathway_Endothelial_Cell_Regulation	Primary 1.4	-6.37865	0.00529877	down
NCI_Lissencephaly_gene_LIS1_in_neuronal_migration_and_development_Pathway_(microtubule_based_movement)	NCI 1.2	-6.40038	0.00160166	down
NGF_Pathway_Apoptosis	Primary 1.4	-6.48371	0.00778062	down
NCI_Trk_receptor_signaling_mediated_by_PI3K_and_PLC_gamma_Main_Pathway	NCI 1.2	-6.50404	0.00150362	down
mTOR_Pathway_Ribosome_Biogenesis	Primary 1.4	-6.51794	0.00321686	down
NCI_IL5_mediated_signaling_events_Main_Pathway	NCI 1.2	-6.53473	0.049894	down
IL-2_Pathway_Gene_Expression_via_FYN_LYN_RPS6KB1_PTK2B	Primary 1.4	-6.56961	0.0187276	down
biocarta_wnt_signaling_Main_Pathway	Biocarta 1.2	-6.59957	0.00207793	down
reactome_CTLA4_inhibitory_signaling_Main_Pathway	Reactome 1.3	-6.65928	0.00156364	down
reactome_Autointegration_results_in_viral_DNA_circles_Main_Pathway	Reactome 1.3	-6.69089	0.0371277	down
reactome_Integration_of_viral_DNA_into_host_genomic_DNA_Main_Pathway	Reactome 1.3	-6.69089	0.0371277	down
NCI_BCR_signaling_Pathway_(ubiquitin_dependent_protein_catabolic_process)	NCI 1.2	-6.70658	0.00984267	down
Base_Excision_Repair_Pathway	Primary 1.4	-6.72339	0.0188712	down
IL-2_Pathway_Apoptosis_Inhibition	Primary 1.4	-6.75196	0.000373443	down
reactome_HSF1_activation_Main_Pathway	Reactome 1.3	-6.76867	0.00102065	down
IL-2_Pathway	Primary 1.4	-6.81561	0.000454209	down
reactome_CD28_dependent_PI3K_Akt_signaling_Main_Pathway	Reactome 1.3	-6.81591	2.31976e-05	down
NCI_E2F_transcription_factor_network_Main_Pathway	NCI 1.2	-6.83758	0.00142977	down
biocarta_role_of_brca1_brca2_and_atr_in_cancer_susceptibility_Pathway_(DNA_replication_termination)	Biocarta 1.2	-6.90461	0.00691395	down
reactome_Circadian_Clock_Main_Pathway	Reactome 1.3	-6.90508	0.0147285	down
KEGG_Parkinson_s_disease_Main_Pathway	KEGG 1.2	-6.97878	0.0336226	down
KEGG_Parkinson_s_disease_Main_Pathway	KEGG Adjusted 1.4	-6.97878	0.0336226	down
KEGG_Phenylalanine_tyrosine_and_tryptophan_biosynthesis_Main_Pathway	KEGG 1.2	-6.97891	0.00623774	down
KEGG_Phenylalanine_tyrosine_and_tryptophan_biosynthesis_Main_Pathway	KEGG Adjusted 1.4	-6.97891	0.00623774	down
mTOR_Pathway_Mitochondria_Proliferation_and_Function	Primary 1.4	-7.00382	0.0018773	down
PTEN_Pathway_Adhesion_or_Migration	Primary 1.4	-7.02148	0.000350595	down
GSK3_Signaling_Pathway_Protein_Synthesis	Primary 1.4	-7.02572	0.000201944	down
KEGG_Gap_junction_Main_Pathway	KEGG 1.2	-7.02801	0.0037256	down
KEGG_Gap_junction_Main_Pathway	KEGG Adjusted 1.4	-7.02801	0.0037256	down
GSK3_Signaling_Pathway_Glycogen_Synthesis	Primary 1.4	-7.07057	0.00114385	down
125-dihydroxyvitamin_Dsub3sub_biosynthesis	Metabolism 1.4	-7.09142	0.0156814	down
KEGG_Adherens_junction_Main_Pathway	KEGG 1.2	-7.13091	0.0202196	down
KEGG_Adherens_junction_Main_Pathway	KEGG Adjusted 1.4	-7.13091	0.0202196	down
biocarta_role_of_brca1_brca2_and_atr_in_cancer_susceptibility_Pathway_(Pathway_protein_ubiquitination_of_ATM_BRCA1)	Biocarta 1.2	-7.13882	0.00832463	down
reactome_SMAD2_3_MH2_Domain_Mutants_in_Cancer_Main_Pathway	Reactome 1.3	-7.16132	6.41118e-05	down
reactome_SMAD2_3_Phosphorylation_Motif_Mutants_in_Cancer_Main_Pathway	Reactome 1.3	-7.16132	6.41118e-05	down
NCI_IL2_mediated_signaling_events_Pathway_(T_cell_proliferation)	NCI 1.2	-7.18828	0.0107479	down
biocarta_spliceosomal_assembly_Main_Pathway	Biocarta 1.2	-7.20155	0.0269539	down
reactome_Molybdenum_cofactor_biosynthesis_Main_Pathway	Reactome 1.3	-7.21632	0.0463274	down
NGF_Pathway_Neuronal_Survival	Primary 1.4	-7.33036	1.34178e-05	down
PTEN_Pathway_Neuronal_Survival	Primary 1.4	-7.34044	0.000672886	down
NCI_ATM_Pathway_(double_strand_break_repair_via_nonhomologous_end_joining)	NCI 1.2	-7.348	0.0100251	down
NCI_a6b1_and_a6b4_Integrin_signaling_Pathway_(Tumor_Cell_Invasion)	NCI 1.2	-7.37632	0.0485462	down
spermine_biosynthesis	Metabolism 1.4	-7.38555	0.0285989	down
KEGG_Synthesis_and_degradation_of_ketone_bodies_Main_Pathway	KEGG 1.2	-7.45977	0.00416291	down
KEGG_Synthesis_and_degradation_of_ketone_bodies_Main_Pathway	KEGG Adjusted 1.4	-7.45977	0.00416291	down
KEGG_Folate_biosynthesis_Main_Pathway	KEGG 1.2	-7.50384	0.0317352	down
KEGG_Folate_biosynthesis_Main_Pathway	KEGG Adjusted 1.4	-7.50384	0.0317352	down
HGF_Pathway_Cell_Scattering	Primary 1.4	-7.5043	2.00561e-06	down
HGF_Pathway_Cell_Survival	Primary 1.4	-7.5043	2.00561e-06	down
NCI_IL23_mediated_signaling_events_Main_Pathway	NCI 1.2	-7.62446	0.00141235	down
TGF-Beta_Pathway_Epithelial_Mesenchymal_Transdifferentiation	Primary 1.4	-7.63517	4.41044e-06	down
NCI_Degradation_of_beta_catenin_Main_Pathway	NCI 1.2	-7.66218	1.60095e-05	down
NCI_TCR_signaling_in_naive_CD4_T_cells_Main_Pathway	NCI 1.2	-7.69924	5.05815e-06	down
Akt_Signaling_Pathway_Splicing_Regulation	Primary 1.4	-7.70798	0.0105372	down
reactome_Effects_of_PIP2_hydrolysis_Main_Pathway	Reactome 1.3	-7.71163	0.0167802	down
reactome_S6K1_signalling_Main_Pathway	Reactome 1.3	-7.7578	0.0016178	down
reactome_Interleukin_7_signaling_Main_Pathway	Reactome 1.3	-7.79667	0.00243231	down
KEGG_T_cell_receptor_signaling_Main_Pathway	KEGG 1.2	-7.88336	5.21043e-05	down
KEGG_T_cell_receptor_signaling_Main_Pathway	KEGG Adjusted 1.4	-7.88336	5.21043e-05	down
NCI_CD40_CD40L_signaling_Pathway_(B_cell_affinity_maturation)	NCI 1.2	-7.92981	0.0376529	down
NCI_CD40_CD40L_signaling_Pathway_(plasma_cell_differentiation)	NCI 1.2	-7.92981	0.0376529	down
reactome_Regulation_of_signaling_by_NODAL_Main_Pathway	Reactome 1.3	-7.98809	0.00479135	down
reactome_Transport_of_vitamins_nucleosides_and_related_molecules_Main_Pathway	Reactome 1.3	-8.03791	0.0185269	down
reactome_SMAD2_SMAD3_SMAD4_heterotrimer_regulates_transcription_Main_Pathway	Reactome 1.3	-8.07072	0.00546281	down
NGF_Pathway_Neurite_Outgrowth_and_Differentiation	Primary 1.4	-8.10651	0.000268489	down
reactome_DAG_and_IP3_signaling_Main_Pathway	Reactome 1.3	-8.11295	0.0169427	down
2-oxoisovalerate_decarboxylation_to_isobutanoyl-CoA	Metabolism 1.4	-8.11993	0.017674	down
JAK-STAT_Pathway_JAK_Degradation	Primary 1.4	-8.12695	0.0217032	down
KEGG_Cytokine_cytokine_receptor_interaction_Main_Pathway	KEGG 1.2	-8.12791	0.0231115	down
KEGG_Cytokine_cytokine_receptor_interaction_Main_Pathway	KEGG Adjusted 1.4	-8.12791	0.0231115	down
biocarta_inhibition_of_matrix_metalloproteinases_Main_Pathway	Biocarta 1.2	-8.13085	0.0207567	down
biocarta_inhibition_of_matrix_metalloproteinases_Pathway_(Pathway_degradation_of_RECK_TIMP4_MMP14_TIMP2_TIMP1_TIMP3)	Biocarta 1.2	-8.13085	0.0207567	down
reactome_Biotin_transport_and_metabolism_Main_Pathway	Reactome 1.3	-8.20315	0.000921499	down
reactome_Activation_of_PKB_Main_Pathway	Reactome 1.3	-8.24328	0.0359706	down
reactome_Beta_catenin_phosphorylation_cascade_Main_Pathway	Reactome 1.3	-8.25122	7.56588e-06	down
reactome_RNF_mutants_show_enhanced_WNT_signaling_and_proliferation_Main_Pathway	Reactome 1.3	-8.26279	0.00254403	down
reactome_Signaling_by_Wnt_Main_Pathway	Reactome 1.3	-8.26279	0.00254403	down
reactome_misspliced_LRP5_mutants_have_enhanced_beta_catenin_dependent_signaling_Main_Pathway	Reactome 1.3	-8.26279	0.00254403	down
reactome_Lysine_catabolism_Main_Pathway	Reactome 1.3	-8.3433	0.000858691	down
reactome_Stabilization_of_p53_Main_Pathway	Reactome 1.3	-8.36043	0.00153233	down
mRNA_capping	Metabolism 1.4	-8.38571	0.00361506	down
reactome_Processing_of_DNA_ends_prior_to_end_rejoining_Main_Pathway	Reactome 1.3	-8.46198	0.000598457	down
ILK_Signaling_Pathway_Apoptosis	Primary 1.4	-8.46221	0.000317278	down
NCI_Visual_signal_transduction_Cones_Main_Pathway	NCI 1.2	-8.50415	0.0175235	down
reactome_TCF_dependent_signaling_in_response_to_WNT_Main_Pathway	Reactome 1.3	-8.52821	0.00110283	down
NCI_IL2_mediated_signaling_events_Pathway_(positive_regulation_of_cell_cell_adhesion)	NCI 1.2	-8.539	0.00490686	down
biocarta_atm_signaling_Pathway_(apoptosis)	Biocarta 1.2	-8.67145	0.0263058	down
reactome_repression_of_WNT_target_genes_Main_Pathway	Reactome 1.3	-8.70457	0.0270725	down
reactome_CD28_co_stimulation_Main_Pathway	Reactome 1.3	-8.7139	0.00278959	down
biocarta_erk_and_pi_3_kinase_are_necessary_for_collagen_binding_in_corneal_epithelia_Main_Pathway	Biocarta 1.2	-8.73509	0.00597573	down
biocarta_rna_polymerase_iii_transcription_Main_Pathway	Biocarta 1.2	-8.75623	4.59446e-07	down
biocarta_rna_polymerase_iii_transcription_Pathway_(Pathway_transcription_initiation_via_BDP1)	Biocarta 1.2	-8.75623	4.59446e-07	down
VEGF_Pathway_Cell_Survival	Primary 1.4	-8.77909	6.3673e-07	down
NCI_IL2_signaling_events_mediated_by_PI3K_Pathway_(T_cell_proliferation)	NCI 1.2	-8.78837	0.0033129	down
NCI_IL2_signaling_events_mediated_by_PI3K_Pathway_(actin_cytoskeleton_organization)	NCI 1.2	-8.78837	0.0033129	down
reactome_Negative_regulation_of_the_PI3K_AKT_network_Main_Pathway	Reactome 1.3	-8.80598	0.000675226	down
biocarta_mets_affect_on_macrophage_differentiation_Pathway_(RNA_processing)	Biocarta 1.2	-8.82719	0.0423296	down
KEGG_Tuberculosis_Main_Pathway	KEGG 1.2	-8.90796	0.010744	down
KEGG_Tuberculosis_Main_Pathway	KEGG Adjusted 1.4	-8.90796	0.010744	down
bupropion_degradation	Metabolism 1.4	-8.98511	0.00512649	down
biocarta_cell_cycle_g2_m_checkpoint_Main_Pathway	Biocarta 1.2	-9.00257	0.000243278	down
NCI_ATM_Pathway_(Pathway_rRNA_transcription_via_ATM)	NCI 1.2	-9.07875	0.00916648	down
biocarta_atm_signaling_Main_Pathway	Biocarta 1.2	-9.1093	4.28964e-05	down
PRPP_biosynthesis	Metabolism 1.4	-9.16243	0.00126298	down
KEGG_Vitamin_B6_metabolism_Main_Pathway	KEGG 1.2	-9.20846	0.0210635	down
KEGG_Vitamin_B6_metabolism_Main_Pathway	KEGG Adjusted 1.4	-9.20846	0.0210635	down
biocarta_keratinocyte_differentiation_Pathway_(apoptosis)	Biocarta 1.2	-9.21612	4.77315e-06	down
KEGG_Glycosaminoglycan_biosynthesis_keratan_sulfate_Main_Pathway	KEGG Adjusted 1.4	-9.27047	0.0042542	down
NCI_Glypican_3_network_Main_Pathway	NCI 1.2	-9.29973	0.000673888	down
ATM_Pathway_DNA_repair	Primary 1.4	-9.34796	0.00185504	down
reactome_Costimulation_by_the_CD28_family_Main_Pathway	Reactome 1.3	-9.37126	0.038462	down
NCI_ATM_Pathway_(chromatin_remodeling)	NCI 1.2	-9.53719	0.000637928	down
NCI_CDC42_signaling_events_Pathway_(neuron_projection_development)	NCI 1.2	-9.54524	0.0033552	down
NCI_CDC42_signaling_events_Pathway_(RNA_splicing)	NCI 1.2	-9.57219	0.00106361	down
reactome_The_fatty_acid_cycling_model_Main_Pathway	Reactome 1.3	-9.59075	0.00093195	down
reactome_The_proton_buffering_model_Main_Pathway	Reactome 1.3	-9.59075	0.00093195	down
biocarta_hypoxia_inducible_factor_in_the_cardivascular_system_Main_Pathway	Biocarta 1.2	-9.60173	0.0022807	down
reactome_Recruitment_of_repair_and_signaling_proteins_to_double_strand_breaks_Main_Pathway	Reactome 1.3	-9.66969	0.0107346	down
Tumour_Infiltration_Pathway	Primary 1.4	-9.69094	0.0111495	down
ATM_Pathway_Repair_and_Recombination	Primary 1.4	-9.69535	4.0265e-05	down
reactome_p75NTR_negatively_regulates_cell_cycle_via_SC1_Main_Pathway	Reactome 1.3	-9.69656	0.00265967	down
reactome_Vitamin_B5_pantothenate_metabolism_Main_Pathway	Reactome 1.3	-9.78053	0.00274762	down
KEGG_Ribosome_biogenesis_in_eukaryotes_Main_Pathway	KEGG 1.2	-10.0631	0.0122029	down
reactome_Regulation_of_IGF_Activity_by_IGFBP_Main_Pathway	Reactome 1.3	-10.0665	0.000151527	down
reactome_Abnormal_metabolism_in_phenylketonuria_Main_Pathway	Reactome 1.3	-10.0871	0.0233958	down
reactome_Binding_and_entry_of_HIV_virion_Main_Pathway	Reactome 1.3	-10.1176	0.023716	down
Mitochondrial_Apoptosis_Pathway_Depolarization	Primary 1.4	-10.1322	0.000110524	down
fatty_acid_elongation_--_saturated	Metabolism 1.4	-10.1798	0.0196631	down
reactome_Resolution_of_AP_sites_via_the_single_nucleotide_replacement_Main_Pathway	Reactome 1.3	-10.2222	6.59214e-05	down
reactome_Frs2_mediated_activation_Main_Pathway	Reactome 1.3	-10.2882	0.00058031	down
reactome_binding_of_TCF_LEF_CTNNB1_to_target_gene_promoters_Main_Pathway	Reactome 1.3	-10.633	0.0391618	down
reactome_NGF_independant_TRKA_activation_Main_Pathway	Reactome 1.3	-10.6645	0.0365764	down
reactome_Glutamate_Neurotransmitter_Release_Cycle_Main_Pathway	Reactome 1.3	-10.7533	0.00100006	down
NCI_Angiopoietin_receptor_Tie2_mediated_signaling_Pathway_(tube_development)	NCI 1.2	-10.7751	0.00145205	down
biocarta_extrinsic_prothrombin_activation_Main_Pathway	Biocarta 1.2	-10.8207	0.00156973	down
NCI_CDC42_signaling_events_Pathway_(Pathway_positive_regulation_of_NF_kappaB_transcription_factor_activity_via_CDC42)	NCI 1.2	-11.2807	0.0033552	down
UTP_and_CTP_dephosphorylation_I	Metabolism 1.4	-11.2828	0.00387074	down
reactome_Interferon_gamma_signaling_Main_Pathway	Reactome 1.3	-11.2922	0.000998032	down
biocarta_atm_signaling_Pathway_(Pathway_protein_ubiquitination_of_ATM)	Biocarta 1.2	-11.2927	0.00242182	down
KEGG_Fatty_acid_biosynthesis_Main_Pathway	KEGG 1.2	-11.3543	0.00921294	down
KEGG_Fatty_acid_biosynthesis_Main_Pathway	KEGG Adjusted 1.4	-11.3543	0.00921294	down
ATM_Pathway_Apoptosis	Primary 1.4	-11.424	0.0468232	down
reactome_Signaling_by_FGFR_Main_Pathway	Reactome 1.3	-11.451	0.0337007	down
biocarta_il12_and_stat4_dependent_signaling_pathway_in_th1_development_Main_Pathway	Biocarta 1.2	-11.5062	0.00455682	down
NCI_CDC42_signaling_events_Pathway_(cell_motility)	NCI 1.2	-11.6984	0.000136079	down
PTEN_Pathway_Proliferation	Primary 1.4	-11.772	0.000322267	down
Mitochondrial_Apoptosis_Pathway_Gene_Expression_via_TP53	Primary 1.4	-11.8209	0.000110524	down
biocarta_t_cell_receptor_signaling_Main_Pathway	Biocarta 1.2	-11.8777	3.39687e-08	down
biocarta_erk_and_pi_3_kinase_are_necessary_for_collagen_binding_in_corneal_epithelia_Pathway_(cell_matrix_adhesion)	Biocarta 1.2	-11.9638	0.00403137	down
KEGG_Type_I_diabetes_mellitus_Main_Pathway	KEGG Adjusted 1.4	-12.0944	0.00173303	down
reactome_negative_regulation_of_TCF_dependent_signaling_by_DVL_interacting_proteins_Main_Pathway	Reactome 1.3	-12.1011	0.00236329	down
NCI_BARD1_signaling_events_Pathway_(DNA_damage_checkpoint)	NCI 1.2	-12.1369	0.0253574	down
reactome_Amino_acid_and_oligopeptide_SLC_transporters_Main_Pathway	Reactome 1.3	-12.1749	0.0493648	down
reactome_Transport_of_inorganic_cations_anions_and_amino_acids_oligopeptides_Main_Pathway	Reactome 1.3	-12.1749	0.0493648	down
KEGG_Arrhythmogenic_right_ventricular_cardiomyopathy_ARVC__Main_Pathway	KEGG 1.2	-12.193	0.0225812	down
KEGG_Arrhythmogenic_right_ventricular_cardiomyopathy_ARVC__Main_Pathway	KEGG Adjusted 1.4	-12.193	0.0225812	down
glycoaminoglycan-protein_linkage_region_biosynthesis	Metabolism 1.4	-12.2242	0.00788492	down
reactome_Downstream_TCR_signaling_Main_Pathway	Reactome 1.3	-12.2342	0.000265159	down
reactome_Toxicity_of_botulinum_toxin_type_D_BoNT_D__Main_Pathway	Reactome 1.3	-12.3147	0.0153949	down
reactome_Toxicity_of_botulinum_toxin_type_F_BoNT_F__Main_Pathway	Reactome 1.3	-12.3147	0.0153949	down
ATM_Pathway_Synaptic_Vesicle_Transport	Primary 1.4	-12.3975	0.00024054	down
NCI_Plasma_membrane_estrogen_receptor_signaling_Pathway_(MAPKKK_cascade)	NCI 1.2	-12.4511	0.0216757	down
reactome_RNA_Polymerase_I_Promoter_Opening_Main_Pathway	Reactome 1.3	-12.4608	0.0233869	down
NCI_CD40_CD40L_signaling_Pathway_(regulation_of_germinal_center_formation)	NCI 1.2	-12.4642	0.00100889	down
NCI_CD40_CD40L_signaling_Pathway_(regulation_of_isotype_switching_to_IgE_isotypes)	NCI 1.2	-12.4642	0.00100889	down
PTEN_Pathway_Migration	Primary 1.4	-12.4884	0.000391228	down
IL-2_Pathway_Protein_Synthesis	Primary 1.4	-12.5698	0.00739254	down
biocarta_pelp1_modulation_of_estrogen_receptor_activity_Main_Pathway	Biocarta 1.2	-12.6248	1.40531e-05	down
reactome_Activation_of_BID_and_translocation_to_mitochondria_Main_Pathway	Reactome 1.3	-12.735	0.00729611	down
fatty_acid_biosynthesis_initiation	Metabolism 1.4	-12.7357	0.00997815	down
wybutosine_biosynthesis	Metabolism 1.4	-12.7525	0.000237034	down
reactome_IRF3_mediated_activation_of_type_1_IFN_Main_Pathway	Reactome 1.3	-12.8029	0.0014321	down
NCI_Circadian_rhythm_Main_Pathway	NCI 1.2	-12.8888	4.52574e-05	down
NCI_Circadian_rhythm_Pathway_(S_phase_of_mitotic_cell_cycle)	NCI 1.2	-12.8888	4.52574e-05	down
NCI_Circadian_rhythm_Pathway_(chromatin_modification)	NCI 1.2	-12.8888	4.52574e-05	down
NCI_ATM_Pathway_(apoptosis)	NCI 1.2	-13.1009	6.15875e-07	down
p53_Signaling_Pathway_Inhibition_of_IGF1R_mTOR_Pathways	Primary 1.4	-13.1065	0.0031997	down
biocarta_nerve_growth_factor_pathway_ngf__Main_Pathway	Biocarta 1.2	-13.1845	0.00013137	down
NCI_CDC42_signaling_events_Pathway_(cell_proliferation)	NCI 1.2	-13.3742	0.0482514	down
NCI_CDC42_signaling_events_Pathway_(cytokinesis)	NCI 1.2	-13.3742	0.0482514	down
ATM_Pathway_Apoptosis_and_Senescence	Primary 1.4	-13.4632	0.000379042	down
reactome_Hypusinylation_Main_Pathway	Reactome 1.3	-13.5819	0.000306826	down
biocarta_t_cell_receptor_signaling_Pathway_(Pathway_protein_ubiquitination_of_PRKCA)	Biocarta 1.2	-13.6794	0.0314979	down
KEGG_Asthma_Main_Pathway	KEGG Adjusted 1.4	-13.6798	0.0334846	down
biocarta_brca1_dependent_ub_ligase_activity_Main_Pathway	Biocarta 1.2	-13.7503	0.00307886	down
reactome_AKT_mediated_inactivation_of_FOXO1A_Main_Pathway	Reactome 1.3	-13.7751	0.000152581	down
reactome_Activation_of_RAS_in_B_cells_Main_Pathway	Reactome 1.3	-13.8309	0.00609468	down
PTEN_Pathway_Differentiation	Primary 1.4	-13.9209	8.1681e-05	down
PTEN_Pathway_Cell_Cycle	Primary 1.4	-13.9469	7.68178e-05	down
PTEN_Pathway_Growth	Primary 1.4	-13.9469	7.68178e-05	down
PTEN_Pathway_DNA_Repair	Primary 1.4	-13.9909	0.000219969	down
biocarta_hop_pathway_in_cardiac_development_Main_Pathway	Biocarta 1.2	-14.0924	5.90378e-05	down
biocarta_hop_pathway_in_cardiac_development_Pathway_(cell_differentiation)	Biocarta 1.2	-14.0924	5.90378e-05	down
biocarta_hop_pathway_in_cardiac_development_Pathway_(cell_proliferation)	Biocarta 1.2	-14.0924	5.90378e-05	down
PTEN_Pathway_Synaptic_Transmission	Primary 1.4	-14.0974	0.000147837	down
reactome_Mineralocorticoid_biosynthesis_Main_Pathway	Reactome 1.3	-14.2014	0.048832	down
oleate_biosynthesis	Metabolism 1.4	-14.3313	0.0400046	down
PTEN_Pathway_Genomic_Stability	Primary 1.4	-14.5914	0.000143251	down
lysine_degradation_I_saccharopine_pathway	Metabolism 1.4	-14.5996	0.00763888	down
ATM_Pathway_S-phase_arrest	Primary 1.4	-14.6127	0.00262008	down
biocarta_the_41bb_dependent_immune_response_Main_Pathway	Biocarta 1.2	-14.6392	0.0015592	down
7-3-amino-3-carboxypropyl-wyosine_biosynthesis	Metabolism 1.4	-14.6914	2.16897e-05	down
NCI_Calcineurin_regulated_NFAT_dependent_transcription_in_lymphocytes_Main_Pathway	NCI 1.2	-14.9216	0.00829174	down
NCI_Plasma_membrane_estrogen_receptor_signaling_Pathway_(cAMP_biosynthetic_process)	NCI 1.2	-14.9253	0.000557193	down
reactome_POU5F1_OCT4_SOX2_NANOG_repress_genes_related_to_differentiation_Main_Pathway	Reactome 1.3	-15.2041	0.0143558	down
NCI_Downstream_signaling_in_naive_CD8_T_cells_Main_Pathway	NCI 1.2	-15.3952	0.000100786	down
ATM_Pathway_Checkpoint_Activation	Primary 1.4	-15.4179	0.000191502	down
reactome_Synthesis_of_UDP_N_acetyl_glucosamine_Main_Pathway	Reactome 1.3	-15.513	0.000427212	down
reactome_G2_M_DNA_damage_checkpoint_Main_Pathway	Reactome 1.3	-15.5215	0.00249968	down
reactome_Mitochondrial_transcription_initiation_Main_Pathway	Reactome 1.3	-15.6501	6.79391e-06	down
reactome_Generation_of_second_messenger_molecules_Main_Pathway	Reactome 1.3	-16.924	0.000351255	down
biocarta_the_co_stimulatory_signal_during_t_cell_activation_Main_Pathway	Biocarta 1.2	-17.2019	0.000383274	down
biocarta_the_co_stimulatory_signal_during_t_cell_activation_Pathway_(T_cell_activation)	Biocarta 1.2	-17.2019	0.000383274	down
ketolysis	Metabolism 1.4	-17.4036	0.00854343	down
NCI_Signaling_events_mediated_by_the_Hedgehog_family_Pathway_(catabolic_process)	NCI 1.2	-17.6613	2.53061e-05	down
reactome_Non_integrin_membrane_ECM_interactions_Main_Pathway	Reactome 1.3	-17.7571	0.013971	down
glycine_betaine_degradation	Metabolism 1.4	-18.1338	0.0292822	down
KEGG_Primary_immunodeficiency_Main_Pathway	KEGG Adjusted 1.4	-18.178	0.00614117	down
NCI_Arf6_downstream_Pathway_(actin_filament_bundle_formation)	NCI 1.2	-18.2135	0.000937088	down
biocarta_no2_dependent_il_12_pathway_in_nk_cells_Main_Pathway	Biocarta 1.2	-18.2765	0.000860499	down
phosphatidylethanolamine_biosynthesis_II	Metabolism 1.4	-18.41	0.000223617	down
HIF1Alpha_Pathway_HIF1a_Degradation	Primary 1.4	-18.5763	0.00807064	down
KEGG_Antigen_processing_and_presentation_Main_Pathway	KEGG 1.2	-18.6768	0.00260046	down
KEGG_Antigen_processing_and_presentation_Main_Pathway	KEGG Adjusted 1.4	-18.6768	0.00260046	down
NCI_FOXA1_transcription_factor_network_Main_Pathway	NCI 1.2	-18.8896	0.0470928	down
biocarta_downregulated_of_mta_3_in_er_negative_breast_tumors_Main_Pathway	Biocarta 1.2	-18.8896	0.0470928	down
NCI_TCR_signaling_in_naive_CD4_T_cells_Pathway_(proteasomal_ubiquitin_dependent_protein_catabolic_process)	NCI 1.2	-18.8984	0.000971326	down
NCI_FGF_signaling_Main_Pathway	NCI 1.2	-18.9438	0.00112416	down
tetrahydrobiopterin_ide_novoi_biosynthesis	Metabolism 1.4	-18.9644	4.78867e-05	down
reactome_PD_1_signaling_Main_Pathway	Reactome 1.3	-19.0989	0.000596726	down
asparagine_biosynthesis	Metabolism 1.4	-19.1976	0.0141792	down
BRCA1_Pathway_E2_Responsive_Genes	Primary 1.4	-19.2206	0.000303865	down
biocarta_granzyme_a_mediated_apoptosis_Main_Pathway	Biocarta 1.2	-19.4102	0.000699438	down
NCI_Hedgehog_signaling_events_mediated_by_Gli_proteins_Main_Pathway	NCI 1.2	-19.4336	0.000176477	down
reactome_Phosphorylation_of_CD3_and_TCR_zeta_chains_Main_Pathway	Reactome 1.3	-19.7405	0.00108133	down
NCI_PLK2_and_PLK4_events_Main_Pathway	NCI 1.2	-19.9245	0.0208172	down
NCI_PLK2_and_PLK4_events_Pathway_(regulation_of_centriole_replication)	NCI 1.2	-19.9245	0.0208172	down
glutamine_degradationglutamate_biosynthesis	Metabolism 1.4	-19.9724	0.0383178	down
lanosterol_biosynthesis	Metabolism 1.4	-20.1111	0.0337296	down
reactome_Ceramide_signalling_Main_Pathway	Reactome 1.3	-20.2548	0.00114218	down
reactome_Ketone_body_catabolism_Main_Pathway	Reactome 1.3	-20.5514	0.0061423	down
UDP-iNi-acetyl-D-glucosamine_biosynthesis_II	Metabolism 1.4	-20.7389	0.000599587	down
biocarta_lck_and_fyn_tyrosine_kinases_in_initiation_of_tcr_activation_Main_Pathway	Biocarta 1.2	-21.2685	8.56994e-05	down
NCI_Signaling_events_mediated_by_Stem_cell_factor_receptor_c_Kit__Pathway_(cell_migration)	NCI 1.2	-21.363	0.00362043	down
NCI_TCR_signaling_in_naive_CD8_T_cells_Pathway_(Pathway_regulation_of_survival_gene_product_expression_via_AKT1)	NCI 1.2	-21.8104	0.000641899	down
NCI_FGF_signaling_Pathway_(MAPKKK_cascade)	NCI 1.2	-22.2576	0.00153748	down
IGF1R_Signaling_Pathway_Glucose_Uptake	Primary 1.4	-22.5002	0.00372335	down
KEGG_Biotin_metabolism_Main_Pathway	KEGG 1.2	-23.375	6.9256e-05	down
KEGG_Biotin_metabolism_Main_Pathway	KEGG Adjusted 1.4	-23.375	6.9256e-05	down
purine_deoxyribonucleosides_degradation	Metabolism 1.4	-23.3763	0.0193538	down
reactome_Translocation_of_ZAP_70_to_Immunological_synapse_Main_Pathway	Reactome 1.3	-24.6587	0.000420901	down
catecholamine_biosynthesis	Metabolism 1.4	-25.4631	0.0100639	down
reactome_Catecholamine_biosynthesis_Main_Pathway	Reactome 1.3	-25.4631	0.0100639	down
KEGG_Allograft_rejection_Main_Pathway	KEGG 1.2	-26.3783	0.00772175	down
KEGG_Allograft_rejection_Main_Pathway	KEGG Adjusted 1.4	-26.3783	0.00772175	down
KEGG_Type_I_diabetes_mellitus_Main_Pathway	KEGG 1.2	-26.3783	0.00772175	down
reactome_PLC_gamma1_signalling_Main_Pathway	Reactome 1.3	-27.8756	0.00555891	down
biocarta_opposing_roles_of_aif_in_apoptosis_and_cell_survival_Main_Pathway	Biocarta 1.2	-28.2001	0.00401423	down
biocarta_opposing_roles_of_aif_in_apoptosis_and_cell_survival_Pathway_(DNA_fragmentation_during_apoptosis)	Biocarta 1.2	-28.2001	0.00401423	down
biocarta_opposing_roles_of_aif_in_apoptosis_and_cell_survival_Pathway_(removal_of_superoxide_radicals)	Biocarta 1.2	-28.2001	0.00401423	down
reactome_Post_transcriptional_silencing_by_small_RNAs_Main_Pathway	Reactome 1.3	-28.6144	5.35347e-07	down
NCI_Signaling_events_mediated_by_focal_adhesion_kinase_Pathway_(regulation_of_cell_cycle)	NCI 1.2	-29.3484	5.68805e-06	down
NCI_Ephrin_A_reverse_signaling_Main_Pathway	NCI 1.2	-30.0029	0.000449851	down
NCI_Ephrin_A_reverse_signaling_Pathway_(beta_integrin_mediated_adhesion)	NCI 1.2	-30.0029	0.000449851	down
biotin-carboxyl_carrier_protein_assembly	Metabolism 1.4	-30.7617	0.000372499	down
NCI_Downstream_signaling_in_naive_CD8_T_cells_Pathway_(Pathway_regulation_of_survival_gene_product_expression_via_IL2RG)	NCI 1.2	-30.9247	0.000511853	down
biocarta_mechanism_of_acetaminophen_activity_and_toxicity_Main_Pathway	Biocarta 1.2	-31.7672	0.00564271	down
biocarta_mechanism_of_acetaminophen_activity_and_toxicity_Pathway_(fever)	Biocarta 1.2	-31.7672	0.00564271	down
biocarta_mechanism_of_acetaminophen_activity_and_toxicity_Pathway_(inflammatory_response)	Biocarta 1.2	-31.7672	0.00564271	down
biocarta_mechanism_of_acetaminophen_activity_and_toxicity_Pathway_(platelet_activation)	Biocarta 1.2	-31.7672	0.00564271	down
biocarta_mechanism_of_acetaminophen_activity_and_toxicity_Pathway_(prostaglandin_biosynthetic_process)	Biocarta 1.2	-31.7672	0.00564271	down
NCI_Trk_receptor_signaling_mediated_by_PI3K_and_PLC_gamma_Pathway_(regulation_of_long_term_neuronal_synaptic_plasticity)	NCI 1.2	-32.4922	0.010443	down
NCI_Calcineurin_regulated_NFAT_dependent_transcription_in_lymphocytes_Pathway_(T_cell_anergy)	NCI 1.2	-32.6255	0.000144358	down
NCI_FGF_signaling_Pathway_(cell_migration)	NCI 1.2	-34.1221	0.0047501	down
carnosine_biosynthesis	Metabolism 1.4	-34.5933	0.0257899	down
homocarnosine_biosynthesis	Metabolism 1.4	-34.5933	0.0257899	down
NCI_Ephrin_A_reverse_signaling_Pathway_(MAPKKK_cascade)	NCI 1.2	-34.8442	0.00126753	down
NCI_Ephrin_A_reverse_signaling_Pathway_(neuron_projection_morphogenesis)	NCI 1.2	-34.8442	0.00126753	down
NCI_Hedgehog_signaling_events_mediated_by_Gli_proteins_Pathway_(embryonic_limb_morphogenesis)	NCI 1.2	-35.3485	1.49806e-05	down
NCI_Hedgehog_signaling_events_mediated_by_Gli_proteins_Pathway_(forebrain_development)	NCI 1.2	-35.3485	1.49806e-05	down
KEGG_Basal_cell_carcinoma_Main_Pathway	KEGG 1.2	-36.7081	0.000532187	down
KEGG_Basal_cell_carcinoma_Main_Pathway	KEGG Adjusted 1.4	-36.7081	0.000532187	down
biocarta_oxidative_stress_induced_gene_expression_via_nrf2_Main_Pathway	Biocarta 1.2	-36.9606	1.77976e-05	down
NCI_Plasma_membrane_estrogen_receptor_signaling_Pathway_(JNK_cascade)	NCI 1.2	-41.3227	0.00166512	down
NCI_IL12_signaling_mediated_by_STAT4_Main_Pathway	NCI 1.2	-42.2456	1.95607e-08	down
NCI_IL12_signaling_mediated_by_STAT4_Pathway_(T_helper_1_cell_differentiation)	NCI 1.2	-52.5188	5.97471e-05	down
NCI_IL12_signaling_mediated_by_STAT4_Pathway_(T_helper_2_cell_differentiation)	NCI 1.2	-52.5188	5.97471e-05	down
NCI_IL12_signaling_mediated_by_STAT4_Pathway_(natural_killer_cell_mediated_cytotoxicity)	NCI 1.2	-52.5188	5.97471e-05	down
KEGG_ABC_transporters_Main_Pathway	KEGG 1.2	-61.5558	1.7607e-05	down
biocarta_granzyme_a_mediated_apoptosis_Pathway_(Pathway_degradation_of_GZMB)	Biocarta 1.2	-61.9766	6.0182e-05	down
KEGG_Glycosaminoglycan_biosynthesis_keratan_sulfate_Main_Pathway	KEGG 1.2	-82.3112	0.000108477	down

## Sheet: TCGA-Controls
Pathway	Database	pal	pvalue	direction
KEGG_Mismatch_repair_Main_Pathway	KEGG 1.2	350.792	1.51277e-11	up
biocarta_tumor_suppressor_arf_inhibits_ribosomal_biogenesis_Pathway_(Pathway_degradation_of_CDKN2A)	Biocarta 1.2	315.025	4.71403e-07	up
reactome_G2_M_DNA_replication_checkpoint_Main_Pathway	Reactome 1.3	293.193	1.01374e-13	up
NCI_PLK1_signaling_events_Pathway_(chromosome_segregation)	NCI 1.2	279.307	1.05142e-09	up
reactome_Chk1_Chk2_Cds1_mediated_inactivation_of_Cyclin_B_Cdk1_complex_Main_Pathway	Reactome 1.3	273.626	2.77405e-13	up
methylglyoxal_degradation_III	Metabolism 1.4	272.423	5.36252e-05	up
reactome_Phosphorylation_of_Emi1_Main_Pathway	Reactome 1.3	260.23	5.76181e-12	up
NCI_Glypican_3_network_Pathway_(embryonic_digit_morphogenesis)	NCI 1.2	256.397	7.27716e-06	up
NCI_Glypican_3_network_Pathway_(kidney_development)	NCI 1.2	256.397	7.27716e-06	up
NCI_Glypican_3_network_Pathway_(skeletal_system_development)	NCI 1.2	256.397	7.27716e-06	up
NCI_PLK1_signaling_events_Pathway_(G2_M_transition_of_mitotic_cell_cycle)	NCI 1.2	255.669	1.41215e-11	up
reactome_cell_division_Main_Pathway	Reactome 1.3	253.628	3.4568e-10	up
biocarta_sonic_hedgehog_receptor_ptc1_regulates_cell_cycle_Pathway_(cell_cycle_arrest)	Biocarta 1.2	252.746	3.28266e-11	up
dTMP_ide_novoi_biosynthesis_mitochondrial	Metabolism 1.4	252.083	4.48775e-07	up
reactome_Phosphorylation_of_proteins_involved_in_the_G2_M_transition_by_Cyclin_A_Cdc2_complexes_Main_Pathway	Reactome 1.3	251.015	5.77513e-15	up
reactome_Cyclin_B2_mediated_events_Main_Pathway	Reactome 1.3	249.157	4.0199e-10	up
KEGG_DNA_replication_Main_Pathway	KEGG 1.2	240.795	1.10221e-07	up
oxidized_GTP_and_dGTP_detoxification	Metabolism 1.4	232.402	2.02031e-09	up
NCI_Aurora_B_signaling_Pathway_(cytokinesis)	NCI 1.2	216.679	2.14068e-10	up
reactome_Peptide_chain_elongation_Main_Pathway	Reactome 1.3	201.67	1.24703e-17	up
NCI_PLK1_signaling_events_Pathway_(regulation_of_attachment_of_spindle_microtubules_to_kinetochore)	NCI 1.2	200.206	5.31419e-13	up
NCI_PLK1_signaling_events_Pathway_(Golgi_organization)	NCI 1.2	198.986	6.82968e-13	up
NCI_PLK1_signaling_events_Pathway_(regulation_of_mitotic_centrosome_separation)	NCI 1.2	198.986	6.82968e-13	up
NCI_PLK1_signaling_events_Pathway_(spindle_elongation)	NCI 1.2	198.986	6.82968e-13	up
reactome_Eukaryotic_Translation_Termination_Main_Pathway	Reactome 1.3	198.464	3.49827e-17	up
reactome_Viral_mRNA_Translation_Main_Pathway	Reactome 1.3	198.254	1.2855e-17	up
biocarta_tumor_suppressor_arf_inhibits_ribosomal_biogenesis_Pathway_(ribosome_biogenesis)	Biocarta 1.2	196.572	3.11857e-07	up
lipoate_salvage	Metabolism 1.4	194.876	1.58008e-09	up
NCI_PLK1_signaling_events_Pathway_(proteasomal_ubiquitin_dependent_protein_catabolic_process)	NCI 1.2	194.217	3.07245e-13	up
reactome_Formation_of_a_pool_of_free_40S_subunits_Main_Pathway	Reactome 1.3	191.192	5.85494e-18	up
biocarta_no2_dependent_il_12_pathway_in_nk_cells_Pathway_(interleukin_12_biosynthetic_process)	Biocarta 1.2	188.882	0.000646866	up
reactome_Nonsense_Mediated_Decay_NMD_independent_of_the_Exon_Junction_Complex_EJC__Main_Pathway	Reactome 1.3	188.841	3.18968e-17	up
NCI_PLK1_signaling_events_Pathway_(spindle_assembly)	NCI 1.2	184.502	1.86428e-12	up
glutamate_removal_from_folates	Metabolism 1.4	180.325	0.000509086	up
reactome_SRP_dependent_cotranslational_protein_targeting_to_membrane_Main_Pathway	Reactome 1.3	179.367	2.5732e-19	up
reactome_Formation_of_the_ternary_complex_and_subsequently_the_43S_complex_Main_Pathway	Reactome 1.3	179.255	1.47037e-19	up
reactome_Switching_of_origins_to_a_post_replicative_state_Main_Pathway	Reactome 1.3	178.226	8.46882e-09	up
reactome_L13a_mediated_translational_silencing_of_Ceruloplasmin_expression_Main_Pathway	Reactome 1.3	177.176	4.94948e-18	up
reactome_GTP_hydrolysis_and_joining_of_the_60S_ribosomal_subunit_Main_Pathway	Reactome 1.3	175.619	3.62184e-18	up
NCI_PLK1_signaling_events_Pathway_(metaphase_plate_congression)	NCI 1.2	173.972	2.17928e-12	up
reactome_E2F_enabled_inhibition_of_pre_replication_complex_formation_Main_Pathway	Reactome 1.3	167.869	9.26483e-11	up
NCI_Glypican_2_network_Main_Pathway	NCI 1.2	167.671	0.000166122	up
reactome_Early_Phase_of_HIV_Life_Cycle_Main_Pathway	Reactome 1.3	167.375	1.15257e-13	up
NCI_PLK1_signaling_events_Pathway_(microtubule_cytoskeleton_organization)	NCI 1.2	165.729	6.3863e-13	up
reactome_Cyclin_A_B1_associated_events_during_G2_M_transition_Main_Pathway	Reactome 1.3	164.422	1.67107e-13	up
reactome_Nonsense_Mediated_Decay_NMD_enhanced_by_the_Exon_Junction_Complex_EJC__Main_Pathway	Reactome 1.3	161.932	3.59537e-17	up
NCI_PLK1_signaling_events_Pathway_(spindle_stabilization)	NCI 1.2	161.746	2.09973e-12	up
KEGG_Ribosome_Main_Pathway	KEGG Adjusted 1.4	161.391	1.29701e-17	up
reactome_ERK1_activation_Main_Pathway	Reactome 1.3	160.133	7.68829e-11	up
reactome_Translation_initiation_complex_formation_Main_Pathway	Reactome 1.3	159.775	3.0869e-19	up
reactome_Ribosomal_scanning_and_start_codon_recognition_Main_Pathway	Reactome 1.3	158.591	1.2913e-19	up
NCI_PLK1_signaling_events_Pathway_(positive_regulation_of_microtubule_depolymerization)	NCI 1.2	157.892	1.12039e-11	up
reactome_APC_C_Cdc20_mediated_degradation_of_Cyclin_B_Main_Pathway	Reactome 1.3	156.768	3.17888e-16	up
reactome_APOBEC3G_mediated_resistance_to_HIV_1_infection_Main_Pathway	Reactome 1.3	156.243	7.5738e-14	up
reactome_Integration_of_provirus_Main_Pathway	Reactome 1.3	156.243	7.5738e-14	up
NCI_PLK1_signaling_events_Pathway_(regulation_of_centriole_centriole_cohesion)	NCI 1.2	155.77	4.69882e-13	up
reactome_Unwinding_of_DNA_Main_Pathway	Reactome 1.3	155.379	1.43686e-07	up
reactome_APC_Cdc20_mediated_degradation_of_Nek2A_Main_Pathway	Reactome 1.3	154.768	6.40806e-16	up
reactome_Phosphorylation_of_the_APC_C_Main_Pathway	Reactome 1.3	154.087	3.1889e-13	up
NCI_PLK1_signaling_events_Main_Pathway	NCI 1.2	153.839	2.04812e-11	up
biocarta_transcriptional_activation_of_dbpb_from_mrna_Main_Pathway	Biocarta 1.2	152.576	7.3708e-09	up
GDP-L-fucose_biosynthesis_I_from_GDP-D-mannose	Metabolism 1.4	151.374	1.79763e-07	up
reactome_Regulation_of_the_Fanconi_anemia_Main_Pathway	Reactome 1.3	150.666	4.03385e-15	up
reactome_APC_C_Cdc20_mediated_degradation_of_mitotic_proteins_Main_Pathway	Reactome 1.3	147.929	1.03356e-13	up
reactome_Inactivation_of_APC_C_via_direct_inhibition_of_the_APC_C_complex_Main_Pathway	Reactome 1.3	147.929	1.03356e-13	up
reactome_Assembly_Of_The_HIV_Virion_Main_Pathway	Reactome 1.3	147.871	1.67047e-18	up
reactome_Regulation_of_APC_C_activators_between_G1_S_and_early_anaphase_Main_Pathway	Reactome 1.3	147.598	7.19844e-14	up
KEGG_Valine_leucine_and_isoleucine_biosynthesis_Main_Pathway	KEGG 1.2	146.311	1.04483e-07	up
NCI_PLK1_signaling_events_Pathway_(cytokinesis)	NCI 1.2	146.268	1.07334e-11	up
reactome_Polo_like_kinase_mediated_events_Main_Pathway	Reactome 1.3	146.239	1.78505e-08	up
reactome_E2F_mediated_regulation_of_DNA_replication_Main_Pathway	Reactome 1.3	145.909	8.8013e-06	up
reactome_G1_S_Specific_Transcription_Main_Pathway	Reactome 1.3	145.909	8.8013e-06	up
reactome_Activation_of_ATR_in_response_to_replication_stress_Main_Pathway	Reactome 1.3	145.744	8.26698e-11	up
purine_deoxyribonucleosides_degradation	Metabolism 1.4	143.489	0.000284742	up
biocarta_brca1_dependent_ub_ligase_activity_Main_Pathway	Biocarta 1.2	142.704	8.35792e-07	up
Rapoport-Luebering_glycolytic_shunt	Metabolism 1.4	142.133	9.2034e-08	up
KEGG_Ubiquitin_mediated_proteolysis_Main_Pathway	KEGG 1.2	141.708	1.4616e-08	up
biocarta_cdk_regulation_of_dna_replication_Main_Pathway	Biocarta 1.2	141.639	6.26816e-09	up
inosine-5-phosphate_biosynthesis	Metabolism 1.4	141.619	9.16321e-14	up
NCI_Fanconi_anemia_Pathway_(DNA_repair)	NCI 1.2	141.354	2.90207e-07	up
reactome_G2_Phase_Main_Pathway	Reactome 1.3	140.58	2.82563e-09	up
reactome_Folding_of_actin_by_CCT_TriC_Main_Pathway	Reactome 1.3	140.037	4.1806e-12	up
biocarta_sprouty_regulation_of_tyrosine_kinase_signals_Pathway_(cell_migration)	Biocarta 1.2	139.325	3.11131e-12	up
reactome_Condensation_of_Prometaphase_Chromosomes_Main_Pathway	Reactome 1.3	139.117	3.31795e-07	up
reactome_Activation_of_the_pre_replicative_complex_Main_Pathway	Reactome 1.3	138.019	1.23123e-09	up
biocarta_role_of_pi3k_subunit_p85_in_regulation_of_actin_organization_and_cell_migration_Pathway_(filopodium_formation)	Biocarta 1.2	135.295	1.16121e-17	up
reactome_Mitotic_Prometaphase_Main_Pathway	Reactome 1.3	134.332	1.41236e-12	up
reactome_Autointegration_results_in_viral_DNA_circles_Main_Pathway	Reactome 1.3	133.717	9.59433e-10	up
reactome_Integration_of_viral_DNA_into_host_genomic_DNA_Main_Pathway	Reactome 1.3	133.717	9.59433e-10	up
reactome_Processing_of_DNA_double_strand_break_ends_Main_Pathway	Reactome 1.3	132.824	3.87244e-11	up
KEGG_Basal_transcription_factors_Main_Pathway	KEGG 1.2	132.623	8.00493e-08	up
reactome_2_LTR_circle_formation_Main_Pathway	Reactome 1.3	132.405	3.21061e-15	up
NCI_Glypican_3_network_Pathway_(apoptosis)	NCI 1.2	130.177	2.44171e-05	up
reactome_Eukaryotic_Translation_Elongation_Main_Pathway	Reactome 1.3	128.882	5.38987e-10	up
reactome_Telomere_Extension_By_Telomerase_Main_Pathway	Reactome 1.3	128.774	3.56172e-12	up
reactome_Cdc20_Phospho_APC_C_mediated_degradation_of_Cyclin_A_Main_Pathway	Reactome 1.3	126.11	1.87798e-19	up
BRCA1_Pathway_Growth_Promoting_Genes_hTert_S100A7	Primary 1.4	125.942	3.06556e-07	up
reactome_Fanconi_Anemia_Main_Pathway	Reactome 1.3	125.92	7.7992e-13	up
asparagine_biosynthesis	Metabolism 1.4	125.794	0.000208481	up
GDP-L-fucose_biosynthesis_II_from_L-fucose	Metabolism 1.4	125.753	7.79655e-07	up
KEGG_RNA_polymerase_Main_Pathway	KEGG 1.2	125.641	5.86744e-08	up
reactome_Resolution_of_Sister_Chromatid_Cohesion_Main_Pathway	Reactome 1.3	125.24	4.25646e-12	up
reactome_SLBP_independent_Processing_of_Histone_Pre_mRNAs_Main_Pathway	Reactome 1.3	123.746	1.82252e-16	up
reactome_APC_C_Cdh1_mediated_degradation_of_Cdc20_and_other_APC_C_Cdh1_targeted_proteins_in_late_mitosis_early_G1_Main_Pathway	Reactome 1.3	123.259	2.06659e-18	up
pentose_phosphate_pathway_oxidative_branch	Metabolism 1.4	122.488	5.19125e-06	up
reactome_Pentose_phosphate_pathway_hexose_monophosphate_shunt__Main_Pathway	Reactome 1.3	122.404	1.66734e-09	up
biocarta_how_does_salmonella_hijack_a_cell_Main_Pathway	Biocarta 1.2	122.386	9.04093e-16	up
biocarta_how_does_salmonella_hijack_a_cell_Pathway_(lamellipodium_assembly)	Biocarta 1.2	122.386	9.04093e-16	up
NCI_CXCR3_mediated_signaling_events_Pathway_(cAMP_biosynthetic_process)	NCI 1.2	121.79	0.000628181	up
NCI_CXCR3_mediated_signaling_events_Pathway_(regulation_of_stress_fiber_assembly)	NCI 1.2	121.79	0.000628181	up
flavin_biosynthesis	Metabolism 1.4	121.725	2.62251e-12	up
GSK3_Signaling_Pathway_b-CTNN_Degradation	Primary 1.4	121.447	9.25894e-16	up
reactome_Separation_of_Sister_Chromatids_Main_Pathway	Reactome 1.3	120.879	3.96604e-16	up
reactome_CDC6_association_with_the_ORC_origin_complex_Main_Pathway	Reactome 1.3	120.657	2.55183e-07	up
reactome_Removal_of_the_Flap_Intermediate_from_the_C_strand_Main_Pathway	Reactome 1.3	120.548	1.58679e-14	up
reactome_APC_C_Cdc20_mediated_degradation_of_Securin_Main_Pathway	Reactome 1.3	119.832	1.82941e-18	up
tRNA_splicing	Metabolism 1.4	119.314	6.94644e-08	up
biocarta_proteasome_complex_Main_Pathway	Biocarta 1.2	119.128	3.48195e-16	up
biocarta_proteasome_complex_Pathway_(Pathway_degradation_of_PSMA1)	Biocarta 1.2	119.128	3.48195e-16	up
thiamin_salvage_III	Metabolism 1.4	119.072	0.0024649	up
NCI_PLK2_and_PLK4_events_Main_Pathway	NCI 1.2	118.925	3.71856e-07	up
NCI_PLK2_and_PLK4_events_Pathway_(regulation_of_centriole_replication)	NCI 1.2	118.925	3.71856e-07	up
UDP-D-xylose_and_UDP-D-glucuronate_biosynthesis	Metabolism 1.4	118.403	4.92649e-06	up
reactome_Repair_synthesis_for_gap_filling_by_DNA_polymerase_in_TC_NER_Main_Pathway	Reactome 1.3	118.065	9.07425e-13	up
reactome_Repair_synthesis_of_patch_27_30_bases_long_by_DNA_polymerase_Main_Pathway	Reactome 1.3	118.065	9.07425e-13	up
reactome_SLBP_Dependent_Processing_of_Replication_Dependent_Histone_Pre_mRNAs_Main_Pathway	Reactome 1.3	117.316	6.23224e-16	up
reactome_SCF_Skp2_mediated_degradation_of_p27_p21_Main_Pathway	Reactome 1.3	117.296	1.36519e-19	up
hypusine_biosynthesis	Metabolism 1.4	116.356	1.39634e-06	up
pyrimidine_deoxyribonucleosides_salvage	Metabolism 1.4	116.312	7.0382e-07	up
adenine_and_adenosine_salvage_III	Metabolism 1.4	115.979	2.40059e-10	up
KEGG_Riboflavin_metabolism_Main_Pathway	KEGG 1.2	115.091	1.28873e-09	up
KEGG_Riboflavin_metabolism_Main_Pathway	KEGG Adjusted 1.4	115.091	1.28873e-09	up
reactome_Kinesins_Main_Pathway	Reactome 1.3	115.023	3.90538e-09	up
biocarta_sonic_hedgehog_receptor_ptc1_regulates_cell_cycle_Main_Pathway	Biocarta 1.2	114.921	7.84493e-13	up
biocarta_sonic_hedgehog_receptor_ptc1_regulates_cell_cycle_Pathway_(re_entry_into_mitotic_cell_cycle)	Biocarta 1.2	114.921	7.84493e-13	up
reactome_Conversion_from_APC_C_Cdc20_to_APC_C_Cdh1_in_late_anaphase_Main_Pathway	Reactome 1.3	114.668	9.71179e-12	up
reactome_Autodegradation_of_Cdh1_by_Cdh1_APC_C_Main_Pathway	Reactome 1.3	114.188	2.91129e-18	up
KEGG_Other_types_of_O_glycan_biosynthesis_Main_Pathway	KEGG 1.2	114.143	0.000571791	up
NCI_p38_signaling_mediated_by_MAPKAP_kinases_Pathway_(actin_cytoskeleton_reorganization)	NCI 1.2	113.625	3.11616e-09	up
reactome_CDT1_association_with_the_CDC6_ORC_origin_complex_Main_Pathway	Reactome 1.3	113.347	1.10438e-17	up
KEGG_DNA_replication_Main_Pathway	KEGG Adjusted 1.4	113.247	1.71334e-11	up
biocarta_cyclins_and_cell_cycle_regulation_Main_Pathway	Biocarta 1.2	113.076	8.41876e-12	up
reactome_CDK_mediated_phosphorylation_and_removal_of_Cdc6_Main_Pathway	Reactome 1.3	112.207	1.12396e-17	up
reactome_Assembly_of_the_RAD51_ssDNA_nucleoprotein_complex_Main_Pathway	Reactome 1.3	111.898	2.17671e-10	up
reactome_Ubiquitin_Mediated_Degradation_of_Phosphorylated_Cdc25A_Main_Pathway	Reactome 1.3	111.825	1.309e-17	up
biocarta_granzyme_a_mediated_apoptosis_Pathway_(DNA_fragmentation_during_apoptosis)	Biocarta 1.2	111.743	8.83484e-09	up
biocarta_granzyme_a_mediated_apoptosis_Pathway_(DNA_repair)	Biocarta 1.2	111.743	8.83484e-09	up
biocarta_granzyme_a_mediated_apoptosis_Pathway_(Pathway_regulation_of_transcription_via_SET_ANP32A_APEX1)	Biocarta 1.2	111.743	8.83484e-09	up
reactome_Formation_of_ATP_by_chemiosmotic_coupling_Main_Pathway	Reactome 1.3	111.647	8.87669e-12	up
NCI_ATR_signaling_Main_Pathway	NCI 1.2	111.572	7.06574e-11	up
reactome_Orc1_removal_from_chromatin_Main_Pathway	Reactome 1.3	111.102	5.06948e-18	up
reactome_SCF_beta_TrCP_mediated_degradation_of_Emi1_Main_Pathway	Reactome 1.3	111.018	1.53781e-18	up
reactome_Regulation_of_ornithine_decarboxylase_ODC__Main_Pathway	Reactome 1.3	111.015	9.61547e-17	up
NCI_ATR_signaling_Pathway_(regulation_of_double_strand_break_repair_via_homologous_recombination)	NCI 1.2	110.615	2.03362e-11	up
reactome_Removal_of_DNA_patch_containing_abasic_residue_Main_Pathway	Reactome 1.3	109.127	3.46259e-13	up
reactome_Removal_of_the_Flap_Intermediate_Main_Pathway	Reactome 1.3	109.03	8.34333e-12	up
NCI_PLK3_signaling_events_Main_Pathway	NCI 1.2	108.48	3.60859e-07	up
reactome_Telomere_C_strand_Lagging_Strand_Synthesis_Main_Pathway	Reactome 1.3	108.094	4.07454e-14	up
NCI_CDC42_signaling_events_Pathway_(retrograde_vesicle_mediated_transport_Golgi_to_ER)	NCI 1.2	108.039	6.96229e-18	up
NCI_ATR_signaling_Pathway_(response_to_G2_M_transition_DNA_damage_checkpoint_signal)	NCI 1.2	108.026	1.43332e-11	up
reactome_Polymerase_switching_Main_Pathway	Reactome 1.3	107.61	9.5861e-11	up
reactome_Polymerase_switching_on_the_C_strand_of_the_telomere_Main_Pathway	Reactome 1.3	107.61	9.5861e-11	up
reactome_Regulation_of_activated_PAK_2p34_by_proteasome_mediated_degradation_Main_Pathway	Reactome 1.3	107.556	3.15115e-17	up
reactome_Purine_ribonucleoside_monophosphate_biosynthesis_Main_Pathway	Reactome 1.3	107.13	6.32761e-11	up
reactome_The_AIM2_inflammasome_Main_Pathway	Reactome 1.3	106.278	8.07865e-05	up
NCI_Aurora_B_signaling_Main_Pathway	NCI 1.2	106.126	8.29947e-10	up
reactome_Mismatch_repair_MMR_directed_by_MSH2_MSH6_MutSalpha__Main_Pathway	Reactome 1.3	106.08	1.17628e-12	up
KEGG_Thiamine_metabolism_Main_Pathway	KEGG 1.2	105.497	2.53886e-05	up
KEGG_Thiamine_metabolism_Main_Pathway	KEGG Adjusted 1.4	105.497	2.53886e-05	up
formaldehyde_oxidation	Metabolism 1.4	104.989	6.27606e-08	up
reactome_Ubiquitin_dependent_degradation_of_Cyclin_D1_Main_Pathway	Reactome 1.3	104.688	6.95237e-17	up
BRCA1_Pathway_G1_S_arrest	Primary 1.4	104.435	2.1163e-05	up
ATM_Pathway_S-phase_progression	Primary 1.4	104.278	8.193e-08	up
reactome_Vif_mediated_degradation_of_APOBEC3G_Main_Pathway	Reactome 1.3	104.228	2.3858e-17	up
reactome_Vpu_mediated_degradation_of_CD4_Main_Pathway	Reactome 1.3	104.079	8.22142e-17	up
KEGG_Proteasome_Main_Pathway	KEGG 1.2	104.055	2.94763e-05	up
reactome_Prefoldin_mediated_transfer_of_substrate_to_CCT_TriC_Main_Pathway	Reactome 1.3	103.709	2.35592e-12	up
dolichyl-diphosphooligosaccharide_biosynthesis	Metabolism 1.4	103.53	2.3582e-14	up
lactose_degradation_III	Metabolism 1.4	103.506	8.60843e-08	up
reactome_Mismatch_repair_MMR_directed_by_MSH2_MSH3_MutSbeta__Main_Pathway	Reactome 1.3	102.588	6.26605e-13	up
reactome_Assembly_of_the_ORC_complex_at_the_origin_of_replication_Main_Pathway	Reactome 1.3	102.587	2.06117e-06	up
NCI_Role_of_Calcineurin_dependent_NFAT_signaling_in_lymphocytes_Pathway_(positive_T_cell_selection)	NCI 1.2	102.585	9.70938e-08	up
NCI_ATR_signaling_Pathway_(Pathway_negative_regulation_of_transcription_during_mitosis_via_CHEK1)	NCI 1.2	102.411	6.04704e-12	up
KEGG_Proteasome_Main_Pathway	KEGG Adjusted 1.4	102.305	2.76296e-15	up
guanine_and_guanosine_salvage	Metabolism 1.4	102.224	1.18665e-06	up
reactome_SUMO_is_conjugated_to_E1_UBA2_SAE1__Main_Pathway	Reactome 1.3	101.922	2.39317e-13	up
lipoate_biosynthesis_and_incorporation	Metabolism 1.4	101.773	2.72736e-06	up
reactome_Ubiquinol_biosynthesis_Main_Pathway	Reactome 1.3	101.398	7.83156e-08	up
ubiquinol-10_biosynthesis	Metabolism 1.4	101.398	7.83156e-08	up
reactome_Metabolism_of_polyamines_Main_Pathway	Reactome 1.3	101.251	2.0951e-09	up
Mismatch_Repair_in_Eukaryotes_Pathway	Primary 1.4	101.115	3.77728e-10	up
reactome_Autodegradation_of_the_E3_ubiquitin_ligase_COP1_Main_Pathway	Reactome 1.3	100.781	9.63672e-17	up
reactome_degradation_of_DVL_Main_Pathway	Reactome 1.3	100.272	3.88933e-18	up
KEGG_Protein_export_Main_Pathway	KEGG Adjusted 1.4	99.8412	7.64384e-19	up
biocarta_y_branching_of_actin_filaments_Main_Pathway	Biocarta 1.2	99.4195	3.30725e-16	up
reactome_Respiratory_electron_transport_Main_Pathway	Reactome 1.3	99.2282	7.32744e-11	up
reactome_Hypusinylation_Main_Pathway	Reactome 1.3	98.5415	8.50525e-06	up
diphthamide_biosynthesis	Metabolism 1.4	98.2643	6.96333e-08	up
NCI_Regulation_of_retinoblastoma_protein_Pathway_(histone_methylation)	NCI 1.2	98.2502	3.82573e-07	up
reactome_Processive_synthesis_on_the_C_strand_of_the_telomere_Main_Pathway	Reactome 1.3	97.9843	1.27661e-11	up
reactome_Hh_ligand_biogenesis_disease_Main_Pathway	Reactome 1.3	97.6495	2.14287e-18	up
reactome_ER_Phagosome_Main_Pathway	Reactome 1.3	97.1768	9.7386e-15	up
NCI_IL23_mediated_signaling_events_Pathway_(positive_regulation_of_dendritic_cell_antigen_processing_and_presentation)	NCI 1.2	97.1177	1.02854e-09	up
ascorbate_recycling_cytosolic	Metabolism 1.4	97.0102	0.000760908	up
KEGG_Mismatch_repair_Main_Pathway	KEGG Adjusted 1.4	95.8896	8.20861e-13	up
reactome_Leading_Strand_Synthesis_Main_Pathway	Reactome 1.3	95.7116	8.95058e-10	up
reactome_Processive_synthesis_on_the_lagging_strand_Main_Pathway	Reactome 1.3	95.7116	8.95058e-10	up
biocarta_granzyme_a_mediated_apoptosis_Main_Pathway	Biocarta 1.2	95.4618	1.82147e-05	up
biocarta_akap95_role_in_mitosis_and_chromosome_dynamics_Main_Pathway	Biocarta 1.2	95.1918	9.11252e-14	up
biocarta_akap95_role_in_mitosis_and_chromosome_dynamics_Pathway_(mitotic_chromosome_condensation)	Biocarta 1.2	95.1918	9.11252e-14	up
biocarta_akap95_role_in_mitosis_and_chromosome_dynamics_Pathway_(mitotic_chromosome_decondensation)	Biocarta 1.2	95.1918	9.11252e-14	up
reactome_Nonhomologous_End_joining_NHEJ__Main_Pathway	Reactome 1.3	95.0077	1.29494e-07	up
KEGG_Lipoic_acid_metabolism_Main_Pathway	KEGG 1.2	94.934	6.43175e-05	up
KEGG_Lipoic_acid_metabolism_Main_Pathway	KEGG Adjusted 1.4	94.934	6.43175e-05	up
reactome_Cross_presentation_of_soluble_exogenous_antigens_endosomes__Main_Pathway	Reactome 1.3	94.7165	1.53478e-14	up
pyrimidine_deoxyribonucleotides_ide_novoi_biosynthesis	Metabolism 1.4	94.6919	8.98695e-14	up
reactome_Hedgehog_ligand_biogenesis_Main_Pathway	Reactome 1.3	94.6587	1.08437e-19	up
KEGG_Ubiquinone_and_other_terpenoid_quinone_biosynthesis_Main_Pathway	KEGG 1.2	94.4589	3.13028e-07	up
KEGG_Ubiquinone_and_other_terpenoid_quinone_biosynthesis_Main_Pathway	KEGG Adjusted 1.4	94.4589	3.13028e-07	up
NCI_Fanconi_anemia_Pathway_(Sister_Chromatid_Exchange_Process)	NCI 1.2	94.0735	3.10601e-09	up
reactome_Cyclin_E_associated_events_during_G1_S_transition_Main_Pathway	Reactome 1.3	93.8641	6.03447e-08	up
NCI_Fanconi_anemia_Main_Pathway	NCI 1.2	93.8305	3.94989e-09	up
reactome_degradation_of_AXIN_Main_Pathway	Reactome 1.3	93.8052	9.39664e-17	up
reactome_Clearance_of_Nuclear_Envelope_Membranes_from_Chromatin_Main_Pathway	Reactome 1.3	93.7043	2.31893e-13	up
asparagine_degradation	Metabolism 1.4	93.4842	1.43874e-07	up
NCI_Aurora_C_signaling_Main_Pathway	NCI 1.2	92.589	9.10938e-05	up
biocarta_b_cell_survival_Pathway_(apoptosis)	Biocarta 1.2	92.4726	9.72696e-09	up
reactome_Cytosolic_tRNA_aminoacylation_Main_Pathway	Reactome 1.3	91.8837	2.54101e-12	up
L-glutamine_tRNA_biosynthesis	Metabolism 1.4	91.5708	0.000129709	up
reactome_Synthesis_of_12_eicosatetraenoic_acid_derivatives_Main_Pathway	Reactome 1.3	91.4994	4.48456e-08	up
pyrimidine_deoxyribonucleotides_biosynthesis_from_CTP	Metabolism 1.4	91.1615	6.19939e-14	up
reactome_Purine_salvage_Main_Pathway	Reactome 1.3	91.0911	4.69177e-12	up
dolichol_and_dolichyl_phosphate_biosynthesis	Metabolism 1.4	91.0415	1.00804e-07	up
KEGG_Homologous_recombination_Main_Pathway	KEGG Adjusted 1.4	90.7033	3.05172e-10	up
reactome_G0_and_Early_G1_Main_Pathway	Reactome 1.3	90.6588	3.80056e-07	up
reactome_TRAF6_Mediated_Induction_of_proinflammatory_cytokines_Main_Pathway	Reactome 1.3	90.0884	2.41671e-12	up
epoxysqualene_biosynthesis	Metabolism 1.4	90.0824	0.00973914	up
KEGG_Oxidative_phosphorylation_Main_Pathway	KEGG Adjusted 1.4	89.8825	1.30526e-12	up
reactome_Activation_of_NF_kappaB_in_B_cells_Main_Pathway	Reactome 1.3	89.7508	7.85495e-16	up
BRCA1_Pathway_Cell_Cycle_Arrest_DNA_Repair_Genes_p21_WAF_CIP1_14-3-3_GADD45	Primary 1.4	89.7341	5.32012e-05	up
proline_biosynthesis	Metabolism 1.4	89.4536	0.00452183	up
biocarta_basic_mechanisms_of_sumoylation_Main_Pathway	Biocarta 1.2	88.9225	3.6591e-12	up
biocarta_basic_mechanisms_of_sumoylation_Pathway_(protein_modification_process)	Biocarta 1.2	88.9225	3.6591e-12	up
reactome_SUMO_is_transferred_from_E1_to_E2_UBE2I_UBC9__Main_Pathway	Reactome 1.3	88.9225	3.6591e-12	up
biocarta_role_of_brca1_brca2_and_atr_in_cancer_susceptibility_Main_Pathway	Biocarta 1.2	88.8611	2.99159e-09	up
KEGG_Ribosome_biogenesis_in_eukaryotes_Main_Pathway	KEGG 1.2	88.2073	6.15555e-15	up
lipoxin_biosynthesis	Metabolism 1.4	87.9342	0.000167047	up
reactome_Synthesis_of_dolichyl_phosphate_mannose_Main_Pathway	Reactome 1.3	87.8287	2.86052e-07	up
biocarta_cdc25_and_chk1_regulatory_pathway_in_response_to_dna_damage_Main_Pathway	Biocarta 1.2	87.7957	4.17276e-13	up
BRCA1_Pathway_Mismatch_Repair	Primary 1.4	87.754	2.85537e-07	up
glucocorticoid_biosynthesis	Metabolism 1.4	87.2976	0.0464921	up
125-dihydroxyvitamin_Dsub3sub_biosynthesis	Metabolism 1.4	87.2914	6.06063e-06	up
biocarta_the_prc2_complex_sets_long_term_gene_silencing_through_modification_of_histone_tails_Main_Pathway	Biocarta 1.2	87.2354	2.90735e-09	up
biocarta_the_prc2_complex_sets_long_term_gene_silencing_through_modification_of_histone_tails_Pathway_(histone_deacetylation)	Biocarta 1.2	87.2354	2.90735e-09	up
biocarta_the_prc2_complex_sets_long_term_gene_silencing_through_modification_of_histone_tails_Pathway_(histone_methylation)	Biocarta 1.2	87.2354	2.90735e-09	up
reactome_Vpr_mediated_induction_of_apoptosis_by_mitochondrial_outer_membrane_permeabilization_Main_Pathway	Reactome 1.3	87.0893	9.89508e-07	up
NCI_Fanconi_anemia_Pathway_(regulation_of_double_strand_break_repair_via_homologous_recombination)	NCI 1.2	86.5186	3.91806e-09	up
reactome_mRNA_decay_by_3_to_5_exoribonuclease_Main_Pathway	Reactome 1.3	86.4589	5.68686e-08	up
KEGG_Oxidative_phosphorylation_Main_Pathway	KEGG 1.2	86.2745	2.02481e-17	up
BRCA1_Pathway_Homologous_Recombination_Repair	Primary 1.4	86.0065	4.59275e-06	up
guanosine_nucleotides_ide_novoi_biosynthesis	Metabolism 1.4	85.8099	5.54853e-13	up
biocarta_how_progesterone_initiates_the_oocyte_maturation_Pathway_(oocyte_maturation)	Biocarta 1.2	85.7098	1.77711e-12	up
KEGG_Spliceosome_Main_Pathway	KEGG 1.2	85.6817	1.30372e-08	up
reactome_Degradation_of_beta_catenin_by_the_destruction_complex_Main_Pathway	Reactome 1.3	85.4595	2.96384e-18	up
NCI_p38_signaling_mediated_by_MAPKAP_kinases_Pathway_(regulation_of_mRNA_stability)	NCI 1.2	85.2352	1.0623e-05	up
KEGG_Other_glycan_degradation_Main_Pathway	KEGG 1.2	85.1049	1.91285e-08	up
BRCA1_Pathway_Transciption_Coupled_Repair	Primary 1.4	84.9874	0.000173888	up
reactome_DNA_replication_initiation_Main_Pathway	Reactome 1.3	84.6373	6.39813e-06	up
reactome_Telomere_C_strand_synthesis_initiation_Main_Pathway	Reactome 1.3	84.6373	6.39813e-06	up
heme_degradation	Metabolism 1.4	84.5974	1.19445e-05	up
KEGG_Valine_leucine_and_isoleucine_biosynthesis_Main_Pathway	KEGG Adjusted 1.4	84.4863	0.0288092	up
selenocysteine_biosynthesis	Metabolism 1.4	84.3433	1.23451e-06	up
biocarta_e2f1_destruction_Main_Pathway	Biocarta 1.2	84.248	3.16532e-05	up
reactome_AUF1_hnRNP_D0_destabilizes_mRNA_Main_Pathway	Reactome 1.3	84.0813	2.7916e-10	up
Cellular_Apoptosis_Pathway_Gene_Expression_BAX_BID_BAK_Ras_Noxa_PUMA_APAF1_Survivin_BCL2_via_TP53	Primary 1.4	84.0077	9.75149e-08	up
reactome_Deposition_of_new_CENPA_containing_nucleosomes_at_the_centromere_Main_Pathway	Reactome 1.3	82.984	1.9548e-11	up
glutathione_redox_reactions_I	Metabolism 1.4	82.8958	0.000390944	up
superpathway_of_purine_nucleotide_salvage	Metabolism 1.4	82.5336	1.96881e-15	up
reactome_Formation_of_tubulin_folding_intermediates_by_CCT_TriC_Main_Pathway	Reactome 1.3	82.4913	6.28699e-08	up
reactome_Dual_incision_reaction_in_TC_NER_Main_Pathway	Reactome 1.3	82.4622	6.35596e-15	up
reactome_Formation_of_transcription_coupled_NER_TC_NER_repair_complex_Main_Pathway	Reactome 1.3	82.4622	6.35596e-15	up
reactome_Phosphorylation_of_proteins_involved_in_G1_S_transition_by_active_Cyclin_E_Cdk2_complexes_Main_Pathway	Reactome 1.3	82.4039	0.000978446	up
KEGG_Ribosome_Main_Pathway	KEGG 1.2	82.3398	3.41625e-05	up
STAT3_Pathway_G1_to_S_Cell_Cycle_Progression	Primary 1.4	82.322	0.000198598	up
pentose_phosphate_pathway	Metabolism 1.4	82.2148	1.24793e-06	up
NCI_Caspase_Cascade_in_Apoptosis_Pathway_(positive_regulation_of_apoptosis)	NCI 1.2	82.1392	8.67111e-08	up
geranylgeranyldiphosphate_biosynthesis	Metabolism 1.4	82.0464	5.55454e-07	up
KEGG_Nucleotide_excision_repair_Main_Pathway	KEGG Adjusted 1.4	81.7233	9.16611e-16	up
reactome_Dual_incision_reaction_in_GG_NER_Main_Pathway	Reactome 1.3	81.7168	2.88131e-13	up
reactome_Formation_of_incision_complex_in_GG_NER_Main_Pathway	Reactome 1.3	81.7168	2.88131e-13	up
NCI_CXCR4_mediated_signaling_events_Pathway_(actin_filament_depolymerization)	NCI 1.2	81.28	8.46309e-06	up
reactome_Resolution_of_AP_sites_via_the_multiple_nucleotide_patch_replacement_Main_Pathway	Reactome 1.3	81.1413	4.15774e-10	up
reactome_Mitochondrial_transcription_initiation_Main_Pathway	Reactome 1.3	80.891	1.93274e-11	up
biocarta_cell_cycle_g1_s_check_point_Main_Pathway	Biocarta 1.2	80.5343	7.32392e-08	up
NCI_Regulation_of_retinoblastoma_protein_Pathway_(erythrocyte_differentiation)	NCI 1.2	80.2096	6.77328e-07	up
guanosine_deoxyribonucleotides_ide_novoi_biosynthesis	Metabolism 1.4	79.3396	6.73757e-13	up
NCI_Signaling_events_mediated_by_VEGFR1_and_VEGFR2_Pathway_(stress_fiber_assembly)	NCI 1.2	78.8301	0.000193057	up
reactome_Budding_and_maturation_of_HIV_virion_Main_Pathway	Reactome 1.3	78.7166	3.34886e-17	up
reactome_HSF1_activation_Main_Pathway	Reactome 1.3	78.6767	2.10231e-13	up
reactome_Presynaptic_phase_of_homologous_DNA_pairing_and_strand_exchange_Main_Pathway	Reactome 1.3	78.6456	1.44294e-08	up
reactome_Formation_of_the_Early_Elongation_Complex_Main_Pathway	Reactome 1.3	78.5856	3.93139e-16	up
reactome_Formation_of_the_HIV_1_Early_Elongation_Complex_Main_Pathway	Reactome 1.3	78.5856	3.93139e-16	up
KEGG_Alzheimer_s_disease_Main_Pathway	KEGG 1.2	78.3929	1.26979e-06	up
KEGG_Alzheimer_s_disease_Main_Pathway	KEGG Adjusted 1.4	78.3929	1.26979e-06	up
KEGG_Sulfur_relay_system_Main_Pathway	KEGG 1.2	78.15	5.37343e-07	up
KEGG_Sulfur_relay_system_Main_Pathway	KEGG Adjusted 1.4	78.15	5.37343e-07	up
NCI_IL6_mediated_signaling_events_Pathway_(cell_cycle_arrest)	NCI 1.2	78.0896	0.000634339	up
NCI_IL6_mediated_signaling_events_Pathway_(cell_survival)	NCI 1.2	78.0896	0.000634339	up
NCI_IL6_mediated_signaling_events_Pathway_(macrophage_differentiation)	NCI 1.2	78.0896	0.000634339	up
reactome_RNA_Pol_II_CTD_phosphorylation_and_interaction_with_CE_Main_Pathway	Reactome 1.3	78.0683	2.37912e-15	up
tRNA_charging	Metabolism 1.4	77.8398	5.76042e-14	up
iNi-acetylglucosamine_degradation_I	Metabolism 1.4	77.8339	1.84235e-06	up
KEGG_Viral_myocarditis_Main_Pathway	KEGG 1.2	77.8129	8.94532e-09	up
KEGG_Viral_myocarditis_Main_Pathway	KEGG Adjusted 1.4	77.8129	8.94532e-09	up
reactome_Phosphate_bond_hydrolysis_by_NUDT_proteins_Main_Pathway	Reactome 1.3	77.4854	2.00569e-05	up
biocarta_role_of_ran_in_mitotic_spindle_regulation_Main_Pathway	Biocarta 1.2	77.3293	3.96905e-05	up
NCI_BARD1_signaling_events_Pathway_(DNA_damage_checkpoint)	NCI 1.2	76.8358	0.00019702	up
biocarta_role_of_brca1_brca2_and_atr_in_cancer_susceptibility_Pathway_(DNA_replication_termination)	Biocarta 1.2	76.798	2.64705e-07	up
reactome_mRNA_Capping_Main_Pathway	Reactome 1.3	76.7221	1.85273e-15	up
UDP-iNi-acetyl-D-galactosamine_biosynthesis_II	Metabolism 1.4	76.4657	8.5374e-10	up
D-imyoi-inositol_1456-tetrakisphosphate_biosynthesis	Metabolism 1.4	76.2681	0.00184049	up
reactome_Cleavage_of_the_damaged_pyrimidine_Main_Pathway	Reactome 1.3	76.0681	3.85594e-08	up
reactome_Recognition_and_association_of_DNA_glycosylase_with_site_containing_an_affected_pyrimidine_Main_Pathway	Reactome 1.3	76.0681	3.85594e-08	up
reactome_Transcription_coupled_NER_TC_NER__Main_Pathway	Reactome 1.3	75.9764	8.08621e-14	up
reactome_Recruitment_of_NuMA_to_mitotic_centrosomes_Main_Pathway	Reactome 1.3	75.8973	3.19545e-07	up
reactome_RNA_Polymerase_I_Transcription_Termination_Main_Pathway	Reactome 1.3	75.7198	1.77347e-11	up
reactome_Activation_of_BID_and_translocation_to_mitochondria_Main_Pathway	Reactome 1.3	75.6431	2.3794e-06	up
reactome_Synthesis_of_15_eicosatetraenoic_acid_derivatives_Main_Pathway	Reactome 1.3	75.179	0.000445057	up
reactome_Viral_Messenger_RNA_Synthesis_Main_Pathway	Reactome 1.3	74.9999	2.82755e-14	up
reactome_U12_Dependent_Splicing_Main_Pathway	Reactome 1.3	74.6479	6.36022e-15	up
MAPK_Family_Pathway_Cytoskeleton	Primary 1.4	74.4737	1.46233e-05	up
NCI_ErbB1_downstream_signaling_Pathway_(ruffle_organization)	NCI 1.2	74.4444	2.28397e-13	up
biocarta_role_of_pi3k_subunit_p85_in_regulation_of_actin_organization_and_cell_migration_Main_Pathway	Biocarta 1.2	74.401	1.88291e-15	up
NCI_RAC1_signaling_Pathway_(neuron_projection_development)	NCI 1.2	74.3722	0.000115061	up
reactome_HIV_Transcription_Initiation_Main_Pathway	Reactome 1.3	74.2222	2.25529e-14	up
reactome_RNA_Polymerase_II_HIV_Promoter_Escape_Main_Pathway	Reactome 1.3	74.2222	2.25529e-14	up
reactome_RNA_Polymerase_II_Promoter_Escape_Main_Pathway	Reactome 1.3	74.2222	2.25529e-14	up
reactome_RNA_Polymerase_II_Transcription_Initiation_And_Promoter_Clearance_Main_Pathway	Reactome 1.3	74.2222	2.25529e-14	up
reactome_RNA_Polymerase_II_Transcription_Initiation_Main_Pathway	Reactome 1.3	74.2222	2.25529e-14	up
reactome_RNA_Polymerase_II_Transcription_Pre_Initiation_And_Promoter_Opening_Main_Pathway	Reactome 1.3	74.2222	2.25529e-14	up
reactome_Transcription_of_the_HIV_genome_Main_Pathway	Reactome 1.3	74.2222	2.25529e-14	up
KEGG_Asthma_Main_Pathway	KEGG 1.2	74.0468	0.00611697	up
reactome_Activation_of_IRF3_IRF7_mediated_by_TBK1_IKK_epsilon_Main_Pathway	Reactome 1.3	73.806	2.22349e-12	up
chondroitin_and_dermatan_biosynthesis	Metabolism 1.4	73.7946	0.00161914	up
KEGG_Base_excision_repair_Main_Pathway	KEGG Adjusted 1.4	73.6779	2.54117e-12	up
reactome_RNA_Polymerase_I_Promoter_Escape_Main_Pathway	Reactome 1.3	73.1911	7.56645e-12	up
adenine_and_adenosine_salvage_I	Metabolism 1.4	73.152	0.00187642	up
VEGF_Pathway_Actin_Reorganization	Primary 1.4	73.0685	9.76001e-07	up
VEGF_Pathway_Cell_Migration	Primary 1.4	73.0685	9.76001e-07	up
reactome_Activation_of_NOXA_and_translocation_to_mitochondria_Main_Pathway	Reactome 1.3	72.9354	0.000658609	up
reactome_Activation_of_PUMA_and_translocation_to_mitochondria_Main_Pathway	Reactome 1.3	72.9354	0.000658609	up
reactome_Cyclin_A_Cdk2_associated_events_at_S_phase_entry_Main_Pathway	Reactome 1.3	72.8162	5.33501e-10	up
reactome_Cytosolic_iron_sulfur_cluster_assembly_Main_Pathway	Reactome 1.3	72.8018	2.70427e-11	up
thiosulfate_disproportionation_III_rhodanese	Metabolism 1.4	72.6252	0.0118819	up
reactome_p38MAPK_events_Main_Pathway	Reactome 1.3	72.1927	1.4696e-05	up
reactome_Initiation_of_Nuclear_Envelope_Reformation_Main_Pathway	Reactome 1.3	71.9772	4.97513e-14	up
NCI_Arf1_Pathway_(actin_filament_polymerization)	NCI 1.2	71.7926	3.83191e-12	up
reactome_Insulin_receptor_recycling_Main_Pathway	Reactome 1.3	71.7381	1.57307e-17	up
reactome_Assembly_of_the_RAD50_MRE11_NBS1_complex_at_DNA_double_strand_breaks_Main_Pathway	Reactome 1.3	71.6198	1.59431e-09	up
NCI_DNA_PK_pathway_in_nonhomologous_end_joining_Pathway_(immunoglobulin_heavy_chain_V_D_J_recombination)	NCI 1.2	71.1974	1.09534e-07	up
NCI_Aurora_A_signaling_Pathway_(protein_catabolic_process)	NCI 1.2	70.9807	2.35881e-07	up
reactome_Asparagine_N_linked_glycosylation_Main_Pathway	Reactome 1.3	70.8693	8.89192e-06	up
reactome_Synthesis_secretion_and_inactivation_of_Glucose_dependent_Insulinotropic_Polypeptide_GIP__Main_Pathway	Reactome 1.3	70.7017	1.01144e-12	up
reactome_KSRP_destabilizes_mRNA_Main_Pathway	Reactome 1.3	70.6297	1.00104e-10	up
biocarta_p53_signaling_Main_Pathway	Biocarta 1.2	70.586	3.04948e-06	up
KEGG_Shigellosis_Main_Pathway	KEGG 1.2	70.4739	2.16354e-10	up
KEGG_Shigellosis_Main_Pathway	KEGG Adjusted 1.4	70.4739	2.16354e-10	up
itrans_transi-farnesyl_diphosphate_biosynthesis	Metabolism 1.4	70.4134	4.35839e-07	up
biocarta_stress_induction_of_hsp_regulation_Pathway_(Pathway_degradation_of_HSPB1)	Biocarta 1.2	70.0669	1.941e-08	up
biocarta_stress_induction_of_hsp_regulation_Pathway_(cell_survival)	Biocarta 1.2	70.0669	1.941e-08	up
reactome_NRIF_signals_cell_death_from_the_nucleus_Main_Pathway	Reactome 1.3	69.7352	2.62159e-15	up
KEGG_Progesterone_mediated_oocyte_maturation_Main_Pathway	KEGG Adjusted 1.4	69.6086	5.53056e-09	up
KEGG_Progesterone_mediated_oocyte_maturation_Main_Pathway	KEGG 1.2	69.6086	5.53056e-09	up
reactome_Downregulation_of_ERBB4_signaling_Main_Pathway	Reactome 1.3	69.6002	7.87365e-09	up
KEGG_Base_excision_repair_Main_Pathway	KEGG 1.2	69.5222	0.00603975	up
NCI_RAC1_signaling_Pathway_(lamellipodium_assembly)	NCI 1.2	69.4575	1.54753e-10	up
superpathway_of_pyrimidine_deoxyribonucleotides_ide_novoi_biosynthesis	Metabolism 1.4	69.3191	2.15631e-12	up
reactome_p53_Dependent_G1_DNA_Damage_Response_Main_Pathway	Reactome 1.3	68.4975	0.00427095	up
NCI_Glypican_3_network_Main_Pathway	NCI 1.2	68.33	0.00247755	up
reactome_Inhibition_of_replication_initiation_of_damaged_DNA_by_RB1_E2F1_Main_Pathway	Reactome 1.3	68.1751	2.88899e-08	up
reactome_Displacement_of_DNA_glycosylase_by_APE1_Main_Pathway	Reactome 1.3	68.1565	8.37505e-09	up
NCI_Alternative_NF_kappaB_Main_Pathway	NCI 1.2	68.1486	0.000284461	up
NCI_Alternative_NF_kappaB_Pathway_(regulation_of_B_cell_activation)	NCI 1.2	68.1486	0.000284461	up
iSi-methyl-5-thio-alpha-D-ribose_1-phosphate_degradation	Metabolism 1.4	67.8691	7.9156e-07	up
reactome_Abortive_elongation_of_HIV_1_transcript_in_the_absence_of_Tat_Main_Pathway	Reactome 1.3	67.8278	8.45409e-15	up
superpathway_of_pyrimidine_deoxyribonucleoside_salvage	Metabolism 1.4	67.5173	8.98404e-09	up
reactome_Membrane_binding_and_targetting_of_GAG_proteins_Main_Pathway	Reactome 1.3	67.4927	1.54147e-11	up
p38_Signaling_Pathway_Actin_Cytoskeleton_Reorganiztion	Primary 1.4	67.4919	1.32666e-07	up
biocarta_deregulation_of_cdk5_in_alzheimers_disease_Main_Pathway	Biocarta 1.2	67.356	3.03603e-05	up
biocarta_deregulation_of_cdk5_in_alzheimers_disease_Pathway_(apoptosis)	Biocarta 1.2	67.356	3.03603e-05	up
biocarta_polyadenylation_of_mrna_Main_Pathway	Biocarta 1.2	67.3456	7.65617e-12	up
iron-sulfur_cluster_biosynthesis	Metabolism 1.4	67.296	3.02886e-05	up
NCI_Aurora_A_signaling_Main_Pathway	NCI 1.2	66.7646	4.83599e-08	up
malate-aspartate_shuttle	Metabolism 1.4	66.6599	5.50971e-05	up
reactome_Ceramide_signalling_Main_Pathway	Reactome 1.3	66.3946	5.6565e-07	up
reactome_Recycling_of_eIF2_GDP_Main_Pathway	Reactome 1.3	66.2895	6.6933e-09	up
reactome_Pyrimidine_salvage_reactions_Main_Pathway	Reactome 1.3	66.1293	3.18334e-06	up
reactome_Regulation_of_HSF1_mediated_heat_shock_response_Main_Pathway	Reactome 1.3	65.9446	9.53754e-08	up
reactome_Synthesis_of_Dolichyl_phosphate_Main_Pathway	Reactome 1.3	65.8013	5.64425e-06	up
BRCA1_Pathway_NHEJ_DSB_Repair	Primary 1.4	65.4046	7.86513e-06	up
NCI_p38_signaling_mediated_by_MAPKAP_kinases_Pathway_(chemotaxis)	NCI 1.2	65.3162	4.62189e-05	up
NCI_BARD1_signaling_events_Pathway_(DNA_repair)	NCI 1.2	64.8405	5.34638e-07	up
reactome_Mitochondrial_tRNA_aminoacylation_Main_Pathway	Reactome 1.3	64.8231	1.05449e-11	up
NCI_FGF_signaling_Pathway_(MAPKKK_cascade)	NCI 1.2	64.5672	9.78619e-06	up
biocarta_rb_tumor_suppressor_checkpoint_signaling_in_response_to_dna_damage_Main_Pathway	Biocarta 1.2	64.5484	2.34913e-09	up
NCI_DNA_PK_pathway_in_nonhomologous_end_joining_Pathway_(immunoglobulin_light_chain_V_J_recombination)	NCI 1.2	64.4954	2.06573e-06	up
reactome_Tat_mediated_elongation_of_the_HIV_1_transcript_Main_Pathway	Reactome 1.3	64.2779	2.94989e-16	up
KEGG_Basal_transcription_factors_Main_Pathway	KEGG Adjusted 1.4	64.1693	7.64073e-11	up
reactome_Formation_of_HIV_1_elongation_complex_containing_HIV_1_Tat_Main_Pathway	Reactome 1.3	64.0312	2.5793e-16	up
NCI_Regulation_of_retinoblastoma_protein_Pathway_(Pathway_rRNA_transcription_via_RB1)	NCI 1.2	63.9407	4.14339e-06	up
NCI_Endogenous_TLR_signaling_Pathway_(cell_migration)	NCI 1.2	63.9074	0.000491965	up
NCI_Endogenous_TLR_signaling_Pathway_(regulation_of_cell_matrix_adhesion)	NCI 1.2	63.9074	0.000491965	up
NCI_FAS_CD95_signaling_Pathway_(cell_cycle)	NCI 1.2	63.7933	9.29235e-06	up
Cellular_Apoptosis_Pathway_Depolarization	Primary 1.4	63.5994	1.26588e-05	up
Ras_Pathway_Receptor_Endocytosis	Primary 1.4	63.5542	1.56221e-07	up
reactome_Endosomal_Sorting_Complex_Required_For_Transport_ESCRT__Main_Pathway	Reactome 1.3	63.4473	2.48753e-16	up
reactome_Glutathione_synthesis_and_recycling_Main_Pathway	Reactome 1.3	63.3272	3.81448e-07	up
NCI_LKB1_signaling_events_Pathway_(chromatin_remodeling)	NCI 1.2	63.2596	0.012857	up
reactome_RNA_Polymerase_II_Transcription_Elongation_Main_Pathway	Reactome 1.3	62.9606	1.20154e-16	up
reactome_Formation_of_HIV_elongation_complex_in_the_absence_of_HIV_Tat_Main_Pathway	Reactome 1.3	62.7825	1.2873e-16	up
reactome_Formation_of_RNA_Pol_II_elongation_complex_Main_Pathway	Reactome 1.3	62.7825	1.2873e-16	up
purine_nucleotides_ide_novoi_biosynthesis	Metabolism 1.4	62.3551	2.50813e-10	up
KEGG_Terpenoid_backbone_biosynthesis_Main_Pathway	KEGG 1.2	62.1378	1.31602e-07	up
KEGG_Terpenoid_backbone_biosynthesis_Main_Pathway	KEGG Adjusted 1.4	62.1378	1.31602e-07	up
reactome_RNA_Polymerase_II_Pre_transcription_Events_Main_Pathway	Reactome 1.3	61.7547	3.26021e-15	up
UDP-iNi-acetyl-D-galactosamine_biosynthesis_I	Metabolism 1.4	61.1536	0.00309386	up
reactome_p75NTR_recruits_signalling_complexes_Main_Pathway	Reactome 1.3	61.0625	2.06319e-11	up
reactome_Processing_of_Capped_Intron_Containing_Pre_mRNA_Main_Pathway	Reactome 1.3	60.8728	1.07178e-12	up
acyl-CoA_hydrolysis	Metabolism 1.4	60.7208	0.000406062	up
biocarta_opposing_roles_of_aif_in_apoptosis_and_cell_survival_Main_Pathway	Biocarta 1.2	60.6982	2.49947e-05	up
biocarta_opposing_roles_of_aif_in_apoptosis_and_cell_survival_Pathway_(DNA_fragmentation_during_apoptosis)	Biocarta 1.2	60.6982	2.49947e-05	up
biocarta_opposing_roles_of_aif_in_apoptosis_and_cell_survival_Pathway_(removal_of_superoxide_radicals)	Biocarta 1.2	60.6982	2.49947e-05	up
reactome_Attachment_of_GPI_anchor_to_uPAR_Main_Pathway	Reactome 1.3	60.3786	1.39847e-05	up
reactome_Trafficking_and_processing_of_endosomal_TLR_Main_Pathway	Reactome 1.3	60.1683	6.14183e-09	up
reactome_COPI_Mediated_Transport_Main_Pathway	Reactome 1.3	60.1661	1.20614e-08	up
reactome_Association_of_TriC_CCT_with_target_proteins_during_biosynthesis_Main_Pathway	Reactome 1.3	60.147	4.9235e-12	up
KEGG_Central_carbon_metabolism_in_cancer_Main_Pathway	KEGG 1.2	60.0232	0.00727806	up
reactome_Interconversion_of_polyamines_Main_Pathway	Reactome 1.3	60.0175	0.000956502	up
NCI_CDC42_signaling_events_Pathway_(actin_cytoskeleton_organization)	NCI 1.2	60.0021	2.69287e-14	up
reactome_Transferrin_endocytosis_and_recycling_Main_Pathway	Reactome 1.3	59.7739	5.39154e-12	up
biocarta_how_progesterone_initiates_the_oocyte_maturation_Main_Pathway	Biocarta 1.2	59.7571	5.22189e-10	up
KEGG_Pyrimidine_metabolism_Main_Pathway	KEGG 1.2	59.5003	4.13022e-14	up
KEGG_Pyrimidine_metabolism_Main_Pathway	KEGG Adjusted 1.4	59.5003	4.13022e-14	up
NCI_Fanconi_anemia_Pathway_(G1_S_transition_checkpoint)	NCI 1.2	59.3292	9.51932e-06	up
reactome_RAF_activation_Main_Pathway	Reactome 1.3	59.1268	1.49969e-08	up
guanosine_ribonucleotides_ide_novoi_biosynthesis	Metabolism 1.4	58.9231	7.73623e-11	up
NCI_BARD1_signaling_events_Main_Pathway	NCI 1.2	58.82	1.98271e-06	up
threonine_degradation	Metabolism 1.4	58.8158	0.00170002	up
iNi-acetylglucosamine_degradation_II	Metabolism 1.4	58.5645	7.73097e-06	up
reactome_Resolution_of_AP_sites_via_the_single_nucleotide_replacement_Main_Pathway	Reactome 1.3	58.3705	0.0014337	up
thioredoxin_pathway	Metabolism 1.4	58.1116	0.00011226	up
KEGG_Non_homologous_end_joining_Main_Pathway	KEGG Adjusted 1.4	57.8065	3.53838e-09	up
reactome_Establishment_of_Sister_Chromatid_Cohesion_Main_Pathway	Reactome 1.3	57.6589	0.000658416	up
NCI_Syndecan_2_mediated_signaling_events_Pathway_(positive_regulation_of_cell_cell_adhesion)	NCI 1.2	57.4731	0.00265671	up
reactome_snRNP_Assembly_Main_Pathway	Reactome 1.3	57.4021	1.49145e-10	up
biocarta_regulation_of_splicing_through_sam68_Main_Pathway	Biocarta 1.2	57.2952	1.77085e-06	up
reactome_Classical_Kir_channels_Main_Pathway	Reactome 1.3	56.7683	0.0106031	up
KEGG_Viral_carcinogenesis_Main_Pathway	KEGG 1.2	56.2547	0.000595563	up
adenosine_ribonucleotides_ide_novoi_biosynthesis	Metabolism 1.4	55.915	6.13316e-05	up
KEGG_Spliceosome_Main_Pathway	KEGG Adjusted 1.4	55.7411	1.24358e-12	up
reactome_pre_mRNA_splicing_Main_Pathway	Reactome 1.3	55.6829	2.19365e-12	up
reactome_Oncogene_Induced_Senescence_Main_Pathway	Reactome 1.3	55.6358	1.18327e-08	up
molybdenum_cofactor_biosynthesis	Metabolism 1.4	55.5797	0.000683325	up
NCI_FGF_signaling_Main_Pathway	NCI 1.2	55.3774	0.000138865	up
reactome_RNA_Polymerase_III_Chain_Elongation_Main_Pathway	Reactome 1.3	55.2696	9.31597e-09	up
KEGG_Glycosphingolipid_biosynthesis_globo_series_Main_Pathway	KEGG 1.2	55.1974	3.60156e-08	up
KEGG_Glycosphingolipid_biosynthesis_globo_series_Main_Pathway	KEGG Adjusted 1.4	55.1974	3.60156e-08	up
NCI_Integrin_linked_kinase_signaling_Pathway_(centrosome_localization)	NCI 1.2	54.543	6.20282e-08	up
reactome_Integration_of_energy_metabolism_Main_Pathway	Reactome 1.3	54.3628	2.91779e-09	up
KEGG_RNA_polymerase_Main_Pathway	KEGG Adjusted 1.4	54.2749	2.642e-09	up
NCI_LPA_receptor_mediated_events_Pathway_(cAMP_biosynthetic_process)	NCI 1.2	54.0755	8.55001e-07	up
Mitochondrial_Apoptosis_Pathway_Apoptosis	Primary 1.4	54.0252	1.62672e-09	up
reactome_RNA_Polymerase_I_Chain_Elongation_Main_Pathway	Reactome 1.3	53.9371	7.05473e-13	up
reactome_Cholesterol_biosynthesis_Main_Pathway	Reactome 1.3	53.9185	0.00252287	up
reactome_Pyruvate_metabolism_Main_Pathway	Reactome 1.3	53.8642	3.55972e-05	up
NCI_LKB1_signaling_events_Pathway_(Pathway_degradation_of_CDC37)	NCI 1.2	53.8488	5.63168e-05	up
biocarta_regulation_of_splicing_through_sam68_Pathway_(negative_regulation_of_cell_growth)	Biocarta 1.2	53.8482	6.99176e-05	up
biocarta_regulation_of_splicing_through_sam68_Pathway_(positive_regulation_of_nuclear_mRNA_splicing_via_spliceosome)	Biocarta 1.2	53.8482	6.99176e-05	up
reactome_PERK_regulates_gene_expression_Main_Pathway	Reactome 1.3	53.7813	0.000127868	up
aspirin-triggered_lipoxin_biosynthesis	Metabolism 1.4	53.5109	0.0358501	up
aspirin_triggered_resolvin_D_biosynthesis	Metabolism 1.4	53.5109	0.0358501	up
aspirin_triggered_resolvin_E_biosynthesis	Metabolism 1.4	53.5109	0.0358501	up
resolvin_D_biosynthesis	Metabolism 1.4	53.5109	0.0358501	up
NCI_ATM_Main_Pathway	NCI 1.2	52.9099	3.74628e-06	up
acyl_carrier_protein_metabolism	Metabolism 1.4	52.8959	0.00128401	up
reactome_Synthesis_secretion_and_inactivation_of_Glucagon_like_Peptide_1_GLP_1__Main_Pathway	Reactome 1.3	52.8592	8.26922e-17	up
reactome_SUMO_is_proteolytically_processed_Main_Pathway	Reactome 1.3	52.3244	1.10657e-09	up
pentose_phosphate_pathway_non-oxidative_branch	Metabolism 1.4	52.0095	0.00111227	up
reactome_RNA_Polymerase_I_Transcription_Initiation_Main_Pathway	Reactome 1.3	51.8805	1.68034e-09	up
purine_deoxyribonucleosides_salvage	Metabolism 1.4	51.8361	4.16254e-14	up
NCI_Signaling_mediated_by_p38_gamma_and_p38_delta_Main_Pathway	NCI 1.2	51.7901	0.00041311	up
reactome_Pausing_and_recovery_of_Tat_mediated_HIV_elongation_Main_Pathway	Reactome 1.3	51.738	4.25331e-15	up
reactome_Tat_mediated_HIV_elongation_arrest_and_recovery_Main_Pathway	Reactome 1.3	51.738	4.25331e-15	up
reactome_Transport_of_vitamins_nucleosides_and_related_molecules_Main_Pathway	Reactome 1.3	51.7278	0.000128003	up
reactome_Pyrimidine_biosynthesis_Main_Pathway	Reactome 1.3	51.6652	2.81636e-05	up
reactome_Calnexin_calreticulin_cycle_Main_Pathway	Reactome 1.3	51.5115	0.000305132	up
reactome_Synthesis_of_5_eicosatetraenoic_acids_Main_Pathway	Reactome 1.3	51.4015	0.00622288	up
KEGG_Homologous_recombination_Main_Pathway	KEGG 1.2	51.2251	0.0247227	up
reactome_Processing_of_Intronless_Pre_mRNAs_Main_Pathway	Reactome 1.3	51.1881	1.69972e-09	up
cardiolipin_biosynthesis	Metabolism 1.4	51.1549	0.0143988	up
reactome_SHC1_events_in_ERBB4_signaling_Main_Pathway	Reactome 1.3	51.0988	1.74589e-05	up
reactome_Activation_of_NIMA_Kinases_NEK9_NEK6_NEK7_Main_Pathway	Reactome 1.3	51.0089	0.00341945	up
Notch_Signaling_Pathway_gamma_Secretase	Primary 1.4	50.8354	3.80944e-06	up
reactome_Regulation_of_PLK1_Activity_at_G2_M_Transition_Main_Pathway	Reactome 1.3	50.81	1.70652e-07	up
KEGG_Collecting_duct_acid_secretion_Main_Pathway	KEGG Adjusted 1.4	50.81	4.98156e-14	up
BRCA1_Pathway_Base_Excission_Repair	Primary 1.4	50.5313	0.0105625	up
biocarta_spliceosomal_assembly_Main_Pathway	Biocarta 1.2	50.521	2.24142e-06	up
reactome_Oxygen_dependent_proline_hydroxylation_of_Hypoxia_inducible_Factor_Alpha_Main_Pathway	Reactome 1.3	50.4459	4.04812e-10	up
reactome_Elongation_arrest_and_recovery_Main_Pathway	Reactome 1.3	50.4427	1.03349e-15	up
reactome_HIV_elongation_arrest_and_recovery_Main_Pathway	Reactome 1.3	50.4427	1.03349e-15	up
reactome_Pausing_and_recovery_of_HIV_elongation_Main_Pathway	Reactome 1.3	50.4427	1.03349e-15	up
reactome_Synthesis_of_glycosylphosphatidylinositol_GPI__Main_Pathway	Reactome 1.3	50.4141	1.65773e-09	up
reactome_NOTCH2_Activation_and_Transmission_of_Signal_to_the_Nucleus_Main_Pathway	Reactome 1.3	50.1509	1.46199e-08	up
biocarta_skeletal_muscle_hypertrophy_is_regulated_via_akt_mtor_Pathway_(muscle_development)	Biocarta 1.2	49.9896	5.59949e-09	up
NCI_Regulation_of_retinoblastoma_protein_Pathway_(proteasomal_ubiquitin_dependent_protein_catabolic_process)	NCI 1.2	49.8527	0.000357354	up
thyroid_hormone_biosynthesis	Metabolism 1.4	49.8279	0.0245023	up
NCI_Syndecan_2_mediated_signaling_events_Pathway_(dendrite_morphogenesis)	NCI 1.2	49.6098	0.0140963	up
NCI_Syndecan_2_mediated_signaling_events_Pathway_(determination_of_left_right_symmetry)	NCI 1.2	49.6098	0.0140963	up
NCI_RhoA_signaling_Pathway_(Golgi_organization)	NCI 1.2	49.605	0.0192816	up
reactome_Methionine_salvage_Main_Pathway	Reactome 1.3	49.3356	3.7469e-06	up
KEGG_RNA_transport_Main_Pathway	KEGG 1.2	49.2666	3.33244e-11	up
KEGG_RNA_transport_Main_Pathway	KEGG Adjusted 1.4	49.2666	3.33244e-11	up
reactome_POU5F1_OCT4_SOX2_NANOG_repress_genes_related_to_differentiation_Main_Pathway	Reactome 1.3	49.1406	0.00122288	up
KEGG_Tuberculosis_Main_Pathway	KEGG 1.2	49.1266	7.62602e-07	up
KEGG_Tuberculosis_Main_Pathway	KEGG Adjusted 1.4	49.1266	7.62602e-07	up
NCI_Aurora_A_signaling_Pathway_(spindle_assembly)	NCI 1.2	49.0269	4.72564e-05	up
reactome_Acyl_chain_remodelling_of_PI_Main_Pathway	Reactome 1.3	49.0078	9.16097e-05	up
biocarta_double_stranded_rna_induced_gene_expression_Pathway_(translational_initiation)	Biocarta 1.2	48.934	1.52753e-06	up
KEGG_Sulfur_metabolism_Main_Pathway	KEGG Adjusted 1.4	48.7696	2.46142e-05	up
KEGG_Sulfur_metabolism_Main_Pathway	KEGG 1.2	48.7696	2.46142e-05	up
biocarta_tumor_suppressor_arf_inhibits_ribosomal_biogenesis_Main_Pathway	Biocarta 1.2	48.5716	0.00055267	up
reactome_Cytosolic_sensors_of_pathogen_associated_DNA_Main_Pathway	Reactome 1.3	48.4524	3.2133e-09	up
reactome_Abnormal_metabolism_in_phenylketonuria_Main_Pathway	Reactome 1.3	48.3655	0.0139016	up
reactome_Synthesis_of_very_long_chain_fatty_acyl_CoAs_Main_Pathway	Reactome 1.3	48.3175	0.000539414	up
superpathway_of_geranylgeranyldiphosphate_biosynthesis_I_via_mevalonate	Metabolism 1.4	48.0948	0.000289782	up
TCA_cycle	Metabolism 1.4	48.0659	0.000165231	up
superpathway_of_cholesterol_biosynthesis	Metabolism 1.4	47.9828	0.00102214	up
reactome_Synthesis_of_PIPs_at_the_late_endosome_membrane_Main_Pathway	Reactome 1.3	47.9337	0.000769325	up
cholesterol_biosynthesis_I	Metabolism 1.4	47.8966	0.00478064	up
cholesterol_biosynthesis_III_via_desmosterol	Metabolism 1.4	47.8966	0.00478064	up
cholesterol_biosynthesis_II_via_2425-dihydrolanosterol	Metabolism 1.4	47.8966	0.00478064	up
reactome_Meiotic_recombination_Main_Pathway	Reactome 1.3	47.7347	3.10452e-09	up
NCI_ATM_Pathway_(G1_S_transition_checkpoint)	NCI 1.2	47.675	8.15155e-05	up
reactome_activated_TAK1_mediates_p38_MAPK_activation_Main_Pathway	Reactome 1.3	47.4961	0.00319999	up
reactome_Detoxification_of_Reactive_Oxygen_Species_Main_Pathway	Reactome 1.3	47.3582	0.000145666	up
KEGG_Other_glycan_degradation_Main_Pathway	KEGG Adjusted 1.4	47.1622	6.19896e-10	up
NCI_BCR_signaling_Pathway_(re_entry_into_mitotic_cell_cycle)	NCI 1.2	47.1498	5.25555e-06	up
arsenate_detoxification_I_glutaredoxin	Metabolism 1.4	47.1245	4.76906e-07	up
NCI_C_MYC_Main_Pathway	NCI 1.2	47.0375	6.73156e-10	up
KEGG_Glycosphingolipid_biosynthesis_ganglio_series_Main_Pathway	KEGG 1.2	46.8331	1.51715e-06	up
KEGG_Glycosphingolipid_biosynthesis_ganglio_series_Main_Pathway	KEGG Adjusted 1.4	46.8331	1.51715e-06	up
KEGG_Ribosome_biogenesis_in_eukaryotes_Main_Pathway	KEGG Adjusted 1.4	46.7175	3.14908e-10	up
NCI_Fc_epsilon_receptor_I_signaling_in_mast_cells_Pathway_(regulation_of_mast_cell_degranulation)	NCI 1.2	46.6448	0.000625871	up
reactome_Phagosomal_maturation_early_endosomal_stage__Main_Pathway	Reactome 1.3	46.5578	9.49351e-09	up
reactome_Senescence_Associated_Secretory_Phenotype_SASP__Main_Pathway	Reactome 1.3	46.4589	3.56791e-12	up
NCI_Aurora_A_signaling_Pathway_(proteasomal_ubiquitin_dependent_protein_catabolic_process)	NCI 1.2	46.383	5.75822e-05	up
NCI_p38_signaling_mediated_by_MAPKAP_kinases_Main_Pathway	NCI 1.2	46.3152	7.75029e-12	up
NAD_salvage	Metabolism 1.4	46.3114	0.00564819	up
reactome_IRF3_mediated_activation_of_type_1_IFN_Main_Pathway	Reactome 1.3	46.3069	9.27021e-05	up
reactome_Interleukin_1_processing_Main_Pathway	Reactome 1.3	46.2811	4.77699e-05	up
reactome_Trafficking_of_GluR2_containing_AMPA_receptors_Main_Pathway	Reactome 1.3	46.2603	7.10275e-07	up
GSK3_Signaling_Pathway_Gene_Expression_via_CTNNB1	Primary 1.4	46.0845	1.83108e-11	up
reactome_Activation_of_BIM_and_translocation_to_mitochondria_Main_Pathway	Reactome 1.3	45.9727	0.000294311	up
KEGG_Autoimmune_thyroid_disease_Main_Pathway	KEGG 1.2	45.9616	0.0386686	up
KEGG_Autoimmune_thyroid_disease_Main_Pathway	KEGG Adjusted 1.4	45.9616	0.0386686	up
KEGG_Graft_versus_host_disease_Main_Pathway	KEGG 1.2	45.9616	0.0386686	up
KEGG_Graft_versus_host_disease_Main_Pathway	KEGG Adjusted 1.4	45.9616	0.0386686	up
reactome_Condensation_of_Prophase_Chromosomes_Main_Pathway	Reactome 1.3	45.9404	7.12152e-09	up
reactome_MEK_activation_Main_Pathway	Reactome 1.3	45.8907	2.193e-07	up
reactome_RAF_phosphorylates_MEK_Main_Pathway	Reactome 1.3	45.8907	2.193e-07	up
Ubiquitin-Proteasome_Dependent_Proteolysis_Pathway	Primary 1.4	45.8494	1.79151e-15	up
purine_ribonucleosides_degradation_to_ribose-1-phosphate	Metabolism 1.4	45.7327	0.00717306	up
reactome_Antigen_processing_Ubiquitination_Proteasome_degradation_Main_Pathway	Reactome 1.3	45.6835	3.15893e-17	up
NCI_Circadian_rhythm_Main_Pathway	NCI 1.2	45.6592	0.000433809	up
NCI_Circadian_rhythm_Pathway_(S_phase_of_mitotic_cell_cycle)	NCI 1.2	45.6592	0.000433809	up
NCI_Circadian_rhythm_Pathway_(chromatin_modification)	NCI 1.2	45.6592	0.000433809	up
reactome_Loss_of_Nlp_from_mitotic_centrosomes_Main_Pathway	Reactome 1.3	45.6543	3.4247e-06	up
reactome_Loss_of_proteins_required_for_interphase_microtubule_organizationA_from_the_centrosome_Main_Pathway	Reactome 1.3	45.6543	3.4247e-06	up
biocarta_apoptotic_signaling_in_response_to_dna_damage_Main_Pathway	Biocarta 1.2	45.6224	7.0213e-07	up
reactome_G2_M_DNA_damage_checkpoint_Main_Pathway	Reactome 1.3	45.422	0.000322467	up
reactome_MHC_class_II_antigen_presentation_Main_Pathway	Reactome 1.3	45.3864	2.66336e-08	up
pyrimidine_deoxyribonucleotide_phosphorylation	Metabolism 1.4	45.3381	7.17306e-08	up
reactome_Heme_degradation_Main_Pathway	Reactome 1.3	45.0516	0.0352579	up
reactome_Depolymerisation_of_the_Nuclear_Lamina_Main_Pathway	Reactome 1.3	44.5188	4.08101e-05	up
biocarta_west_nile_virus_Main_Pathway	Biocarta 1.2	44.4964	0.000338988	up
biocarta_west_nile_virus_Pathway_(apoptosis)	Biocarta 1.2	44.4964	0.000338988	up
zymosterol_biosynthesis	Metabolism 1.4	44.4064	0.0036693	up
reactome_Biosynthesis_of_the_N_glycan_precursor_dolichol_lipid_linked_oligosaccharide_LLO_and_transfer_to_a_nascent_protein_Main_Pathway	Reactome 1.3	44.3842	1.21295e-06	up
reactome_S6K1_mediated_signalling_Main_Pathway	Reactome 1.3	44.3188	8.25999e-07	up
phosphatidylserine_biosynthesis_I	Metabolism 1.4	44.3157	0.0267608	up
reactome_SMAC_binds_to_IAPs_Main_Pathway	Reactome 1.3	44.1612	0.000751884	up
reactome_SMAC_mediated_dissociation_of_IAP_caspase_complexes_Main_Pathway	Reactome 1.3	44.1612	0.000751884	up
reactome_Regulation_of_innate_immune_responses_to_cytosolic_DNA_Main_Pathway	Reactome 1.3	44.0525	1.82228e-08	up
imyoi-inositol_ide_novoi_biosynthesis	Metabolism 1.4	43.8672	0.0183708	up
NCI_S1P2_Pathway_(chemotaxis)	NCI 1.2	43.8101	1.5665e-06	up
Cellular_Apoptosis_Pathway_DNA_Fragmentation	Primary 1.4	43.5979	1.49806e-05	up
reactome_Transport_and_synthesis_of_PAPS_Main_Pathway	Reactome 1.3	43.3549	3.52787e-06	up
NCI_CXCR4_mediated_signaling_events_Pathway_(positive_regulation_of_lamellipodium_assembly)	NCI 1.2	43.2289	0.00267926	up
D-imyoi-inositol_3456-tetrakisphosphate_biosynthesis	Metabolism 1.4	43.0167	0.0347985	up
NCI_Arf6_trafficking_events_Pathway_(substrate_adhesion_dependent_cell_spreading)	NCI 1.2	43.0015	1.80282e-05	up
reactome_Cleavage_of_the_damaged_purine_Main_Pathway	Reactome 1.3	42.8882	0.00770177	up
reactome_Recognition_and_association_of_DNA_glycosylase_with_site_containing_an_affected_purine_Main_Pathway	Reactome 1.3	42.8882	0.00770177	up
reactome_Galactose_catabolism_Main_Pathway	Reactome 1.3	42.79	0.00877141	up
reactome_Nuclear_import_of_Rev_protein_Main_Pathway	Reactome 1.3	42.7494	1.85919e-05	up
Mitochondrial_Apoptosis_Pathway_DNA_Fragmentation	Primary 1.4	42.7216	0.00213035	up
reactome_Recruitment_of_mitotic_centrosome_proteins_and_complexes_Main_Pathway	Reactome 1.3	42.6807	3.69074e-06	up
KEGG_Amino_sugar_and_nucleotide_sugar_metabolism_Main_Pathway	KEGG 1.2	42.6611	4.91349e-08	up
KEGG_Amino_sugar_and_nucleotide_sugar_metabolism_Main_Pathway	KEGG Adjusted 1.4	42.6611	4.91349e-08	up
reactome_Nef_mediated_downregulation_of_MHC_class_I_complex_cell_surface_expression_Main_Pathway	Reactome 1.3	42.6534	1.96214e-08	up
reactome_Post_chaperonin_tubulin_folding_Main_Pathway	Reactome 1.3	42.64	0.000203027	up
reactome_Tristetraprolin_TTP_destabilizes_mRNA_Main_Pathway	Reactome 1.3	42.6318	8.95083e-07	up
2-oxoisovalerate_decarboxylation_to_isobutanoyl-CoA	Metabolism 1.4	42.6056	0.0430694	up
KEGG_Glycosylphosphatidylinositol_GPI_anchor_biosynthesis_Main_Pathway	KEGG 1.2	42.513	3.96496e-08	up
KEGG_Glycosylphosphatidylinositol_GPI_anchor_biosynthesis_Main_Pathway	KEGG Adjusted 1.4	42.513	3.96496e-08	up
reactome_Caspase_mediated_cleavage_of_cytoskeletal_proteins_Main_Pathway	Reactome 1.3	42.4048	0.000434086	up
NCI_CDC42_signaling_events_Pathway_(cell_proliferation)	NCI 1.2	42.3701	0.0200238	up
NCI_CDC42_signaling_events_Pathway_(cytokinesis)	NCI 1.2	42.3701	0.0200238	up
reactome_NoRC_negatively_regulates_rRNA_expression_Main_Pathway	Reactome 1.3	42.1848	1.97884e-11	up
NCI_Aurora_A_signaling_Pathway_(negative_regulation_of_DNA_binding)	NCI 1.2	42.1488	0.000141094	up
biocarta_mechanism_of_protein_import_into_the_nucleus_Main_Pathway	Biocarta 1.2	41.615	0.000428605	up
NCI_Osteopontin_mediated_events_Pathway_(ruffle_organization)	NCI 1.2	41.5274	0.000572982	up
biocarta_phospholipids_as_signalling_intermediaries_Pathway_(actin_filament_organization)	Biocarta 1.2	41.4114	0.000260404	up
biocarta_phospholipids_as_signalling_intermediaries_Pathway_(chemotaxis)	Biocarta 1.2	41.4114	0.000260404	up
KEGG_Fructose_and_mannose_metabolism_Main_Pathway	KEGG 1.2	41.3969	0.000148995	up
KEGG_Fructose_and_mannose_metabolism_Main_Pathway	KEGG Adjusted 1.4	41.3969	0.000148995	up
NCI_Signaling_events_mediated_by_focal_adhesion_kinase_Pathway_(apoptosis)	NCI 1.2	41.3119	0.00124405	up
KEGG_Fatty_acid_elongation_Main_Pathway	KEGG 1.2	41.1034	0.01625	up
KEGG_Fatty_acid_elongation_Main_Pathway	KEGG Adjusted 1.4	41.1034	0.01625	up
reactome_Glycogen_synthesis_Main_Pathway	Reactome 1.3	41.0432	4.81368e-06	up
biocarta_eukaryotic_protein_translation_Main_Pathway	Biocarta 1.2	40.8482	2.82095e-06	up
NCI_Endothelins_Pathway_(arachidonic_acid_secretion)	NCI 1.2	40.7735	2.5557e-05	up
reactome_P2Y_receptors_Main_Pathway	Reactome 1.3	40.6487	0.000146363	up
GDP-mannose_biosynthesis	Metabolism 1.4	40.6338	1.64689e-05	up
NCI_Signaling_events_mediated_by_PRL_Pathway_(cell_motility)	NCI 1.2	40.605	0.00170112	up
ILK_Signaling_Pathway_Actin_Polymerization_Cytoskeletal_Reorganization	Primary 1.4	40.3424	9.59553e-06	up
biocarta_apoptotic_signaling_in_response_to_dna_damage_Pathway_(apoptosis)	Biocarta 1.2	40.3075	1.29588e-05	up
biocarta_protein_kinase_a_at_the_centrosome_Main_Pathway	Biocarta 1.2	40.0837	1.19079e-06	up
reactome_Activation_of_caspases_through_apoptosome_mediated_cleavage_Main_Pathway	Reactome 1.3	39.9915	0.00422452	up
reactome_Digestion_of_dietary_carbohydrate_Main_Pathway	Reactome 1.3	39.8339	1.47895e-06	up
reactome_Vpr_mediated_nuclear_import_of_PICs_Main_Pathway	Reactome 1.3	39.6286	9.82967e-06	up
reactome_Endosomal_Vacuolar_Main_Pathway	Reactome 1.3	39.5839	0.0192038	up
reactome_Citric_acid_cycle_TCA_cycle__Main_Pathway	Reactome 1.3	39.5102	0.00189082	up
fatty_acid_activation	Metabolism 1.4	39.3606	0.0363041	up
biocarta_rac1_cell_motility_signaling_Pathway_(actin_filament_depolymerization)	Biocarta 1.2	39.2669	0.025	up
reactome_GRB2_events_in_ERBB2_signaling_Main_Pathway	Reactome 1.3	39.1479	0.000448372	up
mevalonate_pathway	Metabolism 1.4	39.1398	0.00503207	up
NCI_Caspase_Cascade_in_Apoptosis_Pathway_(DNA_repair)	NCI 1.2	39.0885	0.000214821	up
NCI_RhoA_signaling_Pathway_(Pathway_positive_regulation_of_NF_kappaB_transcription_factor_activity_via_RHOA)	NCI 1.2	38.973	0.0199088	up
biocarta_sprouty_regulation_of_tyrosine_kinase_signals_Main_Pathway	Biocarta 1.2	38.857	2.01238e-06	up
KEGG_Galactose_metabolism_Main_Pathway	KEGG 1.2	38.7114	1.29088e-05	up
KEGG_Galactose_metabolism_Main_Pathway	KEGG Adjusted 1.4	38.7114	1.29088e-05	up
KEGG_Lysosome_Main_Pathway	KEGG Adjusted 1.4	38.6396	1.8598e-13	up
NCI_DNA_PK_pathway_in_nonhomologous_end_joining_Pathway_(V_D_J_recombination)	NCI 1.2	38.5557	8.30238e-05	up
reactome_NF_kB_is_activated_and_signals_survival_Main_Pathway	Reactome 1.3	38.512	1.13875e-08	up
pyruvate_decarboxylation_to_acetyl_CoA	Metabolism 1.4	38.4882	0.00143712	up
NCI_TCR_signaling_in_naive_CD8_T_cells_Pathway_(Pathway_regulation_of_survival_gene_product_expression_via_AKT1)	NCI 1.2	38.4604	0.00261164	up
pyrimidine_ribonucleosides_salvage_I	Metabolism 1.4	38.4156	0.0493487	up
reactome_RNA_Polymerase_III_Transcription_Initiation_From_Type_3_Promoter_Main_Pathway	Reactome 1.3	38.3789	3.10209e-06	up
biocarta_role_of_brca1_brca2_and_atr_in_cancer_susceptibility_Pathway_(Pathway_protein_ubiquitination_of_ATM_BRCA1)	Biocarta 1.2	38.3597	0.00270748	up
reactome_Transport_of_nucleotide_sugars_Main_Pathway	Reactome 1.3	38.2058	2.56282e-05	up
reactome_Glycolysis_Main_Pathway	Reactome 1.3	38.0315	1.23134e-05	up
reactome_p75NTR_negatively_regulates_cell_cycle_via_SC1_Main_Pathway	Reactome 1.3	37.8376	5.05798e-05	up
reactome_eNOS_activation_Main_Pathway	Reactome 1.3	37.6638	0.010334	up
NCI_Endogenous_TLR_signaling_Pathway_(regulation_of_cell_adhesion)	NCI 1.2	37.647	0.0291813	up
reactome_Basigin_interactions_Main_Pathway	Reactome 1.3	37.3437	0.000210766	up
NCI_amb2_Integrin_signaling_Pathway_(leukocyte_adhesion)	NCI 1.2	37.2378	0.028662	up
reactome_PRC2_methylates_histones_and_DNA_Main_Pathway	Reactome 1.3	37.1645	1.53341e-07	up
KEGG_Oocyte_meiosis_Main_Pathway	KEGG 1.2	37.1222	7.24797e-14	up
KEGG_Oocyte_meiosis_Main_Pathway	KEGG Adjusted 1.4	37.1222	7.24797e-14	up
reactome_Transport_of_Mature_mRNA_Derived_from_an_Intronless_Transcript_Main_Pathway	Reactome 1.3	36.7534	1.08404e-05	up
reactome_Packaging_Of_Telomere_Ends_Main_Pathway	Reactome 1.3	36.7418	9.47418e-07	up
NAD_biosynthesis_from_2-amino-3-carboxymuconate_semialdehyde	Metabolism 1.4	36.7364	0.0126005	up
Interferon_Pathway_Gene_Expression_via_HIST1H3B_CREB3	Primary 1.4	36.7211	6.71326e-08	up
adenosine_deoxyribonucleotides_ide_novoi_biosynthesis	Metabolism 1.4	36.583	2.75138e-07	up
TNF_Signaling_Pathway_Apoptosis	Primary 1.4	36.5744	2.09191e-06	up
reactome_Rev_mediated_nuclear_export_of_HIV_RNA_Main_Pathway	Reactome 1.3	36.4559	8.04137e-05	up
reactome_Synthesis_of_IPs_in_the_nucleus_Main_Pathway	Reactome 1.3	36.4285	0.00182274	up
NCI_DNA_PK_pathway_in_nonhomologous_end_joining_Main_Pathway	NCI 1.2	36.2214	0.000156745	up
NCI_DNA_PK_pathway_in_nonhomologous_end_joining_Pathway_(double_strand_break_repair_via_nonhomologous_end_joining)	NCI 1.2	36.2214	0.000156745	up
reactome_Lysosome_Vesicle_Biogenesis_Main_Pathway	Reactome 1.3	36.0648	2.39628e-06	up
NCI_Signaling_events_mediated_by_PRL_Main_Pathway	NCI 1.2	36.0408	0.000381736	up
Ras_Pathway_Gene_Expression_Cell_Proliferation_Cell_Survival_Differentiation_Development_Cell_Cycle_Control_Cell_Motility_Tumorigenesis_via_ELK4_ATF2_MEF2D_STAT2_CREB3_CCNA1_MYC_ELK1_JUN_CDK4	Primary 1.4	36.0007	4.56443e-06	up
reactome_Activation_of_PPARGC1A_PGC_1alpha_by_phosphorylation_Main_Pathway	Reactome 1.3	35.9594	0.0124452	up
reactome_IKK_complex_recruitment_mediated_by_RIP1_Main_Pathway	Reactome 1.3	35.7205	0.0110951	up
reactome_Attenuation_phase_Main_Pathway	Reactome 1.3	35.6519	0.00127243	up
reactome_RNA_Polymerase_III_Transcription_Initiation_From_Type_1_Promoter_Main_Pathway	Reactome 1.3	35.5708	4.27141e-07	up
reactome_TRAF6_mediated_induction_of_TAK1_complex_Main_Pathway	Reactome 1.3	35.5397	8.12973e-06	up
NCI_Arf6_trafficking_events_Pathway_(regulation_of_calcium_dependent_cell_cell_adhesion)	NCI 1.2	35.451	0.00333633	up
reactome_Sulfide_oxidation_to_sulfate_Main_Pathway	Reactome 1.3	35.3498	0.0223618	up
BRCA1_Pathway	Primary 1.4	35.1813	8.34705e-05	up
KEGG_Retrograde_endocannabinoid_signaling_Main_Pathway	KEGG 1.2	35.046	6.30321e-15	up
KEGG_Retrograde_endocannabinoid_signaling_Main_Pathway	KEGG Adjusted 1.4	35.046	6.30321e-15	up
KEGG_Steroid_biosynthesis_Main_Pathway	KEGG 1.2	34.8306	0.0241027	up
KEGG_Steroid_biosynthesis_Main_Pathway	KEGG Adjusted 1.4	34.8306	0.0241027	up
NCI_Regulation_of_retinoblastoma_protein_Main_Pathway	NCI 1.2	34.7362	6.10926e-06	up
KEGG_Rheumatoid_arthritis_Main_Pathway	KEGG 1.2	34.4712	0.0386686	up
KEGG_Rheumatoid_arthritis_Main_Pathway	KEGG Adjusted 1.4	34.4712	0.0386686	up
reactome_RNA_Polymerase_III_Transcription_Initiation_From_Type_2_Promoter_Main_Pathway	Reactome 1.3	34.0083	9.25577e-07	up
reactome_Organic_anion_transporters_Main_Pathway	Reactome 1.3	33.998	6.97749e-06	up
reactome_Vitamin_B2_riboflavin_metabolism_Main_Pathway	Reactome 1.3	33.9898	0.000918956	up
KEGG_Regulation_of_autophagy_Main_Pathway	KEGG 1.2	33.8932	0.000800424	up
KEGG_Regulation_of_autophagy_Main_Pathway	KEGG Adjusted 1.4	33.8932	0.000800424	up
reactome_NEP_NS2_Interacts_with_the_Cellular_Export_Machinery_Main_Pathway	Reactome 1.3	33.8699	0.000288925	up
2-oxoglutarate_decarboxylation_to_succinyl-CoA	Metabolism 1.4	33.8192	0.0370541	up
reactome_Transport_of_the_SLBP_Dependant_Mature_mRNA_Main_Pathway	Reactome 1.3	33.8035	8.79017e-05	up
KEGG_Salmonella_infection_Main_Pathway	KEGG 1.2	33.7618	1.49948e-06	up
KEGG_Salmonella_infection_Main_Pathway	KEGG Adjusted 1.4	33.7618	1.49948e-06	up
NCI_Glucocorticoid_receptor_regulatory_network_Pathway_(MAPKKK_cascade)	NCI 1.2	33.7566	5.65419e-07	up
NCI_Glucocorticoid_receptor_regulatory_network_Pathway_(apoptosis)	NCI 1.2	33.7566	5.65419e-07	up
NCI_Glucocorticoid_receptor_regulatory_network_Pathway_(histone_acetylation)	NCI 1.2	33.7566	5.65419e-07	up
KEGG_Pentose_phosphate_Main_Pathway	KEGG 1.2	33.6723	3.60355e-05	up
KEGG_Pentose_phosphate_Main_Pathway	KEGG Adjusted 1.4	33.6723	3.60355e-05	up
reactome_Heme_biosynthesis_Main_Pathway	Reactome 1.3	33.6555	0.000564458	up
reactome_Butyrate_Response_Factor_1_BRF1_destabilizes_mRNA_Main_Pathway	Reactome 1.3	33.6468	1.13042e-05	up
biocarta_d4gdi_signaling_Main_Pathway	Biocarta 1.2	33.6459	0.0433133	up
biocarta_d4gdi_signaling_Pathway_(apoptosis)	Biocarta 1.2	33.6459	0.0433133	up
biocarta_sprouty_regulation_of_tyrosine_kinase_signals_Pathway_(Pathway_protein_ubiquitination_of_CBL)	Biocarta 1.2	33.6353	0.00336374	up
NCI_CXCR3_mediated_signaling_events_Pathway_(actin_polymerization_or_depolymerization)	NCI 1.2	33.5076	0.0282085	up
AHR_Pathway_Cath_D_expression_via_SP1	Primary 1.4	33.4363	9.48543e-05	up
reactome_Release_of_eIF4E_Main_Pathway	Reactome 1.3	33.3419	5.25485e-05	up
Ras_Pathway_CDC42_Pathway	Primary 1.4	33.3419	0.00220921	up
reactome_Synthesis_of_GDP_mannose_Main_Pathway	Reactome 1.3	33.1853	0.0020918	up
reactome_Plasmalogen_biosynthesis_Main_Pathway	Reactome 1.3	33.1823	0.0181441	up
reactome_Transport_of_the_SLBP_independent_Mature_mRNA_Main_Pathway	Reactome 1.3	33.1409	0.000141042	up
reactome_The_fatty_acid_cycling_model_Main_Pathway	Reactome 1.3	33.0199	0.0126654	up
reactome_The_proton_buffering_model_Main_Pathway	Reactome 1.3	33.0199	0.0126654	up
reactome_mTOR_signalling_Main_Pathway	Reactome 1.3	32.9938	0.000512317	up
reactome_ATF6_alpha_activates_chaperones_Main_Pathway	Reactome 1.3	32.8747	0.0011542	up
NCI_CXCR3_mediated_signaling_events_Pathway_(chemotaxis)	NCI 1.2	32.6881	0.00587134	up
biocarta_caspase_cascade_in_apoptosis_Main_Pathway	Biocarta 1.2	32.6268	0.000592176	up
reactome_IRAK2_mediated_activation_of_TAK1_complex_Main_Pathway	Reactome 1.3	32.603	4.56519e-05	up
reactome_IRAK2_mediated_activation_of_TAK1_complex_upon_TLR7_8_or_9_stimulation_Main_Pathway	Reactome 1.3	32.603	4.56519e-05	up
KEGG_Cardiac_muscle_contraction_Main_Pathway	KEGG 1.2	32.5603	0.00338522	up
KEGG_Cardiac_muscle_contraction_Main_Pathway	KEGG Adjusted 1.4	32.5603	0.00338522	up
valine_degradation	Metabolism 1.4	32.4325	0.0326379	up
estradiol_biosynthesis_I	Metabolism 1.4	32.3862	1.17081e-06	up
reactome_Cleavage_of_Growing_Transcript_in_the_Termination_Region_Main_Pathway	Reactome 1.3	32.3555	5.90324e-06	up
reactome_mRNA_3_end_processing_Main_Pathway	Reactome 1.3	32.3555	5.90324e-06	up
reactome_TGF_beta_receptor_signaling_in_EMT_epithelial_to_mesenchymal_transition__Main_Pathway	Reactome 1.3	32.3108	0.000108251	up
reactome_Signaling_by_ERBB4_Main_Pathway	Reactome 1.3	32.2301	0.0266499	up
CMP_phosphorylation	Metabolism 1.4	32.0991	1.8013e-05	up
reactome_Formation_of_Senescence_Associated_Heterochromatin_Foci_SAHF__Main_Pathway	Reactome 1.3	32.029	3.13963e-06	up
biocarta_hop_pathway_in_cardiac_development_Main_Pathway	Biocarta 1.2	31.9999	0.011348	up
biocarta_hop_pathway_in_cardiac_development_Pathway_(cell_differentiation)	Biocarta 1.2	31.9999	0.011348	up
biocarta_hop_pathway_in_cardiac_development_Pathway_(cell_proliferation)	Biocarta 1.2	31.9999	0.011348	up
NCI_Aurora_A_signaling_Pathway_(regulation_of_centrosome_cycle)	NCI 1.2	31.954	0.0102208	up
Caspase_Cascade_Pathway_DNA_Fragmentation	Primary 1.4	31.9263	0.00174168	up
reactome_Activation_of_Matrix_Metalloproteinases_Main_Pathway	Reactome 1.3	31.8871	0.00157284	up
reactome_L1CAM_interactions_Main_Pathway	Reactome 1.3	31.8256	0.0200777	up
NADH_repair	Metabolism 1.4	31.6777	0.00470815	up
NCI_p75_NTR_mediated_signaling_Pathway_(neuron_projection_morphogenesis)	NCI 1.2	31.5692	7.52309e-06	up
dermatan_sulfate_degradation_metazoa	Metabolism 1.4	31.3458	0.000473243	up
reactome_ISG15_antiviral_mechanism_Main_Pathway	Reactome 1.3	31.3405	9.22289e-06	up
reactome_Negative_regulators_of_RIG_I_MDA5_signaling_Main_Pathway	Reactome 1.3	31.2659	1.51056e-05	up
reactome_Nef_Mediated_CD8_Down_regulation_Main_Pathway	Reactome 1.3	31.1296	0.000118606	up
NCI_PDGFR_beta_signaling_Pathway_(ruffle_organization)	NCI 1.2	31.0159	3.58087e-05	up
IGF1R_Signaling_Pathway_Cell_Proliferation_Diferentiation_and_Apoptosis	Primary 1.4	30.9495	0.000405935	up
KEGG_Melanogenesis_Main_Pathway	KEGG 1.2	30.7448	0.00551784	up
KEGG_Melanogenesis_Main_Pathway	KEGG Adjusted 1.4	30.7448	0.00551784	up
NCI_Caspase_Cascade_in_Apoptosis_Pathway_(apoptotic_nuclear_changes)	NCI 1.2	30.5014	0.00830659	up
KEGG_Purine_metabolism_Main_Pathway	KEGG 1.2	30.4367	1.1926e-10	up
KEGG_Purine_metabolism_Main_Pathway	KEGG Adjusted 1.4	30.4367	1.1926e-10	up
fatty_acid_alpha-oxidation_III	Metabolism 1.4	30.4347	0.043348	up
reactome_WNT5A_dependent_internalization_of_FZD2_FZD5_and_ROR2_Main_Pathway	Reactome 1.3	30.402	3.68794e-06	up
reactome_Glycosphingolipid_metabolism_Main_Pathway	Reactome 1.3	30.0854	6.88517e-06	up
NCI_RAC1_signaling_Main_Pathway	NCI 1.2	30.0757	3.42305e-05	up
NCI_Visual_signal_transduction_Cones_Main_Pathway	NCI 1.2	29.9844	0.000534658	up
folate_polyglutamylation	Metabolism 1.4	29.9755	0.046438	up
reactome_DSCAM_interactions_Main_Pathway	Reactome 1.3	29.9043	0.0177207	up
reactome_IRF3_mediated_induction_of_type_I_IFN_Main_Pathway	Reactome 1.3	29.897	0.000401681	up
reactome_Signaling_by_NOTCH3_Main_Pathway	Reactome 1.3	29.8419	0.0189245	up
PTEN_Pathway_Cell_Survival	Primary 1.4	29.8397	0.000286565	up
reactome_SIRT1_negatively_regulates_rRNA_Expression_Main_Pathway	Reactome 1.3	29.8052	2.3188e-06	up
ATM_Pathway	Primary 1.4	29.7071	6.18513e-05	up
AHR_Pathway_PS2_Gene_expression_via_ESR1	Primary 1.4	29.6723	0.0011097	up
NCI_p73_transcription_factor_network_Pathway_(apoptosis)	NCI 1.2	29.5899	0.000187774	up
KEGG_NOD_like_receptor_signaling_Main_Pathway	KEGG 1.2	29.2915	6.00227e-05	up
KEGG_NOD_like_receptor_signaling_Main_Pathway	KEGG Adjusted 1.4	29.2915	6.00227e-05	up
reactome_Interaction_With_The_Zona_Pellucida_Main_Pathway	Reactome 1.3	29.2842	0.000206705	up
KEGG_Glutathione_metabolism_Main_Pathway	KEGG 1.2	29.2683	0.00147958	up
KEGG_Glutathione_metabolism_Main_Pathway	KEGG Adjusted 1.4	29.2683	0.00147958	up
NCI_CXCR3_mediated_signaling_events_Pathway_(cell_proliferation)	NCI 1.2	29.1615	0.00282847	up
glycogen_biosynthesis	Metabolism 1.4	29.1021	0.00626755	up
NCI_N_cadherin_signaling_events_Pathway_(gap_junction_assembly)	NCI 1.2	29.0448	0.0165057	up
reactome_HSF1_dependent_transactivation_Main_Pathway	Reactome 1.3	29.0135	8.40023e-05	up
reactome_The_NLRP3_inflammasome_Main_Pathway	Reactome 1.3	28.8586	0.0187801	up
biocarta_role_of_egf_receptor_transactivation_by_gpcrs_in_cardiac_hypertrophy_Pathway_(Pathway_protein_ubiquitination_of_CHUK)	Biocarta 1.2	28.8232	0.00939649	up
biocarta_trefoil_factors_initiate_mucosal_healing_Pathway_(Pathway_protein_ubiquitination_of_CHUK)	Biocarta 1.2	28.8232	0.00939649	up
NCI_Aurora_A_signaling_Pathway_(centrosome_duplication)	NCI 1.2	28.7264	0.00223793	up
biocarta_stathmin_and_breast_cancer_resistance_to_antimicrotubule_agents_Main_Pathway	Biocarta 1.2	28.6935	0.00273132	up
1D-imyoi-inositol_hexakisphosphate_biosynthesis_V_from_Ins134P3	Metabolism 1.4	28.6778	0.0347985	up
biocarta_atm_signaling_Main_Pathway	Biocarta 1.2	28.631	0.00572296	up
Interferon_Pathway_Translation	Primary 1.4	28.499	0.00205427	up
KEGG_Viral_carcinogenesis_Main_Pathway	KEGG Adjusted 1.4	28.4682	4.98543e-09	up
KEGG_RNA_degradation_Main_Pathway	KEGG Adjusted 1.4	28.1485	9.11777e-08	up
reactome_Transport_of_Ribonucleoproteins_into_the_Host_Nucleus_Main_Pathway	Reactome 1.3	28.1349	0.00181635	up
NCI_Syndecan_2_mediated_signaling_events_Main_Pathway	NCI 1.2	28.0529	0.0188222	up
5-aminoimidazole_ribonucleotide_biosynthesis	Metabolism 1.4	27.9122	0.0373263	up
NCI_Neurotrophic_factor_mediated_Trk_receptor_signaling_Pathway_(axon_guidance)	NCI 1.2	27.8413	3.84679e-06	up
sphingomyelin_metabolismceramide_salvage	Metabolism 1.4	27.7718	0.0301065	up
reactome_Free_fatty_acid_receptors_Main_Pathway	Reactome 1.3	27.7461	0.00268505	up
biocarta_tnfr1_signaling_Main_Pathway	Biocarta 1.2	27.6637	0.00020012	up
biocarta_ras_independent_pathway_in_nk_cell_mediated_cytotoxicity_Pathway_(positive_regulation_of_natural_killer_cell_mediated_cytotoxicity)	Biocarta 1.2	27.4627	0.0202172	up
KEGG_Ubiquitin_mediated_proteolysis_Main_Pathway	KEGG Adjusted 1.4	27.4507	6.68925e-08	up
reactome_Signaling_by_ERBB2_Main_Pathway	Reactome 1.3	27.0414	1.93651e-05	up
AHR_Pathway_C-myc_expression_via_RELA	Primary 1.4	27.03	0.00140727	up
NCI_p75_NTR_mediated_signaling_Pathway_(cell_cycle_arrest)	NCI 1.2	27.0008	0.00313856	up
KEGG_Glycosaminoglycan_biosynthesis_heparan_sulfate_heparin_Main_Pathway	KEGG Adjusted 1.4	26.573	9.37087e-05	up
UTP_and_CTP_ide_novoi_biosynthesis	Metabolism 1.4	26.426	0.000126337	up
reactome_DNA_Damage_Telomere_Stress_Induced_Senescence_Main_Pathway	Reactome 1.3	26.3588	1.31673e-05	up
UTP_and_CTP_dephosphorylation_II	Metabolism 1.4	26.2087	0.0031861	up
sphingosine_and_sphingosine-1-phosphate_metabolism	Metabolism 1.4	26.1536	0.013	up
KEGG_One_carbon_pool_by_folate_Main_Pathway	KEGG 1.2	26.062	0.00647042	up
KEGG_One_carbon_pool_by_folate_Main_Pathway	KEGG Adjusted 1.4	26.062	0.00647042	up
KEGG_GABAergic_synapse_Main_Pathway	KEGG 1.2	26.0147	1.40455e-06	up
KEGG_GABAergic_synapse_Main_Pathway	KEGG Adjusted 1.4	26.0147	1.40455e-06	up
KEGG_SNARE_interactions_in_vesicular_transport_Main_Pathway	KEGG 1.2	26.0112	0.00228318	up
KEGG_SNARE_interactions_in_vesicular_transport_Main_Pathway	KEGG Adjusted 1.4	26.0112	0.00228318	up
Base_Excision_Repair_Pathway	Primary 1.4	25.8065	0.0047616	up
KEGG_N_Glycan_biosynthesis_Main_Pathway	KEGG 1.2	25.7966	2.11261e-06	up
KEGG_N_Glycan_biosynthesis_Main_Pathway	KEGG Adjusted 1.4	25.7966	2.11261e-06	up
inositol_pyrophosphates_biosynthesis	Metabolism 1.4	25.7474	0.000280625	up
NCI_Signaling_events_mediated_by_PTP1B_Pathway_(Ras_protein_signal_transduction)	NCI 1.2	25.7405	0.00129358	up
NCI_Signaling_events_mediated_by_PTP1B_Pathway_(cell_migration)	NCI 1.2	25.7405	0.00129358	up
KEGG_Sphingolipid_metabolism_Main_Pathway	KEGG 1.2	25.6764	6.2442e-06	up
KEGG_Sphingolipid_metabolism_Main_Pathway	KEGG Adjusted 1.4	25.6764	6.2442e-06	up
reactome_Nuclear_Pore_Complex_NPC_Disassembly_Main_Pathway	Reactome 1.3	25.5881	0.00352857	up
Hedgehog_Signaling_in_Mammals_no_Tubulin_Pathway	Primary 1.4	25.528	1.52837e-11	up
reactome_Sperm_Motility_And_Taxes_Main_Pathway	Reactome 1.3	25.4589	0.028614	up
mTOR_Pathway_Translation_Elongation	Primary 1.4	25.354	2.96824e-05	up
biocarta_induction_of_apoptosis_through_dr3_and_dr4_5_death_receptors_Main_Pathway	Biocarta 1.2	25.3029	0.000336203	up
NCI_IL3_mediated_signaling_events_Main_Pathway	NCI 1.2	25.2885	0.00624124	up
NCI_mTOR_signaling_Pathway_(Pathway_rRNA_transcription_via_RRN3)	NCI 1.2	25.1901	0.00588253	up
reactome_SHC_mediated_signalling_Main_Pathway	Reactome 1.3	25.1847	0.00312632	up
biocarta_ahr_signal_transduction_Main_Pathway	Biocarta 1.2	25.0394	0.015251	up
reactome_Transport_of_Mature_mRNA_derived_from_an_Intron_Containing_Transcript_Main_Pathway	Reactome 1.3	25.0315	0.00115112	up
NCI_Signaling_events_mediated_by_Stem_cell_factor_receptor_c_Kit__Pathway_(Pathway_positive_regulation_of_transcription_via_MAPK3)	NCI 1.2	25.0232	0.0132077	up
NCI_p75_NTR_mediated_signaling_Pathway_(neuron_apoptosis)	NCI 1.2	25.0198	5.8649e-06	up
NCI_Caspase_Cascade_in_Apoptosis_Pathway_(nuclear_fragmentation_during_apoptosis)	NCI 1.2	24.9607	0.0136763	up
reactome_Vitamins_Main_Pathway	Reactome 1.3	24.8888	3.04557e-06	up
mTOR_Pathway_Ribosome_Biogenesis	Primary 1.4	24.8063	0.0163869	up
biocarta_induction_of_apoptosis_through_dr3_and_dr4_5_death_receptors_Pathway_(apoptosis)	Biocarta 1.2	24.7136	0.000291559	up
biocarta_induction_of_apoptosis_through_dr3_and_dr4_5_death_receptors_Pathway_(Pathway_degradation_of_CASP3_CASP10_CASP10)	Biocarta 1.2	24.7053	0.00704549	up
reactome_Muscarinic_acetylcholine_receptors_Main_Pathway	Reactome 1.3	24.6019	0.0465649	up
NCI_HIV_1_Nef_Negative_effector_of_Fas_and_TNF_alpha_Pathway_(Pathway_degradation_of_CASP3_CASP7_CASP6)	NCI 1.2	24.3981	0.00893828	up
biocarta_role_of_mitochondria_in_apoptotic_signaling_Main_Pathway	Biocarta 1.2	24.2021	0.00184053	up
reactome_Adenosine_P1_receptors_Main_Pathway	Reactome 1.3	24.1318	0.0219025	up
reactome_Signaling_by_NOTCH4_Main_Pathway	Reactome 1.3	24.1173	0.0433059	up
KEGG_FoxO_signaling_Main_Pathway	KEGG 1.2	24.0571	9.59518e-09	up
KEGG_FoxO_signaling_Main_Pathway	KEGG Adjusted 1.4	24.0571	9.59518e-09	up
Akt_Signaling_Pathway_Cell_Survival	Primary 1.4	24.0537	0.000292782	up
KEGG_Toxoplasmosis_Main_Pathway	KEGG 1.2	24.0119	0.00348494	up
KEGG_Toxoplasmosis_Main_Pathway	KEGG Adjusted 1.4	24.0119	0.00348494	up
reactome_Synthesis_secretion_and_deacylation_of_Ghrelin_Main_Pathway	Reactome 1.3	23.9981	0.0158661	up
NCI_Caspase_Cascade_in_Apoptosis_Pathway_(JNK_cascade)	NCI 1.2	23.9258	0.0430412	up
reactome_XAV939_inhibits_tankyrase_stabilizing_AXIN_Main_Pathway	Reactome 1.3	23.9203	0.00217588	up
biocarta_mechanisms_of_transcriptional_repression_by_dna_methylation_Main_Pathway	Biocarta 1.2	23.8864	0.00348169	up
biocarta_mechanisms_of_transcriptional_repression_by_dna_methylation_Pathway_(histone_deacetylation)	Biocarta 1.2	23.8864	0.00348169	up
reactome_Activation_of_the_mRNA_upon_binding_of_the_cap_binding_complex_and_eIFs_and_subsequent_binding_to_43S_Main_Pathway	Reactome 1.3	23.8398	0.0146177	up
reactome_GABA_synthesis_release_reuptake_and_degradation_Main_Pathway	Reactome 1.3	23.8257	0.0187302	up
NCI_Syndecan_3_mediated_signaling_events_Pathway_(limb_bud_formation)	NCI 1.2	23.7854	0.0300866	up
NCI_Caspase_Cascade_in_Apoptosis_Pathway_(apoptosis)	NCI 1.2	23.7584	0.0177339	up
biocarta_trefoil_factors_initiate_mucosal_healing_Main_Pathway	Biocarta 1.2	23.7405	0.000287929	up
MAPK_Family_Pathway_Chromatin_Remodelling	Primary 1.4	23.6694	6.24541e-07	up
mTOR_Pathway_Cap-dependent_Translation	Primary 1.4	23.6592	0.00239074	up
reactome_WNT_ligand_biogenesis_and_trafficking_Main_Pathway	Reactome 1.3	23.6301	0.000627523	up
reactome_Meiotic_synapsis_Main_Pathway	Reactome 1.3	23.5759	1.31298e-05	up
heparan_sulfate_biosynthesis_late_stages	Metabolism 1.4	23.5655	0.000132571	up
KEGG_Citrate_cycle_TCA_cycle__Main_Pathway	KEGG 1.2	23.5643	0.0358543	up
KEGG_Citrate_cycle_TCA_cycle__Main_Pathway	KEGG Adjusted 1.4	23.5643	0.0358543	up
NCI_LKB1_signaling_events_Pathway_(Pathway_positive_regulation_of_CREB_transcription_factor_activity_via_CRTC2)	NCI 1.2	23.4878	0.00072667	up
reactome_BH3_only_proteins_associate_with_and_inactivate_anti_apoptotic_BCL_2_members_Main_Pathway	Reactome 1.3	23.4728	0.0486388	up
superpathway_of_pyrimidine_ribonucleotides_ide_novoi_biosynthesis	Metabolism 1.4	23.4276	0.000257292	up
reactome_Constitutive_Signaling_by_NOTCH1_HD_Domain_Mutants_Main_Pathway	Reactome 1.3	23.3625	0.042742	up
Cellular_Apoptosis_Pathway	Primary 1.4	23.3594	1.71901e-06	up
reactome_NADE_modulates_death_signalling_Main_Pathway	Reactome 1.3	23.3352	0.000329565	up
biocarta_gamma_aminobutyric_acid_receptor_life_cycle_Main_Pathway	Biocarta 1.2	23.2032	0.00614289	up
reactome_Regulation_of_Glucokinase_by_Glucokinase_Regulatory_Protein_Main_Pathway	Reactome 1.3	23.1295	0.00498629	up
reactome_Golgi_Associated_Vesicle_Biogenesis_Main_Pathway	Reactome 1.3	23.0312	0.00116489	up
GSK3_Signaling_Pathway	Primary 1.4	22.9628	5.35433e-06	up
NCI_HIV_1_Nef_Negative_effector_of_Fas_and_TNF_alpha_Main_Pathway	NCI 1.2	22.8545	0.000360182	up
biocarta_ceramide_signaling_Main_Pathway	Biocarta 1.2	22.8324	8.89737e-06	up
biocarta_regulation_of_eif2_Main_Pathway	Biocarta 1.2	22.721	0.000315987	up
biocarta_double_stranded_rna_induced_gene_expression_Main_Pathway	Biocarta 1.2	22.7026	0.0252138	up
NCI_PDGFR_alpha_signaling_Pathway_(Ras_protein_signal_transduction)	NCI 1.2	22.6469	0.0224134	up
NCI_PDGFR_alpha_signaling_Pathway_(positive_regulation_of_JUN_kinase_activity)	NCI 1.2	22.6469	0.0224134	up
biocarta_erk_and_pi_3_kinase_are_necessary_for_collagen_binding_in_corneal_epithelia_Pathway_(actin_filament_stabilization)	Biocarta 1.2	22.6441	0.0025456	up
reactome_Cyclin_D_associated_events_in_G1_Main_Pathway	Reactome 1.3	22.6355	0.000125933	up
reactome_Golgi_Cisternae_Pericentriolar_Stack_Reorganization_Main_Pathway	Reactome 1.3	22.595	0.0310457	up
reactome_RNA_Polymerase_III_Transcription_Termination_Main_Pathway	Reactome 1.3	22.4852	0.00124417	up
reactome_Asymmetric_localization_of_PCP_proteins_Main_Pathway	Reactome 1.3	22.4683	0.006208	up
reactome_O_linked_glycosylation_of_mucins_Main_Pathway	Reactome 1.3	22.4582	0.00217195	up
UTP_and_CTP_dephosphorylation_I	Metabolism 1.4	22.4318	0.0368288	up
NCI_p73_transcription_factor_network_Main_Pathway	NCI 1.2	22.3109	0.000381815	up
reactome_TRAF6_mediated_IRF7_activation_in_TLR7_8_or_9_signaling_Main_Pathway	Reactome 1.3	22.2458	0.0197135	up
PTEN_Pathway_Proliferation_CyclinA2_Geminin_AuroraA_PLK1	Primary 1.4	22.2455	1.58563e-07	up
PTEN_Pathway_Senescence_Ets2_p16	Primary 1.4	22.2455	1.58563e-07	up
reactome_NOD1_2_Signaling_Pathway_Main_Pathway	Reactome 1.3	22.2363	0.028597	up
reactome_TAK1_activates_NFkB_by_phosphorylation_and_activation_of_IKKs_complex_Main_Pathway	Reactome 1.3	22.0655	0.0177014	up
heparan_sulfate_biosynthesis	Metabolism 1.4	21.843	0.000125936	up
reactome_WNT_mediated_activation_of_DVL_Main_Pathway	Reactome 1.3	21.7705	0.031093	up
HGF_Pathway_Regulation_of_Cytoskeleton_Cell_Polarity_and_Cell_Motility	Primary 1.4	21.7097	0.0173089	up
NCI_Signaling_events_mediated_by_HDAC_Class_II_Main_Pathway	NCI 1.2	21.6892	0.00188331	up
NCI_LPA_receptor_mediated_events_Pathway_(contractile_ring_contraction_involved_in_cytokinesis)	NCI 1.2	21.6732	0.0348671	up
ceramide_ide_novoi_biosynthesis	Metabolism 1.4	21.5933	0.00316513	up
KEGG_Thyroid_cancer_Main_Pathway	KEGG 1.2	21.5516	0.0191314	up
KEGG_Thyroid_cancer_Main_Pathway	KEGG Adjusted 1.4	21.5516	0.0191314	up
NCI_Validated_nuclear_estrogen_receptor_beta_network_Main_Pathway	NCI 1.2	21.1502	8.4687e-05	up
NGF_Pathway_Apoptosis	Primary 1.4	20.9372	0.00589622	up
KEGG_Phagosome_Main_Pathway	KEGG 1.2	20.885	0.0270384	up
KEGG_Phagosome_Main_Pathway	KEGG Adjusted 1.4	20.885	0.0270384	up
reactome_ADP_signalling_through_P2Y_purinoceptor_12_Main_Pathway	Reactome 1.3	20.593	0.00219567	up
KEGG_Toll_like_receptor_signaling_Main_Pathway	KEGG 1.2	20.5239	4.9596e-05	up
KEGG_Toll_like_receptor_signaling_Main_Pathway	KEGG Adjusted 1.4	20.5239	4.9596e-05	up
BRCA1_Pathway_Chromatin_Remodeling	Primary 1.4	20.3594	0.0243859	up
reactome_Downregulation_of_ERBB2_ERBB3_signaling_Main_Pathway	Reactome 1.3	20.294	0.00406573	up
KEGG_Protein_processing_in_endoplasmic_reticulum_Main_Pathway	KEGG Adjusted 1.4	20.1145	0.000630717	up
KEGG_Protein_processing_in_endoplasmic_reticulum_Main_Pathway	KEGG 1.2	20.1145	0.000630717	up
reactome_EPHB_mediated_forward_signaling_Main_Pathway	Reactome 1.3	20.0326	0.00415154	up
KEGG_RIG_I_like_receptor_signaling_Main_Pathway	KEGG 1.2	19.9926	6.17439e-05	up
KEGG_RIG_I_like_receptor_signaling_Main_Pathway	KEGG Adjusted 1.4	19.9926	6.17439e-05	up
reactome_The_retinoid_cycle_in_cones_daylight_vision__Main_Pathway	Reactome 1.3	19.9246	0.00943963	up
phosphatidylcholine_biosynthesis	Metabolism 1.4	19.9038	0.0337053	up
heme_biosynthesis	Metabolism 1.4	19.7794	0.0344051	up
reactome_Synthesis_of_pyrophosphates_in_the_cytosol_Main_Pathway	Reactome 1.3	19.7668	0.0018155	up
TRAF_Pathway_Apoptosis	Primary 1.4	19.6858	0.00624011	up
biocarta_hiv_1_nef_negative_effector_of_fas_and_tnf_Pathway_(Pathway_degradation_of_CASP8_BIRC2_APAF1)	Biocarta 1.2	19.6559	0.0368464	up
reactome_Glucagon_type_ligand_receptors_Main_Pathway	Reactome 1.3	19.6293	0.00362186	up
reactome_Signalling_to_RAS_Main_Pathway	Reactome 1.3	19.5881	0.00312632	up
reactome_NGF_independant_TRKA_activation_Main_Pathway	Reactome 1.3	19.3054	0.0219025	up
IGF1R_Signaling_Pathway_Cell_Survival	Primary 1.4	19.2835	0.0327565	up
reactome_Termination_of_O_glycan_biosynthesis_Main_Pathway	Reactome 1.3	19.2443	0.0241814	up
reactome_Metabolism_of_Angiotensinogen_to_Angiotensins_Main_Pathway	Reactome 1.3	19.1307	0.0200307	up
reactome_WNT5A_dependent_internalization_of_FZD4_Main_Pathway	Reactome 1.3	19.1048	0.0010923	up
NCI_p75_NTR_mediated_signaling_Main_Pathway	NCI 1.2	18.8482	0.000144321	up
reactome_HS_GAG_biosynthesis_Main_Pathway	Reactome 1.3	18.8353	0.0268713	up
KEGG_Basal_cell_carcinoma_Main_Pathway	KEGG 1.2	18.8235	0.0142425	up
KEGG_Basal_cell_carcinoma_Main_Pathway	KEGG Adjusted 1.4	18.8235	0.0142425	up
biocarta_map_kinase_inactivation_of_smrt_corepressor_Main_Pathway	Biocarta 1.2	18.7119	0.00398871	up
NCI_ErbB2_ErbB3_signaling_events_Pathway_(cell_migration)	NCI 1.2	18.4972	0.0189357	up
reactome_temp_Post-translational_modification_synthesis_of_GPI-anchored_proteins	Reactome 1.3	18.394	1.87283e-05	up
biocarta_nitric_oxide_signaling_Main_Pathway	Biocarta 1.2	18.2559	0.00380103	up
biocarta_stress_induction_of_hsp_regulation_Main_Pathway	Biocarta 1.2	18.2336	0.0137684	up
KEGG_Porphyrin_and_chlorophyll_metabolism_Main_Pathway	KEGG 1.2	18.1661	0.0263609	up
KEGG_Porphyrin_and_chlorophyll_metabolism_Main_Pathway	KEGG Adjusted 1.4	18.1661	0.0263609	up
reactome_mRNA_decay_by_5_to_3_exoribonuclease_Main_Pathway	Reactome 1.3	18.1137	0.000689302	up
reactome_JNK_c_Jun_kinases_phosphorylation_and_activation_mediated_by_activated_human_TAK1_Main_Pathway	Reactome 1.3	18.1071	0.0466415	up
Mitochondrial_Apoptosis_Pathway	Primary 1.4	18.0217	1.70859e-06	up
reactome_Sialic_acid_metabolism_Main_Pathway	Reactome 1.3	17.7852	0.0170506	up
reactome_Degradation_of_the_extracellular_matrix_Main_Pathway	Reactome 1.3	17.7167	0.0356685	up
biocarta_role_of_parkin_in_ubiquitin_proteasomal_Main_Pathway	Biocarta 1.2	17.7097	0.026699	up
NCI_TCR_signaling_in_naive_CD8_T_cells_Main_Pathway	NCI 1.2	17.7045	0.000489814	up
KEGG_Dilated_cardiomyopathy_Main_Pathway	KEGG 1.2	17.5325	0.00338522	up
KEGG_Dilated_cardiomyopathy_Main_Pathway	KEGG Adjusted 1.4	17.5325	0.00338522	up
KEGG_Hypertrophic_cardiomyopathy_HCM__Main_Pathway	KEGG 1.2	17.5325	0.00338522	up
KEGG_Hypertrophic_cardiomyopathy_HCM__Main_Pathway	KEGG Adjusted 1.4	17.5325	0.00338522	up
KEGG_Influenza_A_Main_Pathway	KEGG Adjusted 1.4	17.3973	0.00209832	up
KEGG_Influenza_A_Main_Pathway	KEGG 1.2	17.3973	0.00209832	up
NCI_Insulin_mediated_glucose_transport_Main_Pathway	NCI 1.2	17.378	0.0226983	up
biocarta_ceramide_signaling_Pathway_(Pathway_protein_ubiquitination_of_CHUK)	Biocarta 1.2	17.0575	0.0416256	up
reactome_TRAF6_mediated_NF_kB_activation_Main_Pathway	Reactome 1.3	17.0506	0.0220789	up
reactome_RNA_Polymerase_III_Abortive_And_Retractive_Initiation_Main_Pathway	Reactome 1.3	17.0361	0.00390061	up
NCI_Signaling_events_mediated_by_HDAC_Class_I_Pathway_(histone_deacetylation)	NCI 1.2	17.02	0.0168261	up
chondroitin_sulfate_degradation_metazoa	Metabolism 1.4	16.7252	0.0245692	up
glycoaminoglycan-protein_linkage_region_biosynthesis	Metabolism 1.4	16.6753	0.0484281	up
reactome_Downregulation_of_TGF_beta_receptor_signaling_Main_Pathway	Reactome 1.3	16.5346	0.0224434	up
reactome_Acyl_chain_remodeling_of_CL_Main_Pathway	Reactome 1.3	16.4992	0.0400155	up
reactome_PCP_CE_Main_Pathway	Reactome 1.3	16.4733	0.049305	up
AHR_Pathway	Primary 1.4	16.3952	0.0144731	up
reactome_Oxidative_Stress_Induced_Senescence_Main_Pathway	Reactome 1.3	16.3015	0.0154296	up
NCI_ErbB1_downstream_signaling_Main_Pathway	NCI 1.2	16.2828	4.27897e-05	up
KEGG_Nicotine_addiction_Main_Pathway	KEGG 1.2	15.953	1.77292e-05	up
KEGG_Glycosaminoglycan_degradation_Main_Pathway	KEGG 1.2	15.8642	0.00362288	up
KEGG_Glycosaminoglycan_degradation_Main_Pathway	KEGG Adjusted 1.4	15.8642	0.00362288	up
KEGG_Glycosphingolipid_biosynthesis_lacto_and_neolacto_series_Main_Pathway	KEGG 1.2	15.596	0.0170065	up
KEGG_Glycosphingolipid_biosynthesis_lacto_and_neolacto_series_Main_Pathway	KEGG Adjusted 1.4	15.596	0.0170065	up
KEGG_Hedgehog_signaling_Main_Pathway	KEGG 1.2	15.5806	0.00193333	up
KEGG_Hedgehog_signaling_Main_Pathway	KEGG Adjusted 1.4	15.5806	0.00193333	up
reactome_ERKs_are_inactivated_Main_Pathway	Reactome 1.3	15.5457	0.0291139	up
reactome_Activation_of_DNA_fragmentation_factor_Main_Pathway	Reactome 1.3	15.2524	0.0151986	up
Chemokine_Pathway_Cell_Activation	Primary 1.4	14.8245	0.0159794	up
NCI_Neurotrophic_factor_mediated_Trk_receptor_signaling_Pathway_(Schwann_cell_development)	NCI 1.2	14.6236	0.00373453	up
reactome_Gap_junction_assembly_Main_Pathway	Reactome 1.3	14.4968	0.0380785	up
biocarta_hiv_1_nef_negative_effector_of_fas_and_tnf_Main_Pathway	Biocarta 1.2	14.4337	0.0259561	up
KEGG_Nicotine_addiction_Main_Pathway	KEGG Adjusted 1.4	14.4233	5.99676e-06	up
biocarta_phospholipids_as_signalling_intermediaries_Main_Pathway	Biocarta 1.2	14.2738	0.0450701	up
biocarta_p38_mapk_signaling_Main_Pathway	Biocarta 1.2	14.0409	0.0250427	up
NCI_Glucocorticoid_receptor_regulatory_network_Main_Pathway	NCI 1.2	14.028	0.0135904	up
reactome_Interleukin_1_signaling_Main_Pathway	Reactome 1.3	14.0163	0.0339368	up
Akt_Signaling_Pathway_Aggregation_and_Neurodegeneration	Primary 1.4	13.9321	0.0144051	up
KEGG_Hepatitis_C_Main_Pathway	KEGG 1.2	13.8645	0.027033	up
KEGG_Hepatitis_C_Main_Pathway	KEGG Adjusted 1.4	13.8645	0.027033	up
KEGG_Cytosolic_DNA_sensing_Main_Pathway	KEGG 1.2	13.7818	0.0358422	up
KEGG_Cytosolic_DNA_sensing_Main_Pathway	KEGG Adjusted 1.4	13.7818	0.0358422	up
reactome_G_protein_activation_Main_Pathway	Reactome 1.3	13.7786	0.0140274	up
NCI_Signaling_events_mediated_by_TCPTP_Main_Pathway	NCI 1.2	13.4524	0.0401833	up
KEGG_Ether_lipid_metabolism_Main_Pathway	KEGG 1.2	13.4513	0.00144473	up
KEGG_Ether_lipid_metabolism_Main_Pathway	KEGG Adjusted 1.4	13.4513	0.00144473	up
reactome_Nectin_Necl_trans_heterodimerization_Main_Pathway	Reactome 1.3	13.4044	0.00291663	up
NCI_Integrin_linked_kinase_signaling_Main_Pathway	NCI 1.2	13.068	0.0233774	up
KEGG_Adherens_junction_Main_Pathway	KEGG 1.2	12.5178	0.00016499	up
KEGG_Adherens_junction_Main_Pathway	KEGG Adjusted 1.4	12.5178	0.00016499	up
biocarta_lissencephaly_gene_lis1_in_neuronal_migration_and_development_Main_Pathway	Biocarta 1.2	12.4589	0.00780362	up
Caspase_Cascade_Pathway	Primary 1.4	11.8295	0.000944656	up
KEGG_Chagas_disease_American_trypanosomiasis__Main_Pathway	KEGG Adjusted 1.4	11.6486	0.0499385	up
KEGG_Chagas_disease_American_trypanosomiasis__Main_Pathway	KEGG 1.2	11.6486	0.0499385	up
KEGG_PI3K_Akt_signaling_Main_Pathway	KEGG 1.2	11.5419	5.18611e-07	up
KEGG_PI3K_Akt_signaling_Main_Pathway	KEGG Adjusted 1.4	11.5419	5.18611e-07	up
NCI_mTOR_signaling_Main_Pathway	NCI 1.2	10.1273	0.0482821	up
KEGG_AMPK_signaling_Main_Pathway	KEGG 1.2	7.59115	0.0189152	up
KEGG_AMPK_signaling_Main_Pathway	KEGG Adjusted 1.4	7.59115	0.0189152	up
reactome_Amine_ligand_binding_receptors_Main_Pathway	Reactome 1.3	6.6265	0.026141	up
reactome_Olfactory_Signaling_Pathway_Main_Pathway	Reactome 1.3	0.336197	0.00936462	up
reactome_Interferon_alpha_beta_signaling_Main_Pathway	Reactome 1.3	-6.49643	0.0108136	down
Estrogen_Pathway	Primary 1.4	-8.32419	0.0403667	down
KEGG_cGMP_PKG_signaling_Main_Pathway	KEGG 1.2	-8.32721	9.27651e-05	down
KEGG_cGMP_PKG_signaling_Main_Pathway	KEGG Adjusted 1.4	-8.32721	9.27651e-05	down
reactome_Class_C_3_Metabotropic_glutamate_pheromone_receptors__Main_Pathway	Reactome 1.3	-8.43762	0.000131693	down
Erythropoietin_Pathway	Primary 1.4	-8.49866	0.00806667	down
cAMP_Pathway	Primary 1.4	-8.58694	0.011754	down
PTEN_Pathway	Primary 1.4	-9.00488	3.18014e-08	down
KEGG_cAMP_signaling_Main_Pathway	KEGG Adjusted 1.4	-9.25635	0.00603012	down
KEGG_cAMP_signaling_Main_Pathway	KEGG 1.2	-9.25635	0.00603012	down
KEGG_Serotonergic_synapse_Main_Pathway	KEGG 1.2	-9.29114	0.0292211	down
KEGG_Serotonergic_synapse_Main_Pathway	KEGG Adjusted 1.4	-9.29114	0.0292211	down
KEGG_Platelet_activation_Main_Pathway	KEGG 1.2	-9.31362	0.00576996	down
KEGG_Platelet_activation_Main_Pathway	KEGG Adjusted 1.4	-9.31362	0.00576996	down
Erythropoietin_Pathway_Cell_Survival	Primary 1.4	-9.43868	0.028021	down
KEGG_Amphetamine_addiction_Main_Pathway	KEGG 1.2	-9.50113	0.0167451	down
KEGG_Amphetamine_addiction_Main_Pathway	KEGG Adjusted 1.4	-9.50113	0.0167451	down
KEGG_Tight_junction_Main_Pathway	KEGG 1.2	-9.63674	0.0133541	down
KEGG_Tight_junction_Main_Pathway	KEGG Adjusted 1.4	-9.63674	0.0133541	down
KEGG_Transcriptional_misregulation_in_cancer_Main_Pathway	KEGG Adjusted 1.4	-9.79859	0.0243623	down
NCI_Neurotrophic_factor_mediated_Trk_receptor_signaling_Main_Pathway	NCI 1.2	-9.98406	0.0436394	down
KEGG_Insulin_signaling_Main_Pathway	KEGG Adjusted 1.4	-10.8161	0.0115888	down
KEGG_Insulin_signaling_Main_Pathway	KEGG 1.2	-10.8161	0.0115888	down
biocarta_signaling_pathway_from_g_protein_families_Main_Pathway	Biocarta 1.2	-11.2731	0.0479121	down
ILK_Signaling_Pathway_Epithelial_Mesenchymal_Transition	Primary 1.4	-11.303	0.0021675	down
ERK_Signaling_Pathway	Primary 1.4	-11.3833	0.0363802	down
PTEN_Pathway_Adhesion_or_Migration	Primary 1.4	-11.8124	5.42638e-08	down
reactome_TRP_channels_Main_Pathway	Reactome 1.3	-11.9587	0.00751114	down
KEGG_Neurotrophin_signaling_Main_Pathway	KEGG 1.2	-11.9827	0.00884513	down
KEGG_Neurotrophin_signaling_Main_Pathway	KEGG Adjusted 1.4	-11.9827	0.00884513	down
KEGG_Pathways_in_cancer_Main_Pathway	KEGG 1.2	-12.0254	0.0419734	down
KEGG_Pathways_in_cancer_Main_Pathway	KEGG Adjusted 1.4	-12.0254	0.0419734	down
biocarta_control_of_skeletal_myogenesis_by_hdac_and_calcium_calmodulin_dependent_kinase_camk__Main_Pathway	Biocarta 1.2	-12.1082	0.0197077	down
NCI_Regulation_of_nuclear_beta_catenin_signaling_and_target_gene_transcription_Main_Pathway	NCI 1.2	-12.375	0.0284459	down
NCI_Class_I_PI3K_signaling_events_mediated_by_Akt_Main_Pathway	NCI 1.2	-12.5866	0.00825084	down
KEGG_Ras_signaling_Main_Pathway	KEGG 1.2	-12.6815	0.00429729	down
KEGG_Ras_signaling_Main_Pathway	KEGG Adjusted 1.4	-12.6815	0.00429729	down
NCI_p38_MAPK_signaling_Main_Pathway	NCI 1.2	-12.8211	0.0218254	down
IGF1R_Signaling_Pathway_Protein_Synthesis	Primary 1.4	-13.1111	0.00556839	down
biocarta_nf_kb_signaling_Pathway_(Pathway_protein_ubiquitination_of_CHUK)	Biocarta 1.2	-13.2043	0.0350981	down
KEGG_Sphingolipid_signaling_Main_Pathway	KEGG Adjusted 1.4	-13.3117	0.0055995	down
KEGG_Sphingolipid_signaling_Main_Pathway	KEGG 1.2	-13.3117	0.0055995	down
NCI_PDGFR_alpha_signaling_Main_Pathway	NCI 1.2	-13.3469	0.0497197	down
KEGG_ErbB_signaling_Main_Pathway	KEGG 1.2	-13.7523	0.00540616	down
KEGG_ErbB_signaling_Main_Pathway	KEGG Adjusted 1.4	-13.7523	0.00540616	down
reactome_Signaling_by_FGFR_mutants_Main_Pathway	Reactome 1.3	-13.7743	0.0138792	down
NCI_S1P2_Main_Pathway	NCI 1.2	-13.8469	0.0409797	down
biocarta_nf_kb_signaling_Main_Pathway	Biocarta 1.2	-13.9295	0.0162973	down
KEGG_Oxytocin_signaling_Main_Pathway	KEGG 1.2	-13.9912	3.13547e-05	down
KEGG_Oxytocin_signaling_Main_Pathway	KEGG Adjusted 1.4	-13.9912	3.13547e-05	down
EGF_Pathway	Primary 1.4	-13.9946	0.0283364	down
reactome_Cobalamin_Cbl_vitamin_B12_transport_and_metabolism_Main_Pathway	Reactome 1.3	-14.1892	0.0135688	down
Ras_Pathway_Cell-Cell_Junctions	Primary 1.4	-14.2608	0.0130143	down
NCI_Signaling_events_mediated_by_VEGFR1_and_VEGFR2_Main_Pathway	NCI 1.2	-14.2627	0.0326878	down
GPCR_Pathway_Gene_Expression_via_JUN_NFKB2_ELK1_SRF_FOS_CREB3	Primary 1.4	-14.4422	0.00377641	down
NCI_Regulation_of_Androgen_receptor_activity_Main_Pathway	NCI 1.2	-14.5124	0.0135423	down
superpathway_of_inositol_phosphate_compounds	Metabolism 1.4	-14.5612	0.0137582	down
KEGG_Jak_STAT_signaling_Main_Pathway	KEGG 1.2	-14.5987	0.000846578	down
KEGG_Jak_STAT_signaling_Main_Pathway	KEGG Adjusted 1.4	-14.5987	0.000846578	down
biocarta_role_of_U_00DF_arrestins_in_the_activation_and_targeting_of_map_kinases_Main_Pathway	Biocarta 1.2	-14.602	0.0357909	down
RANK_Signaling_in_Osteoclasts_Pathway_Resorption	Primary 1.4	-14.7768	0.0138779	down
CREB_Pathway	Primary 1.4	-14.7799	0.00348742	down
biocarta_role_of_erk5_in_neuronal_survival_Main_Pathway	Biocarta 1.2	-14.9197	0.00669465	down
GSK3_Signaling_Pathway_Protein_Synthesis	Primary 1.4	-14.9411	0.00143232	down
KEGG_Acute_myeloid_leukemia_Main_Pathway	KEGG Adjusted 1.4	-15.0029	0.019106	down
KEGG_Acute_myeloid_leukemia_Main_Pathway	KEGG 1.2	-15.0029	0.019106	down
Akt_Signaling_Pathway_Tumor_Supression	Primary 1.4	-15.0092	0.0356319	down
KEGG_Long_term_potentiation_Main_Pathway	KEGG 1.2	-15.101	0.008126	down
KEGG_Long_term_potentiation_Main_Pathway	KEGG Adjusted 1.4	-15.101	0.008126	down
IP3_Pathway	Primary 1.4	-15.1014	0.00461408	down
cAMP_Pathway_Metabolic_Energy	Primary 1.4	-15.1024	0.0446799	down
biocarta_bioactive_peptide_induced_signaling_Main_Pathway	Biocarta 1.2	-15.1203	0.0208993	down
thyroid_hormone_metabolism_I_via_deiodination	Metabolism 1.4	-15.2797	0.0213508	down
thyronamine_and_iodothyronamine_metabolism	Metabolism 1.4	-15.2797	0.0213508	down
NCI_Regulation_of_Androgen_receptor_activity_Pathway_(cell_proliferation)	NCI 1.2	-15.3072	0.0115069	down
NCI_Class_I_PI3K_signaling_events_mediated_by_Akt_Pathway_(negative_regulation_of_cell_cycle)	NCI 1.2	-15.3334	0.00604284	down
p53_Signaling_Pathway	Primary 1.4	-15.3885	0.0101067	down
NCI_BCR_signaling_Pathway_(ubiquitin_dependent_protein_catabolic_process)	NCI 1.2	-15.4414	0.0274633	down
IL-10_Pathway	Primary 1.4	-15.6171	0.0216984	down
biocarta_pdgf_signaling_Main_Pathway	Biocarta 1.2	-15.6585	0.0225651	down
NCI_Regulation_of_Ras_family_activation_Main_Pathway	NCI 1.2	-15.7143	0.00115881	down
KEGG_Cocaine_addiction_Main_Pathway	KEGG 1.2	-15.7784	0.0170769	down
KEGG_Cocaine_addiction_Main_Pathway	KEGG Adjusted 1.4	-15.7784	0.0170769	down
NCI_Signaling_events_mediated_by_Hepatocyte_Growth_Factor_Receptor_c_Met__Main_Pathway	NCI 1.2	-15.7827	0.00256423	down
JNK_Pathway_Gene_Expression_Apoptosis_Inflammation_Tumorigenesis_Cell_Migration_via_SMAD4_STAT4_HSF1_TP53_MAP2_DCX_ATF2_NFATC3_SPIRE1_MAP1B_TCF15_ELK1_BCL2_JUN_PXN_NFATC2	Primary 1.4	-15.9348	0.0039549	down
NCI_Presenilin_action_in_Notch_and_Wnt_signaling_Pathway_(Pathway_degradation_of_CTNNB1)	NCI 1.2	-15.9586	0.0042903	down
NCI_E2F_transcription_factor_network_Main_Pathway	NCI 1.2	-15.9951	0.0262937	down
cAMP_Pathway_Glycogen_Synthesis	Primary 1.4	-16.0352	0.0137081	down
ErbB_Family_Pathway_Gene_Expression_via_JUN_FOS_ELK1	Primary 1.4	-16.0459	0.0482455	down
KEGG_Colorectal_cancer_Main_Pathway	KEGG 1.2	-16.0727	0.00978495	down
KEGG_Colorectal_cancer_Main_Pathway	KEGG Adjusted 1.4	-16.0727	0.00978495	down
NCI_CXCR4_mediated_signaling_events_Main_Pathway	NCI 1.2	-16.179	0.0437576	down
superpathway_of_D-imyoi-inositol_145-trisphosphate_metabolism	Metabolism 1.4	-16.2215	0.0316193	down
WNT_Pathway_Cell_Survival	Primary 1.4	-16.2727	0.0377884	down
biocarta_t_cell_receptor_signaling_Main_Pathway	Biocarta 1.2	-16.3758	0.0461963	down
biocarta_inactivation_of_gsk3_by_akt_causes_accumulation_of_b_catenin_in_alveolar_macrophages_Main_Pathway	Biocarta 1.2	-16.5643	0.0359328	down
reactome_Vasopressin_regulates_renal_water_homeostasis_via_Aquaporins_Main_Pathway	Reactome 1.3	-16.5734	0.0249099	down
RANK_Signaling_in_Osteoclasts_Pathway_Inhibition_of_Death	Primary 1.4	-16.61	0.0152753	down
biocarta_ifn_alpha_signaling_Main_Pathway	Biocarta 1.2	-16.6183	0.0440788	down
reactome_CREB_phosphorylation_through_the_activation_of_Ras_Main_Pathway	Reactome 1.3	-16.7171	0.00346563	down
reactome_FCERI_mediated_NF_kB_activation_Main_Pathway	Reactome 1.3	-16.7551	0.0394934	down
biocarta_fmlp_induced_chemokine_gene_expression_in_hmc_1_cells_Main_Pathway	Biocarta 1.2	-16.7563	0.0229431	down
reactome_Frs2_mediated_activation_Main_Pathway	Reactome 1.3	-16.9418	0.0429993	down
reactome_SEMA3A_Plexin_repulsion_signaling_by_inhibiting_Integrin_adhesion_Main_Pathway	Reactome 1.3	-16.9975	0.0407362	down
NCI_Notch_signaling_Pathway_(Bergmann_glial_cell_differentiation)	NCI 1.2	-17.0329	0.029035	down
JAK-STAT_Pathway_IFN-Inducible_Gene_Expression_via_STAT2_STAT1	Primary 1.4	-17.0608	0.000195615	down
cAMP_Pathway_Lipolysis	Primary 1.4	-17.0626	0.0387833	down
biocarta_tpo_signaling_Main_Pathway	Biocarta 1.2	-17.1309	0.00666039	down
IL-10_Pathway_IL-10_Responsive_Genes_Transcription_of_BCLXL_Cyclin-D1_D2_D3_Pim1_c-Myc_and_P19(INK4D)_via_STAT3	Primary 1.4	-17.1783	0.0321668	down
IL-10_Pathway_Inflammatory_Cytokine_Genes_Expression_via_STAT3	Primary 1.4	-17.1783	0.0321668	down
NCI_Nongenotropic_Androgen_signaling_Main_Pathway	NCI 1.2	-17.2337	0.0120317	down
NCI_CXCR4_mediated_signaling_events_Pathway_(chemotaxis)	NCI 1.2	-17.2657	0.0254108	down
NCI_EPHA_forward_signaling_Pathway_(actin_filament_depolymerization)	NCI 1.2	-17.3179	0.0112614	down
reactome_VEGFR2_mediated_vascular_permeability_Main_Pathway	Reactome 1.3	-17.3223	0.035591	down
NCI_Signaling_events_mediated_by_focal_adhesion_kinase_Main_Pathway	NCI 1.2	-17.4144	0.0216618	down
NCI_Retinoic_acid_receptors_mediated_signaling_Pathway_(proteasomal_ubiquitin_dependent_protein_catabolic_process)	NCI 1.2	-17.4293	0.0105102	down
reactome_Ion_transport_by_P_type_ATPases_Main_Pathway	Reactome 1.3	-17.5401	0.0193551	down
reactome_FGFR2c_ligand_binding_and_activation_Main_Pathway	Reactome 1.3	-17.7299	0.0427277	down
reactome_Growth_hormone_receptor_signaling_Main_Pathway	Reactome 1.3	-17.7864	0.0267915	down
KEGG_B_cell_receptor_signaling_Main_Pathway	KEGG 1.2	-17.818	0.00225086	down
KEGG_B_cell_receptor_signaling_Main_Pathway	KEGG Adjusted 1.4	-17.818	0.00225086	down
RANK_Signaling_in_Osteoclasts_Pathway_Expression_of_Osteoclastic_Genes_via_JUN_NFAT5_NFKB2_MITF_FOS	Primary 1.4	-17.8304	0.0311667	down
KEGG_Chronic_myeloid_leukemia_Main_Pathway	KEGG 1.2	-17.8563	0.00155683	down
KEGG_Chronic_myeloid_leukemia_Main_Pathway	KEGG Adjusted 1.4	-17.8563	0.00155683	down
NCI_EPHA_forward_signaling_Main_Pathway	NCI 1.2	-17.9194	0.0165991	down
IGF1R_Signaling_Pathway	Primary 1.4	-17.9351	0.00175944	down
mTOR_Pathway_Inflammation_Stress_Resistance	Primary 1.4	-17.9832	0.0347096	down
NCI_IFN_gamma_Pathway_(Antibacterial_Response)	NCI 1.2	-18.1961	0.0181827	down
NCI_IFN_gamma_Pathway_(Antiviral_Response)	NCI 1.2	-18.1961	0.0181827	down
NCI_IFN_gamma_Pathway_(Immunoregulation)	NCI 1.2	-18.1961	0.0181827	down
NCI_IFN_gamma_Pathway_(antigen_processing_and_presentation_of_peptide_antigen_via_MHC_class_I)	NCI 1.2	-18.1961	0.0181827	down
NCI_IFN_gamma_Pathway_(antigen_processing_and_presentation_of_peptide_antigen_via_MHC_class_II)	NCI 1.2	-18.1961	0.0181827	down
NCI_IFN_gamma_Pathway_(apoptosis)	NCI 1.2	-18.1961	0.0181827	down
NCI_IFN_gamma_Pathway_(negative_regulation_of_cell_growth)	NCI 1.2	-18.1961	0.0181827	down
Notch_Signaling_Pathway_Gene_Expression_Chromatin_Remodeling_via_RBPJ	Primary 1.4	-18.2651	0.00306112	down
Notch_Signaling_Pathway_Transcription_of_Target_Genes_Hairy_E-SpI_via_RBPJ	Primary 1.4	-18.2651	0.00306112	down
TRAF_Pathway_Direct_Antimicrobial_Response_and_Cell-Mediated_Immunity_and_Apoptosis_of_Host_Cell	Primary 1.4	-18.3687	0.0494491	down
reactome_Signalling_to_p38_via_RIT_and_RIN_Main_Pathway	Reactome 1.3	-18.3771	0.00064856	down
KEGG_Taste_transduction_Main_Pathway	KEGG 1.2	-18.3829	0.0089644	down
KEGG_Taste_transduction_Main_Pathway	KEGG Adjusted 1.4	-18.3829	0.0089644	down
KEGG_Adrenergic_signaling_in_cardiomyocytes_Main_Pathway	KEGG Adjusted 1.4	-18.4606	0.00021083	down
KEGG_Adrenergic_signaling_in_cardiomyocytes_Main_Pathway	KEGG 1.2	-18.4606	0.00021083	down
NCI_Validated_transcriptional_targets_of_deltaNp63_isoforms_Main_Pathway	NCI 1.2	-18.6332	0.00147584	down
NCI_ALK2_signaling_events_Main_Pathway	NCI 1.2	-18.6486	0.00498009	down
reactome_ARMS_mediated_activation_Main_Pathway	Reactome 1.3	-18.6706	0.0134999	down
1D-imyoi-inositol_hexakisphosphate_biosynthesis_II_mammalian	Metabolism 1.4	-18.6726	0.0186291	down
reactome_Spry_regulation_of_FGF_signaling_Main_Pathway	Reactome 1.3	-18.7547	0.00866692	down
KEGG_Pancreatic_cancer_Main_Pathway	KEGG Adjusted 1.4	-18.7606	0.00273035	down
KEGG_Pancreatic_cancer_Main_Pathway	KEGG 1.2	-18.7606	0.00273035	down
reactome_Signalling_to_STAT3_Main_Pathway	Reactome 1.3	-18.8049	0.0102312	down
RANK_Signaling_in_Osteoclasts_Pathway	Primary 1.4	-18.977	0.00135921	down
reactome_Signaling_by_activated_point_mutants_of_FGFR3_Main_Pathway	Reactome 1.3	-18.9992	0.042554	down
PAK_Pathway_Contractility_Stress_Fibres_and_Focal_Adhesion	Primary 1.4	-19.0284	0.000194207	down
biocarta_transcription_factor_creb_and_its_extracellular_signals_Main_Pathway	Biocarta 1.2	-19.0352	0.00214426	down
NCI_Hedgehog_signaling_events_mediated_by_Gli_proteins_Main_Pathway	NCI 1.2	-19.1315	0.00521604	down
mTOR_Pathway_Actin_Organization	Primary 1.4	-19.138	0.00444154	down
biocarta_regulation_of_ck1_cdk5_by_type_1_glutamate_receptors_Main_Pathway	Biocarta 1.2	-19.2177	0.00245887	down
reactome_FCERI_mediated_MAPK_activation_Main_Pathway	Reactome 1.3	-19.2729	0.0406212	down
biocarta__U_00DF_arrestins_in_gpcr_desensitization_Main_Pathway	Biocarta 1.2	-19.3084	0.00777939	down
GPCR_Pathway	Primary 1.4	-19.3384	0.000210978	down
NCI_Signaling_events_mediated_by_VEGFR1_and_VEGFR2_Pathway_(angiogenesis)	NCI 1.2	-19.3514	0.0360935	down
Growth_Hormone_Signaling_Pathway_Gene_Expression_via_SRF_ELK1_STAT5B_CEBPD_STAT1_STAT3	Primary 1.4	-19.559	0.00102212	down
reactome_Regulation_of_pyruvate_dehydrogenase_PDH_complex_Main_Pathway	Reactome 1.3	-19.6047	0.0113618	down
biocarta_aspirin_blocks_signaling_pathway_involved_in_platelet_activation_Main_Pathway	Biocarta 1.2	-19.6617	0.0332485	down
Hedgehog_Signaling_in_Mammals_Pathway	Primary 1.4	-19.668	0.00102599	down
reactome_G_alpha_s_signalling_events_Main_Pathway	Reactome 1.3	-19.6843	6.75952e-06	down
biocarta_cystic_fibrosis_transmembrane_conductance_regulator_cftr_and_beta_2_adrenergic_receptor_b2ar_Main_Pathway	Biocarta 1.2	-19.7182	0.00667993	down
reactome_TGF_beta_receptor_signaling_activates_SMADs_Main_Pathway	Reactome 1.3	-19.7612	0.0369802	down
NCI_Notch_signaling_Pathway_(oligodendrocyte_development)	NCI 1.2	-19.7994	0.0172431	down
KEGG_Prostate_cancer_Main_Pathway	KEGG 1.2	-19.9162	0.000509026	down
KEGG_Prostate_cancer_Main_Pathway	KEGG Adjusted 1.4	-19.9162	0.000509026	down
reactome_FGFR3c_ligand_binding_and_activation_Main_Pathway	Reactome 1.3	-19.9462	0.0427277	down
reactome_Signaling_by_FGFR3_mutants_Main_Pathway	Reactome 1.3	-19.9462	0.0427277	down
HIF1Alpha_Pathway_Gene_Expression_via_JUN_CREB3	Primary 1.4	-19.9627	0.00261803	down
biocarta_hypoxia_inducible_factor_in_the_cardivascular_system_Main_Pathway	Biocarta 1.2	-20.0481	0.00326597	down
reactome_Keratan_sulfate_biosynthesis_Main_Pathway	Reactome 1.3	-20.1169	0.00684091	down
NCI_ErbB2_ErbB3_signaling_events_Main_Pathway	NCI 1.2	-20.1629	0.000639844	down
Erythropoietin_Pathway_BCLXL_Gene_Expression_via_STAT5B	Primary 1.4	-20.2557	0.0261316	down
Chemokine_Pathway_Internalization_Degradation_Recycling	Primary 1.4	-20.3291	0.000952335	down
reactome_Coenzyme_A_biosynthesis_Main_Pathway	Reactome 1.3	-20.3783	0.0161871	down
biocarta_tgf_beta_signaling_Main_Pathway	Biocarta 1.2	-20.4974	0.0151111	down
NCI_Posttranslational_regulation_of_adherens_junction_stability_and_dissassembly_Main_Pathway	NCI 1.2	-20.5309	0.00363866	down
NCI_BARD1_signaling_events_Pathway_(protein_ubiquitination)	NCI 1.2	-20.5712	0.0341749	down
NCI_Signaling_events_mediated_by_VEGFR1_and_VEGFR2_Pathway_(regulation_of_vascular_permeability)	NCI 1.2	-20.6354	0.029599	down
cAMP_Pathway_Oncogenesis	Primary 1.4	-20.7044	0.00133301	down
reactome_AKT_phosphorylates_targets_in_the_cytosol_Main_Pathway	Reactome 1.3	-20.7199	0.0179307	down
NCI_Signaling_events_mediated_by_focal_adhesion_kinase_Pathway_(cell_migration)	NCI 1.2	-20.8135	0.0278311	down
NCI_FAS_CD95_signaling_Pathway_(neuron_projection_development)	NCI 1.2	-20.8414	0.0482779	down
NCI_TGF_beta_receptor_signaling_Pathway_(JNK_cascade)	NCI 1.2	-20.8836	0.0232934	down
biocarta_role_of_nicotinic_acetylcholine_receptors_in_the_regulation_of_apoptosis_Main_Pathway	Biocarta 1.2	-20.9195	0.00554944	down
3-phosphoinositide_biosynthesis	Metabolism 1.4	-20.9577	0.0021254	down
reactome_negative_regulation_of_TCF_dependent_signaling_by_WNT_ligand_antagonists_Main_Pathway	Reactome 1.3	-21.018	0.000315327	down
KEGG_Estrogen_signaling_Main_Pathway	KEGG 1.2	-21.0506	0.000708994	down
KEGG_Estrogen_signaling_Main_Pathway	KEGG Adjusted 1.4	-21.0506	0.000708994	down
NCI_IL2_mediated_signaling_events_Pathway_(natural_killer_cell_mediated_cytotoxicity)	NCI 1.2	-21.0954	0.0452874	down
KEGG_Proteoglycans_in_cancer_Main_Pathway	KEGG 1.2	-21.2129	0.00164994	down
KEGG_Proteoglycans_in_cancer_Main_Pathway	KEGG Adjusted 1.4	-21.2129	0.00164994	down
biocarta_regulation_of_spermatogenesis_by_crem_Main_Pathway	Biocarta 1.2	-21.2216	0.0312443	down
reactome_G_alpha_12_13_signalling_events_Main_Pathway	Reactome 1.3	-21.592	0.00228354	down
KEGG_ABC_transporters_Main_Pathway	KEGG Adjusted 1.4	-21.6714	0.0226313	down
cAMP_Pathway_Cell_Proliferation	Primary 1.4	-21.7822	0.00214383	down
NCI_Thromboxane_A2_receptor_signaling_Pathway_(JNK_cascade)	NCI 1.2	-21.8826	0.0367549	down
reactome_RNA_Polymerase_I_Promoter_Opening_Main_Pathway	Reactome 1.3	-22.0323	0.000884937	down
PTEN_Pathway_Proliferation	Primary 1.4	-22.0788	0.000323418	down
KEGG_Adipocytokine_signaling_Main_Pathway	KEGG 1.2	-22.0885	0.00346612	down
KEGG_Adipocytokine_signaling_Main_Pathway	KEGG Adjusted 1.4	-22.0885	0.00346612	down
NCI_Trk_receptor_signaling_mediated_by_the_MAPK_Pathway_(neuron_apoptosis)	NCI 1.2	-22.1353	0.00259257	down
biocarta_keratinocyte_differentiation_Main_Pathway	Biocarta 1.2	-22.138	0.000108907	down
reactome_Activated_point_mutants_of_FGFR2_Main_Pathway	Reactome 1.3	-22.1622	0.00364359	down
reactome_Alpha_defensins_Main_Pathway	Reactome 1.3	-22.2256	0.000248985	down
biocarta_pkc_catalyzed_phosphorylation_of_inhibitory_phosphoprotein_of_myosin_phosphatase_Main_Pathway	Biocarta 1.2	-22.2369	0.00383479	down
reactome_Trafficking_of_AMPA_receptors_Main_Pathway	Reactome 1.3	-22.254	0.00128018	down
NCI_Angiopoietin_receptor_Tie2_mediated_signaling_Pathway_(MAPKKK_cascade)	NCI 1.2	-22.2724	0.0293129	down
biocarta_cell_cycle_g2_m_checkpoint_Main_Pathway	Biocarta 1.2	-22.2799	0.00114496	down
NCI_ErbB2_ErbB3_signaling_events_Pathway_(heart_morphogenesis)	NCI 1.2	-22.3337	0.0238181	down
NCI_ErbB2_ErbB3_signaling_events_Pathway_(mammary_gland_morphogenesis)	NCI 1.2	-22.3337	0.0238181	down
NCI_ErbB2_ErbB3_signaling_events_Pathway_(nervous_system_development)	NCI 1.2	-22.3337	0.0238181	down
Interferon_Pathway_Transciption	Primary 1.4	-22.5141	0.0138046	down
KEGG_Glutamatergic_synapse_Main_Pathway	KEGG 1.2	-22.5305	8.07402e-07	down
KEGG_Glutamatergic_synapse_Main_Pathway	KEGG Adjusted 1.4	-22.5305	8.07402e-07	down
MAPK_Signaling_Pathway	Primary 1.4	-22.5618	0.000643114	down
reactome_Transcriptional_regulation_of_pluripotent_stem_cells_Main_Pathway	Reactome 1.3	-22.5961	0.000307294	down
Mitochondrial_Apoptosis_Pathway_Depolarization	Primary 1.4	-22.609	0.0298724	down
biocarta_insulin_signaling_Main_Pathway	Biocarta 1.2	-22.6192	0.00400093	down
JAK-STAT_Pathway	Primary 1.4	-22.6368	1.27665e-07	down
reactome_Rho_GTPase_cycle_Main_Pathway	Reactome 1.3	-22.6649	0.00185639	down
NCI_Wnt_signaling_network_Pathway_(Wnt_receptor_signaling_pathway_through_beta_catenin)	NCI 1.2	-22.7356	0.00013459	down
NCI_Plexin_D1_Signaling_Pathway_(receptor_recycling)	NCI 1.2	-22.7946	0.0130339	down
reactome_FGFR1c_ligand_binding_and_activation_Main_Pathway	Reactome 1.3	-22.7956	0.0427277	down
reactome_Regulation_of_KIT_signaling_Main_Pathway	Reactome 1.3	-22.8288	0.0391841	down
mTOR_Pathway_Lipid_Synthesis	Primary 1.4	-22.8922	0.000785686	down
biocarta_multiple_antiapoptotic_pathways_from_igf_1r_signaling_lead_to_bad_phosphorylation_Main_Pathway	Biocarta 1.2	-22.9126	0.00128084	down
NCI_Alpha_synuclein_signaling_Pathway_(Pathway_negative_regulation_of_transcription_via_SNCA)	NCI 1.2	-22.9437	0.0139117	down
NCI_Alpha_synuclein_signaling_Pathway_(Pathway_positive_regulation_of_gene_specific_transcription_via_SNCA)	NCI 1.2	-22.9437	0.0139117	down
NCI_PAR1_mediated_thrombin_signaling_events_Pathway_(Regulation_of_Cell_Shape)	NCI 1.2	-22.9821	0.0202385	down
NCI_PAR1_mediated_thrombin_signaling_events_Pathway_(chemotaxis)	NCI 1.2	-22.9821	0.0202385	down
NCI_PAR4_mediated_thrombin_signaling_events_Pathway_(Regulation_of_Cell_Shape)	NCI 1.2	-22.9821	0.0202385	down
NCI_PAR4_mediated_thrombin_signaling_events_Pathway_(platelet_aggregation)	NCI 1.2	-22.9821	0.0202385	down
reactome_PKA_mediated_phosphorylation_of_CREB_Main_Pathway	Reactome 1.3	-23.1403	0.00404686	down
reactome_PI_3K_cascade_Main_Pathway	Reactome 1.3	-23.1822	0.000301427	down
Akt_Signaling_Pathway_NFAT_degradation	Primary 1.4	-23.2134	0.000143679	down
reactome_Nuclear_signaling_by_ERBB4_Main_Pathway	Reactome 1.3	-23.255	0.0055323	down
NCI_Role_of_Calcineurin_dependent_NFAT_signaling_in_lymphocytes_Main_Pathway	NCI 1.2	-23.2611	6.01039e-05	down
KEGG_Rap1_signaling_Main_Pathway	KEGG Adjusted 1.4	-23.2881	0.000130161	down
KEGG_Rap1_signaling_Main_Pathway	KEGG 1.2	-23.2881	0.000130161	down
NCI_Ceramide_signaling_Pathway_(regulation_of_nitric_oxide_biosynthetic_process)	NCI 1.2	-23.5193	0.0161014	down
D-imyoi-inositol-5-phosphate_metabolism	Metabolism 1.4	-23.563	0.00490795	down
biocarta_activation_of_camp_dependent_protein_kinase_pka_Main_Pathway	Biocarta 1.2	-23.5684	0.0024611	down
NCI_Arf6_downstream_Pathway_(actin_filament_bundle_formation)	NCI 1.2	-23.6497	0.0375358	down
KEGG_Melanoma_Main_Pathway	KEGG 1.2	-23.6565	6.40763e-05	down
KEGG_Melanoma_Main_Pathway	KEGG Adjusted 1.4	-23.6565	6.40763e-05	down
NCI_Signaling_events_mediated_by_Stem_cell_factor_receptor_c_Kit__Main_Pathway	NCI 1.2	-23.6604	0.000299209	down
HGF_Pathway_Cell_Adhesion_and_Cell_Migration	Primary 1.4	-23.6974	0.0370799	down
KEGG_Inflammatory_mediator_regulation_of_TRP_channels_Main_Pathway	KEGG 1.2	-23.9051	0.00188634	down
KEGG_Inflammatory_mediator_regulation_of_TRP_channels_Main_Pathway	KEGG Adjusted 1.4	-23.9051	0.00188634	down
ILK_Signaling_Pathway	Primary 1.4	-24.0219	0.000353758	down
NCI_PDGFR_beta_signaling_Pathway_(receptor_recycling)	NCI 1.2	-24.0511	0.013009	down
NCI_Netrin_mediated_signaling_events_Main_Pathway	NCI 1.2	-24.0597	0.000803561	down
NCI_ErbB4_signaling_events_Main_Pathway	NCI 1.2	-24.1178	0.000909954	down
reactome_DCC_mediated_attractive_signaling_Main_Pathway	Reactome 1.3	-24.1822	0.00722374	down
biocarta_role_of_erk5_in_neuronal_survival_Pathway_(positive_regulation_of_axon_extension)	Biocarta 1.2	-24.2153	0.0133669	down
GDP-glucose_biosynthesis_II	Metabolism 1.4	-24.2772	0.000338006	down
JAK-STAT_Pathway_Nml_SOCS_BCL-XL_p21_Myc_Nos2_Gene_Expression_via_STAT2	Primary 1.4	-24.389	1.75543e-07	down
reactome_Regulation_of_cholesterol_biosynthesis_by_SREBP_SREBF__Main_Pathway	Reactome 1.3	-24.401	0.0290384	down
NCI_Arf6_signaling_events_Main_Pathway	NCI 1.2	-24.5944	9.27464e-06	down
NCI_Ephrin_B_reverse_signaling_Main_Pathway	NCI 1.2	-24.5963	0.0335595	down
KEGG_Phosphatidylinositol_signaling_system_Main_Pathway	KEGG 1.2	-24.5979	0.000261254	down
KEGG_Phosphatidylinositol_signaling_system_Main_Pathway	KEGG Adjusted 1.4	-24.5979	0.000261254	down
mTOR_Pathway_Microtubule_Organization	Primary 1.4	-24.6415	0.00116468	down
HIF1Alpha_Pathway	Primary 1.4	-24.6837	4.1558e-05	down
reactome_Signaling_by_FGFR1_fusion_mutants_Main_Pathway	Reactome 1.3	-24.7145	0.00743377	down
PTEN_Pathway_DNA_Repair	Primary 1.4	-24.724	0.000306717	down
Akt_Signaling_Pathway_Genetic_Stability	Primary 1.4	-24.7305	0.00142439	down
Erythropoietin_Pathway_Gene_Expression_Neuroprotection_via_NFKB2	Primary 1.4	-24.7435	0.00152555	down
KEGG_Non_small_cell_lung_cancer_Main_Pathway	KEGG 1.2	-24.7921	0.000180846	down
KEGG_Non_small_cell_lung_cancer_Main_Pathway	KEGG Adjusted 1.4	-24.7921	0.000180846	down
NCI_CXCR4_mediated_signaling_events_Pathway_(cell_adhesion)	NCI 1.2	-24.8403	0.00393181	down
NCI_Urokinase_type_plasminogen_activator_uPA_and_uPAR_mediated_signaling_Main_Pathway	NCI 1.2	-24.8587	0.0350999	down
KEGG_T_cell_receptor_signaling_Main_Pathway	KEGG 1.2	-24.9199	0.00107171	down
KEGG_T_cell_receptor_signaling_Main_Pathway	KEGG Adjusted 1.4	-24.9199	0.00107171	down
reactome_Toll_Like_Receptor_9_TLR9_Cascade_Main_Pathway	Reactome 1.3	-25.0925	0.0021821	down
NCI_Lissencephaly_gene_LIS1_in_neuronal_migration_and_development_Main_Pathway	NCI 1.2	-25.1351	0.0376135	down
reactome_Signal_attenuation_Main_Pathway	Reactome 1.3	-25.153	0.00210082	down
biocarta_actions_of_nitric_oxide_in_the_heart_Main_Pathway	Biocarta 1.2	-25.1684	2.68267e-05	down
biocarta_il22_soluble_receptor_signaling_Main_Pathway	Biocarta 1.2	-25.2094	0.0214696	down
KEGG_Notch_signaling_Main_Pathway	KEGG Adjusted 1.4	-25.2465	2.4578e-06	down
KEGG_Notch_signaling_Main_Pathway	KEGG 1.2	-25.2465	2.4578e-06	down
p53_Signaling_Pathway_Apoptosis	Primary 1.4	-25.2595	3.87271e-05	down
p53_Signaling_Pathway_Cancer	Primary 1.4	-25.2595	3.87271e-05	down
p53_Signaling_Pathway_Gene_Expression_Anti-Apoptosis_via_TP53	Primary 1.4	-25.2595	3.87271e-05	down
p53_Signaling_Pathway_Gene_Expression_Cell_Cycle_and_Cell_Growth_via_TP53	Primary 1.4	-25.2595	3.87271e-05	down
p53_Signaling_Pathway_Gene_Expression_Cell_Fate_and_Development_via_TP53	Primary 1.4	-25.2595	3.87271e-05	down
p53_Signaling_Pathway_Gene_Expression_Cell_Signaling_via_TP53	Primary 1.4	-25.2595	3.87271e-05	down
p53_Signaling_Pathway_Gene_Expression_DNA_Replication_and_Repair_via_TP53	Primary 1.4	-25.2595	3.87271e-05	down
p53_Signaling_Pathway_Gene_Expression_ECM_and_Adhesion_via_TP53	Primary 1.4	-25.2595	3.87271e-05	down
p53_Signaling_Pathway_Gene_Expression_Infection_and_Immune_Response_via_TP53	Primary 1.4	-25.2595	3.87271e-05	down
p53_Signaling_Pathway_Normal_Cell_Cycle_Progression	Primary 1.4	-25.2595	3.87271e-05	down
KEGG_Endometrial_cancer_Main_Pathway	KEGG 1.2	-25.3284	0.000225975	down
KEGG_Endometrial_cancer_Main_Pathway	KEGG Adjusted 1.4	-25.3284	0.000225975	down
NCI_Atypical_NF_kappaB_Pathway_(Pathway_degradation_of_NFKBIA)	NCI 1.2	-25.3891	0.011786	down
biocarta_il12_and_stat4_dependent_signaling_pathway_in_th1_development_Main_Pathway	Biocarta 1.2	-25.4383	0.0272056	down
NCI_Validated_transcriptional_targets_of_deltaNp63_isoforms_Pathway_(Pathway_degradation_of_TP63)	NCI 1.2	-25.5514	0.000451982	down
reactome_Pre_NOTCH_Processing_in_Golgi_Main_Pathway	Reactome 1.3	-25.6112	0.00909291	down
reactome_Glucagon_signaling_in_metabolic_regulation_Main_Pathway	Reactome 1.3	-25.665	0.00573587	down
WNT_Pathway	Primary 1.4	-25.7032	1.83517e-07	down
PTEN_Pathway_Migration	Primary 1.4	-25.7466	0.000107076	down
reactome_Signaling_by_Hippo_Main_Pathway	Reactome 1.3	-25.7703	0.00915025	down
NCI_IL2_signaling_events_mediated_by_PI3K_Pathway_(cell_survival)	NCI 1.2	-25.7799	0.0236322	down
reactome_Glucose_transport_Main_Pathway	Reactome 1.3	-25.8404	0.0394874	down
IP3_Pathway_Gene_Expression_via_CREB3_NFATC2_MEF2D	Primary 1.4	-25.9414	4.15217e-06	down
biocarta_igf_1_signaling_Main_Pathway	Biocarta 1.2	-25.9815	2.61022e-05	down
NCI_Signaling_events_mediated_by_PTP1B_Main_Pathway	NCI 1.2	-26.066	0.00135753	down
reactome_Bicarbonate_transporters_Main_Pathway	Reactome 1.3	-26.1824	0.00515058	down
reactome_Inactivation_of_Cdc42_and_Rac_Main_Pathway	Reactome 1.3	-26.1898	0.0431352	down
NCI_Signaling_events_mediated_by_Stem_cell_factor_receptor_c_Kit__Pathway_(cell_motility)	NCI 1.2	-26.2563	0.0236874	down
NCI_Signaling_events_mediated_by_Stem_cell_factor_receptor_c_Kit__Pathway_(positive_regulation_of_cell_proliferation)	NCI 1.2	-26.2563	0.0236874	down
Mitochondrial_Apoptosis_Pathway_Gene_Expression_via_TP53	Primary 1.4	-26.3772	0.0298724	down
reactome_GPVI_mediated_activation_cascade_Main_Pathway	Reactome 1.3	-26.4116	0.0131852	down
NCI_Netrin_mediated_signaling_events_Pathway_(negative_chemotaxis)	NCI 1.2	-26.5063	0.00431857	down
KEGG_Calcium_signaling_Main_Pathway	KEGG 1.2	-26.7122	1.28074e-05	down
KEGG_Calcium_signaling_Main_Pathway	KEGG Adjusted 1.4	-26.7122	1.28074e-05	down
retinol_biosynthesis	Metabolism 1.4	-26.717	0.0187758	down
NCI_FAS_CD95_signaling_Pathway_(necroptosis)	NCI 1.2	-26.7236	0.0207581	down
KEGG_Glioma_Main_Pathway	KEGG 1.2	-26.7609	1.98708e-05	down
KEGG_Glioma_Main_Pathway	KEGG Adjusted 1.4	-26.7609	1.98708e-05	down
D-imyoi-inositol_134-trisphosphate_biosynthesis	Metabolism 1.4	-26.7759	0.00257934	down
HGF_Pathway_Gene_Expression_via_JUN_STAT3_FOS_ELK1_ETS2	Primary 1.4	-26.8045	0.00102654	down
KEGG_GnRH_signaling_Main_Pathway	KEGG 1.2	-26.9254	0.000575854	down
KEGG_GnRH_signaling_Main_Pathway	KEGG Adjusted 1.4	-26.9254	0.000575854	down
NCI_Trk_receptor_signaling_mediated_by_PI3K_and_PLC_gamma_Main_Pathway	NCI 1.2	-26.9583	4.26147e-08	down
reactome_MicroRNA_miRNA_biogenesis_Main_Pathway	Reactome 1.3	-27.2903	0.000711124	down
HGF_Pathway	Primary 1.4	-27.3251	0.000462996	down
biocarta_signal_transduction_through_il1r_Main_Pathway	Biocarta 1.2	-27.4925	7.65437e-05	down
NCI_Coregulation_of_Androgen_receptor_activity_Main_Pathway	NCI 1.2	-27.5068	0.035513	down
biocarta_nfat_and_hypertrophy_of_the_heart__Main_Pathway	Biocarta 1.2	-27.6209	4.79559e-06	down
NCI_Validated_transcriptional_targets_of_TAp63_isoforms_Main_Pathway	NCI 1.2	-27.656	0.000980049	down
NCI_PAR1_mediated_thrombin_signaling_events_Pathway_(regulation_of_vascular_permeability)	NCI 1.2	-27.701	0.00228114	down
reactome_Keratan_sulfate_degradation_Main_Pathway	Reactome 1.3	-27.717	0.0160648	down
NCI_E_cadherin_signaling_in_keratinocytes_Pathway_(adherens_junction_organization)	NCI 1.2	-27.7324	0.0460855	down
biocarta_signal_dependent_regulation_of_myogenesis_by_corepressor_mitr_Main_Pathway	Biocarta 1.2	-27.7997	0.00335147	down
KEGG_Fanconi_anemia_Main_Pathway	KEGG Adjusted 1.4	-27.8785	1.06639e-06	down
KEGG_Fanconi_anemia_Main_Pathway	KEGG 1.2	-27.8785	1.06639e-06	down
KEGG_beta_Alanine_metabolism_Main_Pathway	KEGG 1.2	-27.8917	0.0169668	down
KEGG_beta_Alanine_metabolism_Main_Pathway	KEGG Adjusted 1.4	-27.8917	0.0169668	down
NCI_HIF_2_alpha_transcription_factor_network_Main_Pathway	NCI 1.2	-27.9053	0.00569787	down
reactome_Synthesis_of_IP3_and_IP4_in_the_cytosol_Main_Pathway	Reactome 1.3	-27.991	0.00197789	down
NCI_Atypical_NF_kappaB_Main_Pathway	NCI 1.2	-28.0752	0.00259383	down
reactome_Constitutive_PI3K_AKT_Signaling_in_Cancer_Main_Pathway	Reactome 1.3	-28.112	0.000135335	down
ATM_Pathway_Apoptosis_and_Senescence	Primary 1.4	-28.2452	0.0427313	down
reactome_NOSTRIN_mediated_eNOS_trafficking_Main_Pathway	Reactome 1.3	-28.3616	0.0259396	down
PPAR_Pathway	Primary 1.4	-28.4174	1.05574e-06	down
NCI_Ephrin_B_reverse_signaling_Pathway_(angiogenesis)	NCI 1.2	-28.4436	0.0442872	down
NCI_Ephrin_B_reverse_signaling_Pathway_(endothelial_cell_migration)	NCI 1.2	-28.4436	0.0442872	down
NCI_E_cadherin_signaling_in_keratinocytes_Main_Pathway	NCI 1.2	-28.5328	0.00394367	down
biocarta_trka_receptor_signaling_Main_Pathway	Biocarta 1.2	-28.5609	0.000515475	down
NCI_Notch_signaling_Main_Pathway	NCI 1.2	-28.5796	0.000932812	down
glycogenolysis	Metabolism 1.4	-28.5978	0.0138888	down
ILK_Signaling_Pathway_Cell_Migration_Retraction	Primary 1.4	-28.6096	0.0023577	down
NCI_IL2_mediated_signaling_events_Main_Pathway	NCI 1.2	-28.6444	0.00155668	down
IGF1R_Signaling_Pathway_Apoptosis	Primary 1.4	-28.6831	3.2312e-06	down
NCI_Regulation_of_RAC1_activity_Main_Pathway	NCI 1.2	-28.94	3.04592e-05	down
NCI_IL8_and_CXCR2_mediated_signaling_events_Main_Pathway	NCI 1.2	-28.9575	0.0234847	down
Ras_Pathway_RhoA_Pathway	Primary 1.4	-29.0026	0.0162808	down
NCI_PDGFR_beta_signaling_Pathway_(chemotaxis)	NCI 1.2	-29.017	0.000169183	down
NCI_E_cadherin_signaling_in_keratinocytes_Pathway_(actin_cable_formation)	NCI 1.2	-29.0566	0.0472693	down
NCI_CD40_CD40L_signaling_Pathway_(proteasomal_ubiquitin_dependent_protein_catabolic_process)	NCI 1.2	-29.2163	0.0140715	down
biocarta_ctcf_first_multivalent_nuclear_factor_Main_Pathway	Biocarta 1.2	-29.2236	8.69792e-05	down
reactome_NCAM_signaling_for_neurite_out_growth_Main_Pathway	Reactome 1.3	-29.2509	0.000833955	down
3-phosphoinositide_degradation	Metabolism 1.4	-29.3245	1.14041e-05	down
KEGG_Gap_junction_Main_Pathway	KEGG 1.2	-29.522	7.76906e-08	down
KEGG_Gap_junction_Main_Pathway	KEGG Adjusted 1.4	-29.522	7.76906e-08	down
NCI_ErbB2_ErbB3_signaling_events_Pathway_(cell_proliferation)	NCI 1.2	-29.5614	0.0194105	down
reactome_Ca_activated_K_channels_Main_Pathway	Reactome 1.3	-29.5619	0.0202485	down
NCI_EPO_signaling_Main_Pathway	NCI 1.2	-29.5865	0.00032331	down
EGF_Pathway_Cell_Survival	Primary 1.4	-29.6676	0.000653575	down
NCI_Presenilin_action_in_Notch_and_Wnt_signaling_Pathway_(apoptosis)	NCI 1.2	-29.6707	0.0434213	down
reactome_Negative_regulation_of_the_PI3K_AKT_network_Main_Pathway	Reactome 1.3	-29.6845	0.00261392	down
NCI_Alpha4_beta1_integrin_signaling_events_Pathway_(cell_migration)	NCI 1.2	-29.6955	0.0243513	down
NCI_CDC42_signaling_events_Pathway_(establishment_of_cell_polarity)	NCI 1.2	-29.7491	0.0171678	down
reactome_Netrin_mediated_repulsion_signals_Main_Pathway	Reactome 1.3	-29.7507	0.00737972	down
NCI_EPHA_forward_signaling_Pathway_(proteasomal_ubiquitin_dependent_protein_catabolic_process)	NCI 1.2	-29.8101	0.00116538	down
NCI_IL2_signaling_events_mediated_by_PI3K_Pathway_(cell_proliferation)	NCI 1.2	-29.8511	0.013739	down
NCI_Nongenotropic_Androgen_signaling_Pathway_(cell_proliferation)	NCI 1.2	-29.8592	0.000856515	down
KEGG_HIF_1_signaling_Main_Pathway	KEGG 1.2	-30.0078	2.28856e-09	down
KEGG_HIF_1_signaling_Main_Pathway	KEGG Adjusted 1.4	-30.0078	2.28856e-09	down
reactome_PPARA_activates_gene_expression_Main_Pathway	Reactome 1.3	-30.062	0.000919546	down
PTEN_Pathway_Synaptic_Transmission	Primary 1.4	-30.0849	1.65732e-05	down
reactome_CREB_phosphorylation_Main_Pathway	Reactome 1.3	-30.1383	0.00681282	down
NCI_IFN_gamma_Main_Pathway	NCI 1.2	-30.1443	8.15787e-06	down
NCI_Signaling_events_mediated_by_VEGFR1_and_VEGFR2_Pathway_(cell_proliferation)	NCI 1.2	-30.2574	0.00864294	down
NCI_Alpha_synuclein_signaling_Pathway_(Pathway_degradation_of_SNCA)	NCI 1.2	-30.2731	0.00107158	down
Estrogen_Pathway_Anti-Apoptosis	Primary 1.4	-30.4679	1.63256e-05	down
biocarta_mcalpain_and_friends_in_cell_motility_Pathway_(cell_migration)	Biocarta 1.2	-30.5147	0.00329489	down
NCI_E_cadherin_signaling_in_keratinocytes_Pathway_(keratinocyte_differentiation)	NCI 1.2	-30.5202	0.00753146	down
biocarta_activation_of_pkc_through_g_protein_coupled_receptors_Main_Pathway	Biocarta 1.2	-31.0887	0.0110825	down
reactome_FasL_CD95L_signaling_Main_Pathway	Reactome 1.3	-31.1281	0.0233396	down
NCI_PDGFR_beta_signaling_Pathway_(cell_migration)	NCI 1.2	-31.2092	0.0106631	down
KEGG_Small_cell_lung_cancer_Main_Pathway	KEGG 1.2	-31.3743	0.00470388	down
KEGG_Small_cell_lung_cancer_Main_Pathway	KEGG Adjusted 1.4	-31.3743	0.00470388	down
KEGG_Insulin_secretion_Main_Pathway	KEGG 1.2	-31.4094	2.21351e-05	down
KEGG_Insulin_secretion_Main_Pathway	KEGG Adjusted 1.4	-31.4094	2.21351e-05	down
KEGG_Cyanoamino_acid_metabolism_Main_Pathway	KEGG Adjusted 1.4	-31.4214	0.017848	down
NCI_Atypical_NF_kappaB_Pathway_(positive_regulation_of_anti_apoptosis)	NCI 1.2	-31.4223	0.00526717	down
KEGG_Focal_adhesion_Main_Pathway	KEGG 1.2	-31.4238	0.000135675	down
biotin-carboxyl_carrier_protein_assembly	Metabolism 1.4	-31.4846	0.0455815	down
NCI_ALK1_signaling_events_Main_Pathway	NCI 1.2	-31.577	5.07887e-05	down
NCI_IL5_mediated_signaling_events_Pathway_(regulation_of_isotype_switching_to_IgG_isotypes)	NCI 1.2	-31.5783	0.000884589	down
PTEN_Pathway_Genomic_Stability	Primary 1.4	-31.8218	1.08836e-05	down
NCI_ErbB1_downstream_signaling_Pathway_(lamellipodium_assembly)	NCI 1.2	-31.8566	0.00609794	down
cAMP_Pathway_eNOS_Signaling_Cardiovascular_Homeostasis	Primary 1.4	-31.8864	2.38336e-05	down
HIF1Alpha_Pathway_NOS_Pathway	Primary 1.4	-31.8944	7.74756e-05	down
HIF1Alpha_Pathway_VEGF_Pathway	Primary 1.4	-31.8944	7.74756e-05	down
reactome_FGFR1b_ligand_binding_and_activation_Main_Pathway	Reactome 1.3	-31.9139	0.0427277	down
ILK_Signaling_Pathway_Cell_Cycle_Proliferation	Primary 1.4	-31.9465	0.000911066	down
ILK_Signaling_Pathway_G2_Phase_Arrest	Primary 1.4	-31.9465	0.000911066	down
NCI_Validated_targets_of_C_MYC_transcriptional_activation_Main_Pathway	NCI 1.2	-32.0214	0.00180977	down
NCI_Signaling_events_mediated_by_HDAC_Class_III_Main_Pathway	NCI 1.2	-32.2876	0.00143027	down
Growth_Hormone_Signaling_Pathway	Primary 1.4	-32.335	1.35157e-06	down
reactome_VEGFR2_mediated_cell_proliferation_Main_Pathway	Reactome 1.3	-32.4497	0.00851202	down
NCI_Validated_transcriptional_targets_of_TAp63_isoforms_Pathway_(Metastasis)	NCI 1.2	-32.5671	0.000472393	down
NCI_Validated_transcriptional_targets_of_TAp63_isoforms_Pathway_(Pathway_degradation_of_TP63)	NCI 1.2	-32.5671	0.000472393	down
biocarta_the_igf_1_receptor_and_longevity_Pathway_(Pathway_degradation_of_CAT)	Biocarta 1.2	-32.5805	0.0204429	down
biocarta_the_igf_1_receptor_and_longevity_Pathway_(cell_survival)	Biocarta 1.2	-32.5805	0.0204429	down
NCI_FOXA2_and_FOXA3_transcription_factor_networks_Main_Pathway	NCI 1.2	-32.6139	0.0238196	down
reactome_Metabolism_of_folate_and_pterines_Main_Pathway	Reactome 1.3	-32.7125	0.00806414	down
WNT_Pathway_NFAT_Pathway	Primary 1.4	-32.7666	9.54382e-05	down
NCI_CXCR4_mediated_signaling_events_Pathway_(establishment_of_cell_polarity)	NCI 1.2	-32.8086	0.00306857	down
KEGG_Focal_adhesion_Main_Pathway	KEGG Adjusted 1.4	-32.8582	5.75253e-05	down
NCI_Signaling_events_regulated_by_Ret_tyrosine_kinase_Main_Pathway	NCI 1.2	-32.8599	2.23104e-07	down
PTEN_Pathway_Differentiation	Primary 1.4	-32.8975	1.11628e-07	down
NCI_Cellular_roles_of_Anthrax_toxin_Pathway_(MAPKKK_cascade)	NCI 1.2	-32.9434	0.0112203	down
NCI_Signaling_events_mediated_by_HDAC_Class_III_Pathway_(regulation_of_S_phase_of_mitotic_cell_cycle)	NCI 1.2	-33.0323	0.0355722	down
PTEN_Pathway_Cell_Cycle	Primary 1.4	-33.109	1.2787e-07	down
PTEN_Pathway_Growth	Primary 1.4	-33.109	1.2787e-07	down
HIF1Alpha_Pathway_p53_Hypoxia_Pathway	Primary 1.4	-33.143	3.19136e-06	down
KEGG_Circadian_entrainment_Main_Pathway	KEGG 1.2	-33.2681	8.97967e-07	down
KEGG_Circadian_entrainment_Main_Pathway	KEGG Adjusted 1.4	-33.2681	8.97967e-07	down
NCI_Syndecan_4_mediated_signaling_events_Main_Pathway	NCI 1.2	-33.3752	0.00472442	down
EGF_Pathway_Rab5_Regulation_Pathway	Primary 1.4	-33.3777	0.00370398	down
KEGG_Protein_digestion_and_absorption_Main_Pathway	KEGG Adjusted 1.4	-33.3978	0.000309419	down
biocarta_rna_polymerase_iii_transcription_Main_Pathway	Biocarta 1.2	-33.6777	4.03749e-06	down
biocarta_rna_polymerase_iii_transcription_Pathway_(Pathway_transcription_initiation_via_BDP1)	Biocarta 1.2	-33.6777	4.03749e-06	down
SMAD_Signaling_Network_Pathway	Primary 1.4	-33.7707	4.38343e-09	down
reactome_PIP3_activates_AKT_signaling_Main_Pathway	Reactome 1.3	-33.8735	0.00134319	down
NCI_Thromboxane_A2_receptor_signaling_Main_Pathway	NCI 1.2	-34.2859	2.89574e-05	down
NCI_PAR1_mediated_thrombin_signaling_events_Pathway_(positive_regulation_of_stress_fiber_assembly)	NCI 1.2	-34.2975	0.000225383	down
biocarta_akt_signaling_Main_Pathway	Biocarta 1.2	-34.4716	0.000797754	down
biocarta_endocytotic_role_of_ndk_phosphins_and_dynamin_Pathway_(endocytosis)	Biocarta 1.2	-34.4717	0.0037219	down
reactome_COPII_Coat_Protein_2_Mediated_Vesicle_Transport_Main_Pathway	Reactome 1.3	-34.5311	0.0158767	down
biocarta_human_cytomegalovirus_and_map_kinase_pathways_Main_Pathway	Biocarta 1.2	-34.5662	4.95117e-05	down
biocarta_akt_signaling_Pathway_(Pathway_protein_ubiquitination_of_CHUK)	Biocarta 1.2	-34.72	0.024905	down
biocarta_role_of_erbb2_in_signal_transduction_and_oncology_Main_Pathway	Biocarta 1.2	-34.7479	0.000201019	down
KEGG_PPAR_signaling_Main_Pathway	KEGG 1.2	-34.931	0.00238334	down
KEGG_PPAR_signaling_Main_Pathway	KEGG Adjusted 1.4	-34.931	0.00238334	down
KEGG_Morphine_addiction_Main_Pathway	KEGG 1.2	-35.006	6.39778e-08	down
KEGG_Morphine_addiction_Main_Pathway	KEGG Adjusted 1.4	-35.006	6.39778e-08	down
biocarta_vegf_hypoxia_and_angiogenesis_Main_Pathway	Biocarta 1.2	-35.0443	0.000105581	down
NCI_Ephrin_B_reverse_signaling_Pathway_(cell_adhesion)	NCI 1.2	-35.1155	0.00599768	down
NCI_TRAIL_signaling_Main_Pathway	NCI 1.2	-35.1639	1.57117e-06	down
reactome_Sulfur_amino_acid_metabolism_Main_Pathway	Reactome 1.3	-35.1892	0.0156859	down
biocarta_calcium_signaling_by_hbx_of_hepatitis_b_virus_Pathway_(viral_genome_replication)	Biocarta 1.2	-35.1948	0.0051306	down
reactome_PLC_beta_mediated_events_Main_Pathway	Reactome 1.3	-35.1958	0.00160701	down
NCI_BCR_signaling_Pathway_(cytokine_secretion)	NCI 1.2	-35.2696	4.84907e-06	down
reactome_Na_Cl_dependent_neurotransmitter_transporters_Main_Pathway	Reactome 1.3	-35.2874	0.00126686	down
KEGG_Synaptic_vesicle_cycle_Main_Pathway	KEGG 1.2	-35.3057	0.000748716	down
KEGG_Synaptic_vesicle_cycle_Main_Pathway	KEGG Adjusted 1.4	-35.3057	0.000748716	down
NCI_E_cadherin_signaling_in_keratinocytes_Pathway_(apoptosis)	NCI 1.2	-35.3446	0.00313414	down
reactome_Signaling_by_Leptin_Main_Pathway	Reactome 1.3	-35.3498	0.000529799	down
NCI_Arf6_downstream_Pathway_(regulation_of_axonogenesis)	NCI 1.2	-35.3689	0.0284692	down
NCI_Arf6_downstream_Pathway_(ruffle_organization)	NCI 1.2	-35.3689	0.0284692	down
reactome_NCAM1_interactions_Main_Pathway	Reactome 1.3	-35.4003	9.74037e-05	down
reactome_NRAGE_signals_death_through_JNK_Main_Pathway	Reactome 1.3	-35.5104	0.00013861	down
reactome_Recycling_of_bile_acids_and_salts_Main_Pathway	Reactome 1.3	-35.5691	0.023722	down
triacylglycerol_degradation	Metabolism 1.4	-35.6374	0.00237316	down
TRAF_Pathway_Cell_Survival	Primary 1.4	-35.701	0.000120817	down
KEGG_Long_term_depression_Main_Pathway	KEGG 1.2	-35.8006	9.61503e-08	down
KEGG_Long_term_depression_Main_Pathway	KEGG Adjusted 1.4	-35.8006	9.61503e-08	down
NCI_EPO_signaling_Pathway_(elevation_of_cytosolic_calcium_ion_concentration)	NCI 1.2	-35.9933	0.00307854	down
reactome_Purine_catabolism_Main_Pathway	Reactome 1.3	-36.0324	0.00725378	down
reactome_Transcriptional_activation_of_mitochondrial_biogenesis_Main_Pathway	Reactome 1.3	-36.1999	4.64558e-07	down
biocarta_il_7_signal_transduction_Pathway_(cell_proliferation)	Biocarta 1.2	-36.3028	0.0197661	down
NCI_Glypican_1_network_Pathway_(cell_growth)	NCI 1.2	-36.3414	0.0089299	down
NCI_Glypican_1_network_Pathway_(fibroblast_growth_factor_receptor_signaling_pathway)	NCI 1.2	-36.3414	0.0089299	down
NCI_Endothelins_Main_Pathway	NCI 1.2	-36.517	2.08692e-06	down
reactome_Synthesis_of_PIPs_at_the_plasma_membrane_Main_Pathway	Reactome 1.3	-36.7973	3.58838e-06	down
KEGG_Linoleic_acid_metabolism_Main_Pathway	KEGG 1.2	-36.9686	0.000491793	down
KEGG_Linoleic_acid_metabolism_Main_Pathway	KEGG Adjusted 1.4	-36.9686	0.000491793	down
NGF_Pathway_Neurite_Outgrowth_and_Differentiation	Primary 1.4	-37.3142	9.49028e-06	down
KEGG_Taurine_and_hypotaurine_metabolism_Main_Pathway	KEGG 1.2	-37.3261	0.00135809	down
KEGG_Taurine_and_hypotaurine_metabolism_Main_Pathway	KEGG Adjusted 1.4	-37.3261	0.00135809	down
IGF1R_Signaling_Pathway_Gene_Expression_Proliferation_Growth_Survival_via_NFAT5_CREB3	Primary 1.4	-37.4181	7.54348e-09	down
NCI_Plexin_D1_Signaling_Main_Pathway	NCI 1.2	-37.4572	0.00753942	down
NCI_C_MYB_transcription_factor_network_Main_Pathway	NCI 1.2	-37.4962	3.66086e-07	down
reactome_Synthesis_of_IP2_IP_and_Ins_in_the_cytosol_Main_Pathway	Reactome 1.3	-37.6633	0.000661391	down
reactome_Nuclear_Receptor_transcription_Main_Pathway	Reactome 1.3	-37.6823	2.19114e-05	down
biocarta_role_of_mef2d_in_t_cell_apoptosis_Pathway_(Pathway_degradation_of_CAPN2)	Biocarta 1.2	-37.6984	0.000341836	down
biocarta_regulation_of_pgc_1a_Main_Pathway	Biocarta 1.2	-37.767	2.65064e-07	down
NCI_PAR1_mediated_thrombin_signaling_events_Main_Pathway	NCI 1.2	-37.7779	2.49319e-06	down
NCI_EPHA2_forward_signaling_Main_Pathway	NCI 1.2	-37.812	0.00211663	down
NCI_Alpha9_beta1_integrin_signaling_events_Pathway_(cell_migration)	NCI 1.2	-37.8126	0.0364182	down
NCI_FAS_CD95_signaling_Pathway_(cell_migration)	NCI 1.2	-37.8889	0.000891797	down
NCI_Angiopoietin_receptor_Tie2_mediated_signaling_Pathway_(negative_regulation_of_caspase_activity)	NCI 1.2	-37.8971	0.00232295	down
biocarta_regulation_of_spermatogenesis_by_crem_Pathway_(spermatogenesis)	Biocarta 1.2	-38.0303	0.0203713	down
reactome_Antigen_activates_B_Cell_Receptor_BCR_leading_to_generation_of_second_messengers_Main_Pathway	Reactome 1.3	-38.0341	3.00768e-05	down
biocarta_skeletal_muscle_hypertrophy_is_regulated_via_akt_mtor_Main_Pathway	Biocarta 1.2	-38.0346	1.48862e-11	down
biocarta_egf_signaling_Main_Pathway	Biocarta 1.2	-38.0399	1.01536e-05	down
reactome_Signaling_by_activated_point_mutants_of_FGFR1_Main_Pathway	Reactome 1.3	-38.2077	0.00102438	down
reactome_SMAD2_3_MH2_Domain_Mutants_in_Cancer_Main_Pathway	Reactome 1.3	-38.2233	0.00751697	down
reactome_SMAD2_3_Phosphorylation_Motif_Mutants_in_Cancer_Main_Pathway	Reactome 1.3	-38.2233	0.00751697	down
NCI_ErbB2_ErbB3_signaling_events_Pathway_(myelination)	NCI 1.2	-38.2953	2.22861e-05	down
biocarta_transcription_regulation_by_methyltransferase_of_carm1_Main_Pathway	Biocarta 1.2	-38.436	1.09229e-05	down
VEGF_Pathway_Cell_Survival	Primary 1.4	-38.5556	0.000122596	down
PTEN_Pathway_Angiogenesis_and_Tumorigenesis	Primary 1.4	-38.5658	1.64087e-08	down
PTEN_Pathway_Ca2+_Signaling	Primary 1.4	-38.5658	1.64087e-08	down
pyridoxal_5-phosphate_salvage	Metabolism 1.4	-38.7095	8.85672e-05	down
NCI_Posttranslational_regulation_of_adherens_junction_stability_and_dissassembly_Pathway_(axonogenesis)	NCI 1.2	-38.732	3.55714e-05	down
reactome_temp_Nuclear_Receptor_transcription_pathway	Reactome 1.3	-38.7405	5.94515e-05	down
GABA_shunt	Metabolism 1.4	-38.803	0.038864	down
reactome_Vitamin_C_ascorbate_metabolism_Main_Pathway	Reactome 1.3	-38.8691	0.0161428	down
reactome_Toxicity_of_botulinum_toxin_type_B_BoNT_B__Main_Pathway	Reactome 1.3	-38.9174	1.84204e-06	down
NCI_SHP2_signaling_Main_Pathway	NCI 1.2	-39.1259	3.8349e-08	down
EGF_Pathway_Cell_Motility	Primary 1.4	-39.2218	0.0103534	down
biocarta_stat3_signaling_Main_Pathway	Biocarta 1.2	-39.2522	0.000127483	down
KEGG_Gastric_acid_secretion_Main_Pathway	KEGG 1.2	-39.2635	2.31444e-06	down
KEGG_Gastric_acid_secretion_Main_Pathway	KEGG Adjusted 1.4	-39.2635	2.31444e-06	down
reactome_Sodium_Calcium_exchangers_Main_Pathway	Reactome 1.3	-39.3126	7.06804e-11	down
NCI_IL8_and_CXCR1_mediated_signaling_events_Pathway_(cAMP_biosynthetic_process)	NCI 1.2	-39.3689	0.002445	down
mTOR_Pathway_Mitochondria_Proliferation_and_Function	Primary 1.4	-39.4157	0.0215771	down
NCI_Regulation_of_nuclear_SMAD2_3_signaling_Pathway_(muscle_cell_differentiation)	NCI 1.2	-39.437	4.59622e-10	down
ErbB_Family_Pathway_Translation	Primary 1.4	-39.6599	0.000559914	down
reactome_HDL_mediated_lipid_transport_Main_Pathway	Reactome 1.3	-39.6945	0.0217092	down
reactome_ABC_family_proteins_mediated_transport_Main_Pathway	Reactome 1.3	-39.7332	0.000658812	down
biocarta_il_7_signal_transduction_Main_Pathway	Biocarta 1.2	-39.7544	0.00030119	down
KEGG_Vitamin_digestion_and_absorption_Main_Pathway	KEGG Adjusted 1.4	-39.9611	3.39374e-06	down
NCI_Regulation_of_nuclear_SMAD2_3_signaling_Pathway_(Pathway_degradation_of_SMAD3)	NCI 1.2	-40.097	4.04982e-10	down
KEGG_Ovarian_steroidogenesis_Main_Pathway	KEGG Adjusted 1.4	-40.1114	1.38672e-06	down
KEGG_Ovarian_steroidogenesis_Main_Pathway	KEGG 1.2	-40.1114	1.38672e-06	down
NCI_IL2_signaling_events_mediated_by_PI3K_Pathway_(T_cell_proliferation)	NCI 1.2	-40.1361	0.00151482	down
NCI_IL2_signaling_events_mediated_by_PI3K_Pathway_(actin_cytoskeleton_organization)	NCI 1.2	-40.1361	0.00151482	down
p53_Signaling_Pathway_Breast_Cancer	Primary 1.4	-40.3082	9.23801e-10	down
p53_Signaling_Pathway_Cell_Cycle_Arrest	Primary 1.4	-40.3082	9.23801e-10	down
p53_Signaling_Pathway_Cell_Growth_Accumulation	Primary 1.4	-40.3082	9.23801e-10	down
p53_Signaling_Pathway_DNA_Repair	Primary 1.4	-40.3082	9.23801e-10	down
p53_Signaling_Pathway_Exosome_Mediated_Secretion	Primary 1.4	-40.3082	9.23801e-10	down
p53_Signaling_Pathway_Inhibition_of_Angiogenesis_and_Metastasis	Primary 1.4	-40.3082	9.23801e-10	down
TGF-Beta_Pathway_Epithelial_Mesenchymal_Transdifferentiation	Primary 1.4	-40.3611	0.000237547	down
NCI_Signaling_events_mediated_by_HDAC_Class_III_Pathway_(muscle_cell_differentiation)	NCI 1.2	-40.3646	0.00567035	down
reactome_Activation_of_BAD_and_translocation_to_mitochondria_Main_Pathway	Reactome 1.3	-40.4006	6.6231e-07	down
biocarta_il_7_signal_transduction_Pathway_(cell_survival)	Biocarta 1.2	-40.4653	0.0128642	down
reactome_Elastic_fibre_formation_Main_Pathway	Reactome 1.3	-40.5027	0.0401674	down
KEGG_Inflammatory_bowel_disease_IBD__Main_Pathway	KEGG 1.2	-40.6362	0.00755122	down
KEGG_Inflammatory_bowel_disease_IBD__Main_Pathway	KEGG Adjusted 1.4	-40.6362	0.00755122	down
NCI_IL12_signaling_mediated_by_STAT4_Main_Pathway	NCI 1.2	-40.6912	0.00845021	down
NCI_Plasma_membrane_estrogen_receptor_signaling_Pathway_(cAMP_biosynthetic_process)	NCI 1.2	-40.9076	0.002144	down
KEGG_Dorso_ventral_axis_formation_Main_Pathway	KEGG 1.2	-40.9714	0.000816447	down
KEGG_Dorso_ventral_axis_formation_Main_Pathway	KEGG Adjusted 1.4	-40.9714	0.000816447	down
NCI_Signaling_events_mediated_by_VEGFR1_and_VEGFR2_Pathway_(Pathway_degradation_of_AKAP1)	NCI 1.2	-41.0113	0.014788	down
KEGG_Fatty_acid_biosynthesis_Main_Pathway	KEGG 1.2	-41.1632	0.0229292	down
KEGG_Fatty_acid_biosynthesis_Main_Pathway	KEGG Adjusted 1.4	-41.1632	0.0229292	down
NCI_Signaling_events_regulated_by_Ret_tyrosine_kinase_Pathway_(activation_of_MAPKK_activity)	NCI 1.2	-41.1673	0.00198913	down
NCI_EGFR_dependent_Endothelin_signaling_events_Main_Pathway	NCI 1.2	-41.2113	0.0272474	down
NCI_IL2_mediated_signaling_events_Pathway_(positive_regulation_of_cell_cell_adhesion)	NCI 1.2	-41.2897	0.0259171	down
NCI_Signaling_events_regulated_by_Ret_tyrosine_kinase_Pathway_(MAPKKK_cascade)	NCI 1.2	-41.6857	0.0253029	down
NCI_Signaling_events_regulated_by_Ret_tyrosine_kinase_Pathway_(tube_development)	NCI 1.2	-41.6857	0.0253029	down
NCI_CDC42_signaling_events_Pathway_(cell_motility)	NCI 1.2	-41.7416	0.00355783	down
biocarta_bcr_signaling_Pathway_(re_entry_into_mitotic_cell_cycle)	Biocarta 1.2	-41.7769	3.72636e-06	down
NCI_ErbB2_ErbB3_signaling_events_Pathway_(apoptosis)	NCI 1.2	-41.7959	0.00123545	down
NCI_Nephrin_Neph1_signaling_in_the_kidney_podocyte_Pathway_(apoptosis)	NCI 1.2	-41.7959	0.00123545	down
NCI_EPO_signaling_Pathway_(beta_integrin_mediated_adhesion)	NCI 1.2	-41.8562	0.000893168	down
reactome_Sodium_Proton_exchangers_Main_Pathway	Reactome 1.3	-42.0696	4.48955e-10	down
NCI_Notch_mediated_HES_HEY_network_Main_Pathway	NCI 1.2	-42.2739	9.78496e-07	down
NGF_Pathway_Neuronal_Survival	Primary 1.4	-42.3188	2.68023e-05	down
reactome_NrCAM_interactions_Main_Pathway	Reactome 1.3	-42.3913	0.00706016	down
KEGG_Vitamin_B6_metabolism_Main_Pathway	KEGG 1.2	-42.4748	0.0372966	down
KEGG_Vitamin_B6_metabolism_Main_Pathway	KEGG Adjusted 1.4	-42.4748	0.0372966	down
reactome_Thyroxine_biosynthesis_Main_Pathway	Reactome 1.3	-42.5074	0.000737747	down
reactome_Cation_coupled_Chloride_cotransporters_Main_Pathway	Reactome 1.3	-42.561	2.59516e-05	down
NCI_Cellular_roles_of_Anthrax_toxin_Pathway_(macrophage_activation)	NCI 1.2	-42.8127	0.00519691	down
reactome_Elevation_of_cytosolic_Ca2_levels_Main_Pathway	Reactome 1.3	-42.8286	8.03562e-05	down
biocarta_growth_hormone_signaling_Main_Pathway	Biocarta 1.2	-42.866	5.49822e-07	down
reactome_Signaling_by_NODAL_Main_Pathway	Reactome 1.3	-43.2391	3.68917e-05	down
KEGG_ECM_receptor_interaction_Main_Pathway	KEGG 1.2	-43.3604	0.00144197	down
KEGG_ECM_receptor_interaction_Main_Pathway	KEGG Adjusted 1.4	-43.3604	0.00144197	down
NCI_RXR_and_RAR_heterodimerization_with_other_nuclear_receptor_Main_Pathway	NCI 1.2	-43.3651	8.0835e-05	down
NCI_Regulation_of_nuclear_SMAD2_3_signaling_Main_Pathway	NCI 1.2	-43.3833	6.6926e-12	down
NCI_JNK_signaling_in_the_CD4_TCR_Main_Pathway	NCI 1.2	-43.3961	0.000539718	down
reactome_RNF_mutants_show_enhanced_WNT_signaling_and_proliferation_Main_Pathway	Reactome 1.3	-43.7426	9.59009e-06	down
reactome_Signaling_by_Wnt_Main_Pathway	Reactome 1.3	-43.7426	9.59009e-06	down
reactome_misspliced_LRP5_mutants_have_enhanced_beta_catenin_dependent_signaling_Main_Pathway	Reactome 1.3	-43.7426	9.59009e-06	down
KEGG_Cell_adhesion_molecules_CAMs__Main_Pathway	KEGG 1.2	-43.8194	0.0017354	down
KEGG_Cell_adhesion_molecules_CAMs__Main_Pathway	KEGG Adjusted 1.4	-43.8194	0.0017354	down
protein_citrullination	Metabolism 1.4	-43.9341	0.000533545	down
reactome_ABCA_transporters_in_lipid_homeostasis_Main_Pathway	Reactome 1.3	-43.9657	0.00560052	down
biocarta_hypoxia_and_p53_in_the_cardiovascular_system_Main_Pathway	Biocarta 1.2	-44.1105	1.13454e-07	down
reactome_Synthesis_of_Leukotrienes_LT_and_Eoxins_EX__Main_Pathway	Reactome 1.3	-44.1618	0.0048243	down
NCI_Integrin_linked_kinase_signaling_Pathway_(substrate_adhesion_dependent_cell_spreading)	NCI 1.2	-44.2372	0.00010235	down
reactome_LRR_FLII_interacting_protein_1_LRRFIP1_activates_type_I_IFN_production_Main_Pathway	Reactome 1.3	-44.4133	3.6146e-05	down
KEGG_Renal_cell_carcinoma_Main_Pathway	KEGG 1.2	-44.5214	2.77209e-05	down
KEGG_Renal_cell_carcinoma_Main_Pathway	KEGG Adjusted 1.4	-44.5214	2.77209e-05	down
biocarta_wnt_lrp6_signalling_Main_Pathway	Biocarta 1.2	-44.6787	5.4769e-05	down
biocarta_atm_signaling_Pathway_(DNA_repair)	Biocarta 1.2	-44.8664	1.77026e-05	down
NCI_Signaling_events_mediated_by_Hepatocyte_Growth_Factor_Receptor_c_Met__Pathway_(positive_regulation_of_tyrosine_phosphorylation_of_STAT_protein)	NCI 1.2	-45.0357	4.07732e-06	down
NCI_IL5_mediated_signaling_events_Main_Pathway	NCI 1.2	-45.0476	8.05701e-06	down
Erythropoietin_Pathway_GPI_Hidrolysis_and_Ca2+_influx	Primary 1.4	-45.1197	1.70133e-06	down
ILK_Signaling_Pathway_Cytoskeletal_Adhesion_Complexes	Primary 1.4	-45.2391	0.00133729	down
VEGF_Pathway_Focal_Adhesion_Turnover	Primary 1.4	-45.2448	0.00123463	down
NCI_ErbB4_signaling_events_Pathway_(glial_cell_differentiation)	NCI 1.2	-45.2522	2.88177e-05	down
ILK_Signaling_Pathway_Epithelial_Mesenchymal_Transition_Tubulo-Interstitial_Fibrosis	Primary 1.4	-45.4338	0.000224949	down
ILK_Signaling_Pathway_Migration_Vasculogenesis	Primary 1.4	-45.4338	0.000224949	down
biocarta_oxidative_stress_induced_gene_expression_via_nrf2_Main_Pathway	Biocarta 1.2	-45.7128	0.00657652	down
NCI_PAR1_mediated_thrombin_signaling_events_Pathway_(cAMP_biosynthetic_process)	NCI 1.2	-46.0431	2.80593e-06	down
ATM_Pathway_Checkpoint_Activation	Primary 1.4	-46.1331	0.00083695	down
NCI_ErbB2_ErbB3_signaling_events_Pathway_(activation_of_caspase_activity)	NCI 1.2	-46.3068	0.00112022	down
spermine_biosynthesis	Metabolism 1.4	-46.3463	0.016593	down
HGF_Pathway_Anoikis	Primary 1.4	-46.3702	1.0161e-07	down
reactome_Scavenging_of_heme_from_plasma_Main_Pathway	Reactome 1.3	-46.497	0.00717607	down
KEGG_Pancreatic_secretion_Main_Pathway	KEGG 1.2	-46.6761	6.18751e-05	down
KEGG_Pancreatic_secretion_Main_Pathway	KEGG Adjusted 1.4	-46.6761	6.18751e-05	down
NCI_Plexin_D1_Signaling_Pathway_(cell_adhesion_mediated_by_integrin)	NCI 1.2	-46.7531	0.00988018	down
EGF_Pathway_IP3_Signaling	Primary 1.4	-46.7591	0.00803654	down
biocarta_akt_signaling_Pathway_(apoptosis)	Biocarta 1.2	-46.8362	4.20107e-05	down
biocarta_akt_signaling_Pathway_(cell_survival)	Biocarta 1.2	-46.8362	4.20107e-05	down
KEGG_Amoebiasis_Main_Pathway	KEGG 1.2	-46.8603	1.57663e-05	down
KEGG_Amoebiasis_Main_Pathway	KEGG Adjusted 1.4	-46.8603	1.57663e-05	down
NCI_Arf6_trafficking_events_Pathway_(cell_adhesion_mediated_by_integrin)	NCI 1.2	-46.9231	0.0172771	down
NCI_Calcineurin_regulated_NFAT_dependent_transcription_in_lymphocytes_Main_Pathway	NCI 1.2	-46.9275	0.00161684	down
NCI_Integrin_linked_kinase_signaling_Pathway_(anoikis)	NCI 1.2	-46.9464	1.67142e-06	down
NCI_Integrin_linked_kinase_signaling_Pathway_(apoptosis)	NCI 1.2	-46.9464	1.67142e-06	down
reactome_EGFR_interacts_with_phospholipase_C_gamma_Main_Pathway	Reactome 1.3	-47.1155	0.00298857	down
NCI_Alpha4_beta1_integrin_signaling_events_Pathway_(cell_adhesion)	NCI 1.2	-47.205	0.0329631	down
reactome_Pre_NOTCH_Processing_in_the_Endoplasmic_Reticulum_Main_Pathway	Reactome 1.3	-47.364	0.00427655	down
biocarta_cxcr4_signaling_Main_Pathway	Biocarta 1.2	-47.3875	6.12327e-05	down
reactome_Acyl_chain_remodelling_of_PS_Main_Pathway	Reactome 1.3	-47.4779	0.000119135	down
biocarta_vegf_hypoxia_and_angiogenesis_Pathway_(cell_migration)	Biocarta 1.2	-47.6563	0.000155994	down
HGF_Pathway_Cell_Cycle_Progression	Primary 1.4	-47.6839	1.84584e-06	down
NCI_Netrin_mediated_signaling_events_Pathway_(apoptosis)	NCI 1.2	-47.6936	0.012857	down
KEGG_Regulation_of_lipolysis_in_adipocytes_Main_Pathway	KEGG 1.2	-47.8213	8.0614e-08	down
KEGG_Regulation_of_lipolysis_in_adipocytes_Main_Pathway	KEGG Adjusted 1.4	-47.8213	8.0614e-08	down
NCI_PAR4_mediated_thrombin_signaling_events_Main_Pathway	NCI 1.2	-47.8718	5.5869e-08	down
NCI_Glypican_1_network_Main_Pathway	NCI 1.2	-47.9692	0.000100633	down
biocarta_regulation_of_bad_phosphorylation_Main_Pathway	Biocarta 1.2	-48.1076	5.1526e-08	down
IL-2_Pathway_Apoptosis_Inhibition	Primary 1.4	-48.151	5.35309e-05	down
KEGG_African_trypanosomiasis_Main_Pathway	KEGG Adjusted 1.4	-48.4633	0.00040019	down
KEGG_African_trypanosomiasis_Main_Pathway	KEGG 1.2	-48.4633	0.00040019	down
NCI_Nongenotropic_Androgen_signaling_Pathway_(cAMP_biosynthetic_process)	NCI 1.2	-48.5334	0.0014716	down
KEGG_Huntington_s_disease_Main_Pathway	KEGG 1.2	-48.5648	0.000124297	down
KEGG_Huntington_s_disease_Main_Pathway	KEGG Adjusted 1.4	-48.5648	0.000124297	down
HGF_Pathway_Cell_Scattering	Primary 1.4	-48.5659	1.55075e-06	down
HGF_Pathway_Cell_Survival	Primary 1.4	-48.5659	1.55075e-06	down
biocarta_role_of_ppar_gamma_coactivators_in_obesity_and_thermogenesis_Main_Pathway	Biocarta 1.2	-48.6078	0.000236805	down
biocarta_role_of_ppar_gamma_coactivators_in_obesity_and_thermogenesis_Pathway_(fat_cell_differentiation)	Biocarta 1.2	-48.6078	0.000236805	down
reactome_Reduction_of_cytosolic_Ca_levels_Main_Pathway	Reactome 1.3	-48.6421	4.27837e-05	down
NCI_IGF1_Main_Pathway	NCI 1.2	-48.6724	7.01652e-09	down
reactome_LDL_endocytosis_Main_Pathway	Reactome 1.3	-49.0705	0.00113836	down
reactome_Acetylcholine_regulates_insulin_secretion_Main_Pathway	Reactome 1.3	-49.3351	5.69953e-05	down
NCI_PAR1_mediated_thrombin_signaling_events_Pathway_(platelet_aggregation)	NCI 1.2	-49.3454	5.80642e-07	down
NCI_Signaling_events_regulated_by_Ret_tyrosine_kinase_Pathway_(lamellipodium_assembly)	NCI 1.2	-49.4486	1.99345e-05	down
NCI_Class_IB_PI3K_non_lipid_kinase_events_Main_Pathway	NCI 1.2	-49.4627	0.0102274	down
KEGG_Peroxisome_Main_Pathway	KEGG 1.2	-49.5237	0.0351109	down
biocarta_acetylation_and_deacetylation_of_rela_in_nucleus_Main_Pathway	Biocarta 1.2	-49.835	1.05486e-06	down
pyrimidine_ribonucleosides_degradation	Metabolism 1.4	-49.8625	0.0406462	down
reactome_Signaling_by_BMP_Main_Pathway	Reactome 1.3	-50.1764	4.67652e-12	down
NCI_Thromboxane_A2_receptor_signaling_Pathway_(cAMP_biosynthetic_process)	NCI 1.2	-50.3274	1.35406e-08	down
NCI_ALK1_signaling_events_Pathway_(endothelial_cell_proliferation)	NCI 1.2	-50.3342	5.87268e-06	down
IGF1R_Signaling_Pathway_Cell_Migration	Primary 1.4	-50.3602	0.00010924	down
ATM_Pathway_Cell_Cycle_Checkpoint_Control	Primary 1.4	-50.3979	3.52085e-05	down
VEGF_Pathway_Nitric_Oxide_Production	Primary 1.4	-50.4601	0.00259989	down
reactome_Effects_of_PIP2_hydrolysis_Main_Pathway	Reactome 1.3	-50.5089	2.00176e-06	down
reactome_Interleukin_6_signaling_Main_Pathway	Reactome 1.3	-50.72	5.02517e-05	down
HGF_Pathway_PKC_Pathway	Primary 1.4	-50.7379	1.22904e-05	down
reactome_ECM_proteoglycans_Main_Pathway	Reactome 1.3	-50.7822	9.83881e-05	down
reactome_Toxicity_of_botulinum_toxin_type_A_BoNT_A__Main_Pathway	Reactome 1.3	-50.994	0.00832746	down
IL-2_Pathway_Protein_Synthesis	Primary 1.4	-51.0291	0.0116547	down
NCI_Calcium_signaling_in_the_CD4_TCR_Main_Pathway	NCI 1.2	-51.1118	0.00047382	down
biocarta_atm_signaling_Pathway_(Pathway_protein_ubiquitination_of_ATM)	Biocarta 1.2	-51.1212	1.78739e-05	down
biocarta_ca_calmodulin_dependent_protein_kinase_activation_Main_Pathway	Biocarta 1.2	-51.1232	2.91055e-06	down
reactome_Oxygen_dependent_asparagine_hydroxylation_of_Hypoxia_inducible_Factor_Alpha_Main_Pathway	Reactome 1.3	-51.2246	0.000795766	down
biocarta_il_2_receptor_beta_chain_in_t_cell_activation_Pathway_(cell_proliferation)	Biocarta 1.2	-51.3034	2.45382e-07	down
reactome_Regulation_of_signaling_by_CBL_Main_Pathway	Reactome 1.3	-51.3983	0.000202924	down
KEGG_Bile_secretion_Main_Pathway	KEGG 1.2	-51.5192	0.0062323	down
KEGG_Bile_secretion_Main_Pathway	KEGG Adjusted 1.4	-51.5192	0.0062323	down
KEGG_Aldosterone_regulated_sodium_reabsorption_Main_Pathway	KEGG 1.2	-51.9026	4.71444e-08	down
KEGG_Aldosterone_regulated_sodium_reabsorption_Main_Pathway	KEGG Adjusted 1.4	-51.9026	4.71444e-08	down
NCI_VEGFR3_signaling_in_lymphatic_endothelium_Pathway_(cell_migration)	NCI 1.2	-51.9956	0.0274681	down
NCI_IL8_and_CXCR1_mediated_signaling_events_Main_Pathway	NCI 1.2	-52.0466	0.000122317	down
NCI_Thromboxane_A2_receptor_signaling_Pathway_(platelet_activation)	NCI 1.2	-52.1336	8.02865e-07	down
NCI_Cellular_roles_of_Anthrax_toxin_Pathway_(monocyte_activation)	NCI 1.2	-52.2817	0.0211629	down
IL-2_Pathway_Gene_Expression_via_FYN_LYN_RPS6KB1_PTK2B	Primary 1.4	-52.5463	6.86895e-05	down
biocarta_role_of_erk5_in_neuronal_survival_Pathway_(cell_survival)	Biocarta 1.2	-52.6631	4.10917e-08	down
retinoate_biosynthesis_I	Metabolism 1.4	-53.0073	0.000394554	down
NCI_Beta1_integrin_cell_surface_interactions_Main_Pathway	NCI 1.2	-53.0525	0.00324723	down
biocarta_activation_of_pkc_through_g_protein_coupled_receptors_Pathway_(secretion)	Biocarta 1.2	-53.1164	0.00604876	down
Akt_Signaling_Pathway_Cell_Cycle	Primary 1.4	-53.5255	3.53527e-05	down
NCI_VEGF_and_VEGFR_signaling_network_Main_Pathway	NCI 1.2	-53.9076	0.00173391	down
NCI_a4b7_Integrin_signaling_Main_Pathway	NCI 1.2	-53.976	1.19461e-05	down
reactome_NGF_processing_Main_Pathway	Reactome 1.3	-54.0182	0.00414089	down
KEGG_Malaria_Main_Pathway	KEGG 1.2	-54.33	0.000208546	down
KEGG_Malaria_Main_Pathway	KEGG Adjusted 1.4	-54.33	0.000208546	down
KEGG_Carbohydrate_digestion_and_absorption_Main_Pathway	KEGG 1.2	-54.4304	0.000115121	down
KEGG_Carbohydrate_digestion_and_absorption_Main_Pathway	KEGG Adjusted 1.4	-54.4304	0.000115121	down
reactome_Adrenoceptors_Main_Pathway	Reactome 1.3	-54.7406	1.59819e-05	down
biocarta_nuclear_receptors_coordinate_the_activities_of_chromatin_remodeling_complexes_and_coactivators_to_facilitate_initiation_of_transcription_in_carcinoma_cells_Main_Pathway	Biocarta 1.2	-54.7682	3.71005e-06	down
JAK-STAT_Pathway_Akt_Pathway	Primary 1.4	-54.8973	1.22114e-07	down
KEGG_Cell_cycle_Main_Pathway	KEGG 1.2	-54.9122	1.13021e-09	down
KEGG_Cell_cycle_Main_Pathway	KEGG Adjusted 1.4	-54.9122	1.13021e-09	down
NCI_CD40_CD40L_signaling_Pathway_(regulation_of_germinal_center_formation)	NCI 1.2	-54.9251	4.369e-10	down
NCI_CD40_CD40L_signaling_Pathway_(regulation_of_isotype_switching_to_IgE_isotypes)	NCI 1.2	-54.9251	4.369e-10	down
reactome_Dermatan_sulfate_biosynthesis_Main_Pathway	Reactome 1.3	-54.941	0.00294455	down
NCI_Signaling_events_mediated_by_Hepatocyte_Growth_Factor_Receptor_c_Met__Pathway_(apoptosis)	NCI 1.2	-55.0379	4.17438e-05	down
NCI_ALK1_signaling_events_Pathway_(endothelial_cell_migration)	NCI 1.2	-55.4125	1.1677e-07	down
reactome_Inhibition_of_TSC_complex_formation_by_PKB_Main_Pathway	Reactome 1.3	-55.4311	0.000166484	down
NCI_Reelin_signaling_Main_Pathway	NCI 1.2	-55.4635	2.04424e-06	down
cAMP_Pathway_Degradation_of_Cell_Cycle_Regulators	Primary 1.4	-55.537	1.28938e-12	down
NCI_IL2_mediated_signaling_events_Pathway_(T_cell_proliferation)	NCI 1.2	-55.6956	0.00235912	down
reactome_Abacavir_metabolism_Main_Pathway	Reactome 1.3	-55.7243	0.0353246	down
biocarta_pten_dependent_cell_cycle_arrest_and_apoptosis_Main_Pathway	Biocarta 1.2	-55.8019	1.80181e-06	down
reactome_Regulation_of_lipid_metabolism_by_Peroxisome_proliferator_activated_receptor_alpha_PPARalpha__Main_Pathway	Reactome 1.3	-56.036	1.10801e-09	down
biocarta_fmlp_induced_chemokine_gene_expression_in_hmc_1_cells_Pathway_(Pathway_degradation_of_PRKCA)	Biocarta 1.2	-56.0377	0.00195931	down
NCI_IGF1_Pathway_(positive_regulation_of_MAPKKK_cascade)	NCI 1.2	-56.0523	1.06381e-06	down
NCI_Thromboxane_A2_receptor_signaling_Pathway_(MAPKKK_cascade)	NCI 1.2	-56.0602	7.05897e-10	down
oleate_biosynthesis	Metabolism 1.4	-56.2654	0.00340665	down
biocarta_basic_mechanism_of_action_of_ppara_pparb_d_and_pparg_and_effects_on_gene_expression_Main_Pathway	Biocarta 1.2	-56.4921	7.80625e-05	down
reactome_Small_interfering_RNA_siRNA_biogenesis_Main_Pathway	Reactome 1.3	-56.5423	3.53446e-09	down
reactome_The_NLRP1_inflammasome_Main_Pathway	Reactome 1.3	-56.7781	0.00298694	down
NCI_Regulation_of_CDC42_activity_Main_Pathway	NCI 1.2	-56.8144	1.03294e-09	down
reactome_Metal_ion_SLC_transporters_Main_Pathway	Reactome 1.3	-56.8686	3.23545e-05	down
biocarta_regulation_of_eif_4e_and_p70s6_kinase_Main_Pathway	Biocarta 1.2	-57.151	9.77824e-10	down
reactome_IRS_activation_Main_Pathway	Reactome 1.3	-57.2412	3.16399e-06	down
Growth_Hormone_Signaling_Pathway_Glucose_Uptake	Primary 1.4	-57.3353	1.82743e-06	down
NCI_IL6_mediated_signaling_events_Pathway_(MAPKKK_cascade)	NCI 1.2	-57.4033	6.21686e-06	down
NCI_PAR1_mediated_thrombin_signaling_events_Pathway_(MAPKKK_cascade)	NCI 1.2	-57.4571	3.10965e-07	down
NCI_Endothelins_Pathway_(cAMP_biosynthetic_process)	NCI 1.2	-57.4667	1.30169e-05	down
reactome_Integrin_cell_surface_interactions_Main_Pathway	Reactome 1.3	-57.7784	0.00105144	down
NCI_VEGFR1_specific_signals_Main_Pathway	NCI 1.2	-58.0826	0.00110844	down
NCI_Plasma_membrane_estrogen_receptor_signaling_Pathway_(cell_adhesion)	NCI 1.2	-58.118	1.14165e-08	down
NCI_Plasma_membrane_estrogen_receptor_signaling_Pathway_(vasodilation)	NCI 1.2	-58.118	1.14165e-08	down
NCI_Integrins_in_angiogenesis_Main_Pathway	NCI 1.2	-58.4142	1.49121e-05	down
STAT3_Pathway_Anti-Apoptosis	Primary 1.4	-58.4908	3.60751e-05	down
reactome_Erythrocytes_take_up_carbon_dioxide_and_release_oxygen_Main_Pathway	Reactome 1.3	-59.0762	6.30249e-05	down
reactome_Erythrocytes_take_up_oxygen_and_release_carbon_dioxide_Main_Pathway	Reactome 1.3	-59.0762	6.30249e-05	down
reactome_HDMs_demethylate_histones_Main_Pathway	Reactome 1.3	-59.9619	1.65167e-10	down
mTOR_Pathway_Metabolism_Stress_Response_and_Apoptosis	Primary 1.4	-60.1669	2.7471e-05	down
4-hydroxyproline_degradation	Metabolism 1.4	-60.4164	0.00215128	down
NCI_Syndecan_1_mediated_signaling_events_Main_Pathway	NCI 1.2	-60.5926	0.00072234	down
2-amino-3-carboxymuconate_semialdehyde_degradation_to_glutaryl-CoA	Metabolism 1.4	-60.6572	0.0352116	down
NCI_IL5_mediated_signaling_events_Pathway_(proteasomal_ubiquitin_dependent_protein_catabolic_process)	NCI 1.2	-60.7887	2.44562e-06	down
biocarta_the_igf_1_receptor_and_longevity_Main_Pathway	Biocarta 1.2	-61.196	4.10277e-10	down
NCI_Coregulation_of_Androgen_receptor_activity_Pathway_(cell_proliferation)	NCI 1.2	-61.5032	0.000729405	down
NCI_Validated_targets_of_C_MYC_transcriptional_activation_Pathway_(Pathway_rRNA_transcription_via_MAX)	NCI 1.2	-61.5646	9.8332e-07	down
catecholamine_biosynthesis	Metabolism 1.4	-61.618	0.000423595	down
reactome_Catecholamine_biosynthesis_Main_Pathway	Reactome 1.3	-61.618	0.000423595	down
biocarta_t_cell_receptor_signaling_Pathway_(Pathway_protein_ubiquitination_of_PRKCA)	Biocarta 1.2	-61.8351	5.94718e-05	down
NCI_Syndecan_1_mediated_signaling_events_Pathway_(Tumor_Cell_Invasion)	NCI 1.2	-62.0385	0.00136516	down
NCI_Syndecan_1_mediated_signaling_events_Pathway_(homophilic_cell_adhesion)	NCI 1.2	-62.0385	0.00136516	down
NCI_Syndecan_1_mediated_signaling_events_Pathway_(positive_regulation_of_cell_migration)	NCI 1.2	-62.0385	0.00136516	down
reactome_Adenylate_cyclase_inhibitory_Main_Pathway	Reactome 1.3	-62.3306	1.37671e-07	down
NCI_CXCR4_mediated_signaling_events_Pathway_(cell_proliferation)	NCI 1.2	-62.3317	1.03082e-05	down
NCI_Integrins_in_angiogenesis_Pathway_(angiogenesis)	NCI 1.2	-62.39	7.26843e-07	down
reactome_PKA_activation_in_glucagon_signalling_Main_Pathway	Reactome 1.3	-63.2516	1.29972e-08	down
KEGG_Allograft_rejection_Main_Pathway	KEGG 1.2	-63.4516	0.0249313	down
KEGG_Allograft_rejection_Main_Pathway	KEGG Adjusted 1.4	-63.4516	0.0249313	down
KEGG_Type_I_diabetes_mellitus_Main_Pathway	KEGG 1.2	-63.4516	0.0249313	down
reactome_Miscellaneous_substrates_Main_Pathway	Reactome 1.3	-63.5436	0.00869098	down
reactome_Collagen_biosynthesis_and_modifying_enzymes_Main_Pathway	Reactome 1.3	-63.9537	2.02954e-05	down
KEGG_Lysine_biosynthesis_Main_Pathway	KEGG 1.2	-64.0176	0.03909	down
KEGG_Lysine_biosynthesis_Main_Pathway	KEGG Adjusted 1.4	-64.0176	0.03909	down
WNT_Pathway_Cell_Fate_Proliferation_Differentiation_Adhesion_and_Survival	Primary 1.4	-64.1681	4.14512e-14	down
reactome_Regulation_of_IGF_Activity_by_IGFBP_Main_Pathway	Reactome 1.3	-64.4015	4.09476e-06	down
dermatan_sulfate_biosynthesis_late_stages	Metabolism 1.4	-64.4742	0.0021097	down
Akt_Signaling_Pathway_Splicing_Regulation	Primary 1.4	-64.7543	3.21604e-06	down
NCI_Netrin_mediated_signaling_events_Pathway_(axon_guidance)	NCI 1.2	-64.8451	0.00021794	down
reactome_NICD_traffics_to_nucleus_Main_Pathway	Reactome 1.3	-64.9378	5.28381e-06	down
reactome_Notch_HLH_transcription_Main_Pathway	Reactome 1.3	-64.9378	5.28381e-06	down
NCI_Class_IB_PI3K_non_lipid_kinase_events_Pathway_(cAMP_biosynthetic_process)	NCI 1.2	-64.9454	0.0217965	down
biocarta_keratinocyte_differentiation_Pathway_(keratinocyte_differentiation)	Biocarta 1.2	-65.3846	2.99392e-06	down
MAPK_Signaling_Pathway_Cell_Survival	Primary 1.4	-65.5933	3.45142e-07	down
IGF1R_Signaling_Pathway_Glycogen_Synthesis	Primary 1.4	-65.9429	9.52845e-11	down
biocarta_b_cell_survival_Pathway_(cell_proliferation)	Biocarta 1.2	-66.051	2.36308e-05	down
WNT_Pathway_Cytoskeletal_Rearrangement	Primary 1.4	-66.9938	2.76499e-05	down
NCI_HIF_1_alpha_transcription_factor_network_Main_Pathway	NCI 1.2	-67.0215	2.22947e-06	down
NCI_Lissencephaly_gene_LIS1_in_neuronal_migration_and_development_Pathway_(anaphase)	NCI 1.2	-67.1535	4.35636e-06	down
reactome_PKA_mediated_phosphorylation_of_key_metabolic_factors_Main_Pathway	Reactome 1.3	-67.3373	0.00036152	down
biocarta_multiple_antiapoptotic_pathways_from_igf_1r_signaling_lead_to_bad_phosphorylation_Pathway_(apoptosis)	Biocarta 1.2	-67.5735	1.11836e-07	down
biocarta_multiple_antiapoptotic_pathways_from_igf_1r_signaling_lead_to_bad_phosphorylation_Pathway_(cell_growth_and_or_maintenance)	Biocarta 1.2	-67.5735	1.11836e-07	down
reactome_Fatty_acids_Main_Pathway	Reactome 1.3	-67.8792	0.00868884	down
Glucocorticoid_Receptor_Signaling_Pathway_Cell_Cycle_Arrest	Primary 1.4	-67.9658	0.00148938	down
reactome_Toxicity_of_botulinum_toxin_type_E_BoNT_E__Main_Pathway	Reactome 1.3	-67.9921	0.00832746	down
reactome_Synthesis_of_epoxy_EET_and_dihydroxyeicosatrienoic_acids_DHET__Main_Pathway	Reactome 1.3	-68.1228	0.00261993	down
IL-10_Pathway_Stability_Determination	Primary 1.4	-68.2556	0.00431607	down
PAK_Pathway_Paxillin_Disassembly	Primary 1.4	-68.3596	7.13416e-05	down
mTOR_Pathway_VEGF_Pathway	Primary 1.4	-68.4588	0.000468476	down
reactome_O_glycosylation_of_TSR_domain_containing_proteins_Main_Pathway	Reactome 1.3	-68.5367	1.79704e-06	down
reactome_Terminal_pathway_of_complement_Main_Pathway	Reactome 1.3	-68.682	0.0177146	down
NCI_IL8_and_CXCR2_mediated_signaling_events_Pathway_(regulation_of_cell_migration)	NCI 1.2	-68.7183	1.2217e-07	down
reactome_Signaling_by_Activin_Main_Pathway	Reactome 1.3	-69.8128	1.69699e-10	down
cysteine_biosynthesishomocysteine_degradation_trans-sulfuration	Metabolism 1.4	-69.9026	0.0196203	down
hydrogen_sulfide_biosynthesis_trans-sulfuration	Metabolism 1.4	-69.9026	0.0196203	down
reactome_Abacavir_transmembrane_transport_Main_Pathway	Reactome 1.3	-70.0403	0.0252383	down
reactome_Fatty_Acids_bound_to_GPR40_FFAR1_regulate_insulin_secretion_Main_Pathway	Reactome 1.3	-70.0895	1.0449e-09	down
taurine_biosynthesis	Metabolism 1.4	-70.2011	0.00920211	down
reactome_GAB1_signalosome_Main_Pathway	Reactome 1.3	-70.2029	6.5429e-09	down
PPAR_Pathway_Adipocyte_Differentiation_Glucose_Homeostasis_and_Macrophage_Function	Primary 1.4	-70.6236	8.60726e-06	down
PPAR_Pathway_Fatty_Acid_Metabolism_Lipid_Homeostasis_and_Skin_Proliferation	Primary 1.4	-70.6236	8.60726e-06	down
PPAR_Pathway_Peroxisome_Proliferation_Hepatocarcinogenesis_Fatty_Acid_Metbolism_and_Lipid_Homeostasis	Primary 1.4	-70.6236	8.60726e-06	down
superpathway_of_choline_degradation_to_L-serine	Metabolism 1.4	-70.6614	0.00880591	down
reactome_FCERI_mediated_Ca_2_mobilization_Main_Pathway	Reactome 1.3	-70.7397	2.66351e-07	down
NCI_Thromboxane_A2_receptor_signaling_Pathway_(chemotaxis)	NCI 1.2	-71.193	9.45026e-07	down
NCI_Thromboxane_A2_receptor_signaling_Pathway_(muscle_contraction)	NCI 1.2	-71.193	9.45026e-07	down
ATM_Pathway_NF-kB_Pathway	Primary 1.4	-71.8095	1.2122e-06	down
NCI_IL8_and_CXCR1_mediated_signaling_events_Pathway_(chemotaxis)	NCI 1.2	-71.8637	1.14805e-07	down
NCI_IL8_and_CXCR1_mediated_signaling_events_Pathway_(basophil_degranulation)	NCI 1.2	-72.3936	2.00016e-08	down
reactome_Xenobiotics_Main_Pathway	Reactome 1.3	-72.4354	0.000242222	down
reactome_Adrenaline_signalling_through_Alpha_2_adrenergic_receptor_Main_Pathway	Reactome 1.3	-72.5564	2.17328e-06	down
NCI_CXCR4_mediated_signaling_events_Pathway_(regulation_of_heterotypic_cell_cell_adhesion)	NCI 1.2	-72.716	2.95306e-08	down
ATM_Pathway_Synaptic_Vesicle_Transport	Primary 1.4	-73.0976	5.95853e-08	down
biocarta_transcription_regulation_by_methyltransferase_of_carm1_Pathway_(histone_acetylation)	Biocarta 1.2	-73.1867	9.39389e-06	down
biocarta_transcription_regulation_by_methyltransferase_of_carm1_Pathway_(histone_methylation)	Biocarta 1.2	-73.1867	9.39389e-06	down
fatty_acid_biosynthesis_initiation	Metabolism 1.4	-73.3182	0.000463814	down
bupropion_degradation	Metabolism 1.4	-73.5189	0.00265466	down
reactome_Acyl_chain_remodeling_of_DAG_and_TAG_Main_Pathway	Reactome 1.3	-74.2694	0.000767422	down
reactome_Signaling_by_EGFR_Main_Pathway	Reactome 1.3	-74.4992	3.45907e-05	down
biocarta_trka_receptor_signaling_Pathway_(cell_growth_and_or_maintenance)	Biocarta 1.2	-75.0668	1.04539e-05	down
reactome_Constitutive_Signaling_by_NOTCH1_t_7_9_NOTCH1_M1580_K2555_Translocation_Mutant_Main_Pathway	Reactome 1.3	-75.7299	0.000501489	down
Akt_Signaling_Pathway_Regulation_of_Na+_Transport	Primary 1.4	-76.2183	0.000140976	down
reactome_Glyoxylate_metabolism_Main_Pathway	Reactome 1.3	-76.342	0.0402406	down
reactome_CREB_phosphorylation_through_the_activation_of_Adenylate_Cyclase_Main_Pathway	Reactome 1.3	-76.4865	3.41898e-08	down
ATM_Pathway_G2-Mitosis_progression	Primary 1.4	-76.7187	1.38167e-05	down
ATM_Pathway_G2_M_Checkpoint_Arrest	Primary 1.4	-76.7187	1.38167e-05	down
reactome_NOTCH2_intracellular_domain_regulates_transcription_Main_Pathway	Reactome 1.3	-76.8555	5.93082e-06	down
reactome_cGMP_effects_Main_Pathway	Reactome 1.3	-77.4595	9.77374e-08	down
reactome_Response_to_elevated_platelet_cytosolic_Ca2__Main_Pathway	Reactome 1.3	-77.5804	3.07044e-06	down
thymine_degradation	Metabolism 1.4	-77.7338	0.0217483	down
uracil_degradation	Metabolism 1.4	-77.7338	0.0217483	down
retinoate_biosynthesis_II	Metabolism 1.4	-78.4367	3.88189e-05	down
KEGG_Hematopoietic_cell_lineage_Main_Pathway	KEGG 1.2	-78.4938	0.0052012	down
reactome_DAG_and_IP3_signaling_Main_Pathway	Reactome 1.3	-80.0166	4.67804e-06	down
NCI_ATM_Pathway_(apoptosis)	NCI 1.2	-80.233	8.13217e-11	down
reactome_Toxicity_of_botulinum_toxin_type_G_BoNT_G__Main_Pathway	Reactome 1.3	-80.3166	7.35129e-10	down
biocarta_alternative_complement_Main_Pathway	Biocarta 1.2	-81.1144	0.00236481	down
NCI_CD40_CD40L_signaling_Pathway_(B_cell_affinity_maturation)	NCI 1.2	-82.723	1.41462e-10	down
NCI_CD40_CD40L_signaling_Pathway_(plasma_cell_differentiation)	NCI 1.2	-82.723	1.41462e-10	down
reactome_Conjugation_of_salicylate_with_glycine_Main_Pathway	Reactome 1.3	-84.3216	0.0314538	down
reactome_CREB_phosphorylation_through_the_activation_of_CaMKK_Main_Pathway	Reactome 1.3	-84.3343	2.95274e-06	down
reactome_Non_integrin_membrane_ECM_interactions_Main_Pathway	Reactome 1.3	-84.4628	9.89489e-06	down
HGF_Pathway_IP3_Pathway	Primary 1.4	-84.5425	0.000146674	down
reactome_Aflatoxin_activation_and_detoxification_Main_Pathway	Reactome 1.3	-84.7069	0.0101381	down
EGF_Pathway_EGFR_Endocytosis	Primary 1.4	-85.172	1.60913e-06	down
reactome_AKT_phosphorylates_targets_in_the_nucleus_Main_Pathway	Reactome 1.3	-86.1602	9.87617e-11	down
HIF1Alpha_Pathway_HIF1a_Degradation	Primary 1.4	-88.7528	5.45778e-06	down
reactome_Toxicity_of_botulinum_toxin_type_D_BoNT_D__Main_Pathway	Reactome 1.3	-88.9852	3.12561e-07	down
reactome_Toxicity_of_botulinum_toxin_type_F_BoNT_F__Main_Pathway	Reactome 1.3	-88.9852	3.12561e-07	down
BRCA1_Pathway_E2_Responsive_Genes	Primary 1.4	-89.4362	1.21823e-06	down
reactome_CYP2E1_reactions_Main_Pathway	Reactome 1.3	-90.052	2.92554e-05	down
reactome_Reuptake_of_GABA_Main_Pathway	Reactome 1.3	-90.0799	0.0163633	down
NCI_Reelin_signaling_Pathway_(long_term_memory)	NCI 1.2	-90.2731	5.39163e-05	down
reactome_Vitamins_B6_activation_to_pyridoxal_phosphate_Main_Pathway	Reactome 1.3	-90.3596	0.000227355	down
reactome_Stabilization_of_p53_Main_Pathway	Reactome 1.3	-91.3149	2.84851e-06	down
reactome_Regulation_of_gene_expression_by_Hypoxia_inducible_Factor_Main_Pathway	Reactome 1.3	-91.4282	2.96157e-08	down
reactome_Synthesis_of_16_20_hydroxyeicosatetraenoic_acids_HETE__Main_Pathway	Reactome 1.3	-91.9941	0.000903223	down
reactome_Eicosanoids_Main_Pathway	Reactome 1.3	-92.3053	0.00167606	down
fatty_acid_elongation_--_saturated	Metabolism 1.4	-92.3372	0.000230402	down
ILK_Signaling_Pathway_Apoptosis	Primary 1.4	-93.3153	5.93003e-11	down
NCI_Calcineurin_regulated_NFAT_dependent_transcription_in_lymphocytes_Pathway_(T_cell_anergy)	NCI 1.2	-94.4323	3.82122e-07	down
reactome_Adenylate_cyclase_activating_Main_Pathway	Reactome 1.3	-95.003	6.43265e-08	down
reactome_Neurotransmitter_Clearance_In_The_Synaptic_Cleft_Main_Pathway	Reactome 1.3	-95.2283	0.0109604	down
NCI_Notch_signaling_Pathway_(skeletal_muscle_tissue_development)	NCI 1.2	-96.0469	0.000137365	down
NCI_Reelin_signaling_Pathway_(neuron_migration)	NCI 1.2	-96.0591	1.22777e-05	down
NCI_Plasma_membrane_estrogen_receptor_signaling_Pathway_(apoptosis)	NCI 1.2	-96.1171	3.4585e-11	down
reactome_VEGF_binds_to_VEGFR_leading_to_receptor_dimerization_Main_Pathway	Reactome 1.3	-96.4279	0.0024064	down
reactome_Interconversion_of_2_oxoglutarate_and_2_hydroxyglutarate_Main_Pathway	Reactome 1.3	-97.3647	1.66051e-05	down
reactome_Progressive_trimming_of_alpha_1_2_linked_mannose_residues_from_Man9_8_7GlcNAc2_to_produce_Man5GlcNAc2_Main_Pathway	Reactome 1.3	-98.2455	8.71397e-06	down
KEGG_Biosynthesis_of_unsaturated_fatty_acids_Main_Pathway	KEGG 1.2	-98.424	0.00368736	down
KEGG_D_Glutamine_and_D_glutamate_metabolism_Main_Pathway	KEGG 1.2	-99.5058	0.000462458	down
KEGG_D_Glutamine_and_D_glutamate_metabolism_Main_Pathway	KEGG Adjusted 1.4	-99.5058	0.000462458	down
KEGG_Proximal_tubule_bicarbonate_reclamation_Main_Pathway	KEGG 1.2	-99.5058	0.000462458	down
KEGG_Proximal_tubule_bicarbonate_reclamation_Main_Pathway	KEGG Adjusted 1.4	-99.5058	0.000462458	down
Growth_Hormone_Signaling_Pathway_Cell_Survival	Primary 1.4	-100.355	2.95093e-10	down
NCI_Angiopoietin_receptor_Tie2_mediated_signaling_Pathway_(vasculogenesis)	NCI 1.2	-100.787	9.73097e-09	down
guanosine_nucleotides_degradation	Metabolism 1.4	-100.933	1.06064e-05	down
NCI_Integrin_linked_kinase_signaling_Pathway_(microtubule_cytoskeleton_organization)	NCI 1.2	-100.984	3.7153e-08	down
reactome_FMO_oxidizes_nucleophiles_Main_Pathway	Reactome 1.3	-102.919	0.00193829	down
lysine_degradation_I_saccharopine_pathway	Metabolism 1.4	-103.277	0.00264942	down
reactome_Degradation_of_cysteine_and_homocysteine_Main_Pathway	Reactome 1.3	-104.263	0.0137712	down
4-aminobutyrate_degradation	Metabolism 1.4	-104.833	0.00135662	down
biocarta_regulators_of_bone_mineralization_Main_Pathway	Biocarta 1.2	-105.034	9.81065e-08	down
NCI_Cellular_roles_of_Anthrax_toxin_Pathway_(apoptosis)	NCI 1.2	-105.693	0.000199114	down
NCI_Cellular_roles_of_Anthrax_toxin_Pathway_(inflammatory_response)	NCI 1.2	-105.693	0.000199114	down
NCI_Cellular_roles_of_Anthrax_toxin_Pathway_(necrosis)	NCI 1.2	-105.693	0.000199114	down
NCI_Cellular_roles_of_Anthrax_toxin_Pathway_(negative_regulation_of_macrophage_activation)	NCI 1.2	-105.693	0.000199114	down
NCI_Cellular_roles_of_Anthrax_toxin_Pathway_(negative_regulation_of_myeloid_dendritic_cell_antigen_processing_and_presentation)	NCI 1.2	-105.693	0.000199114	down
NCI_Cellular_roles_of_Anthrax_toxin_Pathway_(negative_regulation_of_phagocytosis)	NCI 1.2	-105.693	0.000199114	down
NCI_Cellular_roles_of_Anthrax_toxin_Pathway_(platelet_activation)	NCI 1.2	-105.693	0.000199114	down
NCI_Cellular_roles_of_Anthrax_toxin_Pathway_(regulation_of_endothelial_cell_proliferation)	NCI 1.2	-105.693	0.000199114	down
Glucocorticoid_Receptor_Signaling_Pathway_Histone_Deacetylation	Primary 1.4	-106.423	1.29525e-06	down
biocarta_pten_dependent_cell_cycle_arrest_and_apoptosis_Pathway_(cell_survival)	Biocarta 1.2	-107.107	5.72288e-08	down
reactome_AKT_mediated_inactivation_of_FOXO1A_Main_Pathway	Reactome 1.3	-107.926	1.97662e-10	down
reactome_PI3K_events_in_ERBB2_signaling_Main_Pathway	Reactome 1.3	-109.381	1.45273e-09	down
reactome_CaMK_IV_mediated_phosphorylation_of_CREB_Main_Pathway	Reactome 1.3	-111.501	1.93196e-10	down
biocarta_the_igf_1_receptor_and_longevity_Pathway_(superoxide_release)	Biocarta 1.2	-112.953	1.30283e-14	down
methionine_salvage	Metabolism 1.4	-115.499	0.000573602	down
NCI_LPA4_mediated_signaling_events_Main_Pathway	NCI 1.2	-117.681	1.19201e-08	down
NCI_LPA4_mediated_signaling_events_Pathway_(cAMP_biosynthetic_process)	NCI 1.2	-117.681	1.19201e-08	down
JAK-STAT_Pathway_JAK_Degradation	Primary 1.4	-121.447	9.25894e-16	down
KEGG_D_Arginine_and_D_ornithine_metabolism_Main_Pathway	KEGG 1.2	-121.51	0.0385772	down
KEGG_D_Arginine_and_D_ornithine_metabolism_Main_Pathway	KEGG Adjusted 1.4	-121.51	0.0385772	down
reactome_Post_transcriptional_silencing_by_small_RNAs_Main_Pathway	Reactome 1.3	-130.398	1.25725e-12	down
ILK_Signaling_Pathway_Opsonization	Primary 1.4	-133.796	8.44851e-06	down
beta-alanine_degradation	Metabolism 1.4	-134.024	0.000228531	down
acetone_degradation_I_to_methylglyoxal	Metabolism 1.4	-134.743	8.72307e-06	down
biocarta_pelp1_modulation_of_estrogen_receptor_activity_Main_Pathway	Biocarta 1.2	-141.479	1.02643e-09	down
Estrogen_Pathway_Vasodilatation	Primary 1.4	-146.904	2.30126e-06	down
alpha-tocopherol_degradation	Metabolism 1.4	-150.941	0.0161188	down
ILK_Signaling_Pathway_Cell_Adhesion	Primary 1.4	-154.206	7.89525e-06	down
ILK_Signaling_Pathway_Regulation_of_Junction_Assembly_at_Desmosomes	Primary 1.4	-154.206	7.89525e-06	down
ILK_Signaling_Pathway_Wound_Healing	Primary 1.4	-154.206	7.89525e-06	down
glycine_betaine_degradation	Metabolism 1.4	-154.624	0.00063295	down
reactome_Ficolins_bind_to_repetitive_carbohydrate_structures_on_the_target_cell_surface_Main_Pathway	Reactome 1.3	-168.605	3.34605e-12	down
allopregnanolone_biosynthesis	Metabolism 1.4	-186.015	0.00031606	down
reactome_IRS_related_events_triggered_by_IGF1R_Main_Pathway	Reactome 1.3	-188.557	1.63006e-09	down
4-hydroxybenzoate_biosynthesis	Metabolism 1.4	-193.221	0.032433	down
glutamine_degradationglutamate_biosynthesis	Metabolism 1.4	-196.328	1.8324e-05	down
NCI_Plasma_membrane_estrogen_receptor_signaling_Pathway_(MAPKKK_cascade)	NCI 1.2	-227.416	1.65934e-08	down
KEGG_Maturity_onset_diabetes_of_the_young_Main_Pathway	KEGG 1.2	-255.578	3.08188e-07	down
KEGG_Maturity_onset_diabetes_of_the_young_Main_Pathway	KEGG Adjusted 1.4	-255.578	3.08188e-07	down
reactome_Regulation_of_gene_expression_in_late_stage_branching_morphogenesis_pancreatic_bud_precursor_cells_Main_Pathway	Reactome 1.3	-255.578	3.08188e-07	down
Growth_Hormone_Signaling_Pathway_Protein_Synthesis	Primary 1.4	-290.783	2.6429e-09	down
reactome_SHC_related_events_triggered_by_IGF1R_Main_Pathway	Reactome 1.3	-313.577	2.83619e-08	down
reactome_Signaling_by_Type_1_Insulin_like_Growth_Factor_1_Receptor_IGF1R__Main_Pathway	Reactome 1.3	-313.577	2.83619e-08	down
NCI_FOXA1_transcription_factor_network_Main_Pathway	NCI 1.2	-325.265	1.54857e-05	down
biocarta_downregulated_of_mta_3_in_er_negative_breast_tumors_Main_Pathway	Biocarta 1.2	-325.265	1.54857e-05	down
